# Supplementary material for: Causal association of gastroesophageal reflux disease with obstructive sleep apnea and sleep-related phenotypes: a bidirectional two-sample Mendelian randomization study
Source: Front Neurol. 2023 Nov 29;14:1283286. doi: 10.3389/fneur.2023.1283286 (PMC10716286; doi:10.3389/fneur.2023.1283286)
Supplement: Supplementary file 1 [file Data_Sheet_1.XLSX]

## Sheet: Supplementary Tables 1. S1
	Supplementary Tables 1. S1 Detailed information of studies and datasets used in the present study.
	Data	PMID	Ancestry	Participants	Web source
	Gastroesophageal reflux disease	34187846	European ancestry	602,604 individuals(129,080 cases and 473,524 controls)	https://gwas.mrcieu.ac.uk/datasets/ebi-a-GCST90000514/
	Sleep apnea	33243845	European ancestry	217,955 individuals(16,761 cases and 201,194 controls)	https://gwas.mrcieu.ac.uk/datasets/finn-b-G6_SLEEPAPNO/
	Daytime dozing	30804565	European ancestry	386,548 individuals (10,050 cases, 376,498 controls)	https://ctg.cncr.nl/software/summary_statistics
	Ease of getting up	30804565	European ancestry	385,949 individuals	https://ctg.cncr.nl/software/summary_statistics
	Insomnia	30804565	European ancestry	386,533 individuals	https://ctg.cncr.nl/software/summary_statistics
	Morningness	30804565	European ancestry	345,552 individuals	https://ctg.cncr.nl/software/summary_statistics
	Daytime napping	30804565	European ancestry	386,577 (20,102 cases, 366,475 controls)	https://ctg.cncr.nl/software/summary_statistics
	Sleep duration	30804565	European ancestry	384,317 individuals	https://ctg.cncr.nl/software/summary_statistics
	Snoring	30804565	European ancestry	359,916 individuals(134,248 cases, 225,668 controls)	https://ctg.cncr.nl/software/summary_statistics

## Sheet: Supplementary Tables 1. S2
	Supplementary Tables 1. S2 The traits utilized and their respective definitions in the present study.
	Trait	Trait types	Trait definition
	Insomnia	binary	Insomnia complaints were assessed by asking: “Do you have trouble falling asleep at night or do you wake up in the middle of the night?” Participants were instructed to answer this question in relation to the previous four weeks when in doubt. The participants were able to choose one of the following four answers: “never/rarely”, “sometimes”, “usually”, or “prefer not to answer”. Insomnia cases w…
	Morningness	continuous	Morningness (i.e. being a morning person rather than an evening person) was assessed by asking: “Do you consider yourself to be?”, followed by the answering categories “Definitely a ‘morning’ person”, “More a ‘morning’ than ‘evening’ person”, “More an ‘evening’ than a ‘morning’ person”, “Definitely an ‘evening’ person”, and “Do not know”, and was analyzed on a continuous scale.
	Sleep duration	continuous	Sleep duration was assessed by asking: “About how many hours sleep do you get in every 24 hours? (please include naps)". The answer could only contain integer values (round hours). Sleep duration was analyzed as a continuous outcome
	Ease of getting up in the morning	continuous	Ease of getting up in the morning was assessed by asking: “On an average day, how easy do you find getting up in the morning?”. The possible answers included “not at all easy”, “not very easy”, “fairly easy” and “very easy”. Data were available 385,949 unrelated participants of European descent after quality control. Ease of getting up in the morning was analyzed as a continuous outcome, with fou…
	Daytime napping	dichotomous	Daytime napping was assessed by asking: “Do you have a nap during the day?”. The three possible answers included categories “never/rarely”, “sometimes” and “usually”. Daytime napping was analyzed as a dichotomous trait (“never/rarely” and “sometimes”, vs. “usually”).
	Daytime sleepiness/Dozing	dichotomous	Daytime sleepiness (dozing) was assessed by asking: “How likely are you to doze off or fall asleep during the daytime when you don't mean to? (e.g. when working, reading or driving)”. The possible answering options were: “never/rarely”, “sometimes”, “often” and “all of the time”. The answers were analyzed as a dichotomous trait (“never/rarely” and “sometimes” vs. “often” and “all the time”).
	Snoring	binary	Snoring was assessed by asking: "Does your partner or a close relative or friend complain about your snoring?". Participants could answer with “yes” or “no”
	GERD	binary	Presence of any GERD diagnosis on any of the above data-fields (including GERD medications) were regarded as an indicator for GERD. Individuals that did not have any history or occurring conditions of disorders in their upper digestive system were defined as controls. GERD cases were defined based on a combination of the use of GERD medication, self-reported GERD symptoms such as heartburn, and h…
	OSA	binary	the International Classification of Diseases (ICD-10: G47.3, ICD-9: 3472A), following subjective symptoms, clinical examination and sleep registration applying apnea hypopnea index (AHI) ≥5/hour or respiratory event index (REI) ≥5/hour
