# Supplementary material for: Causal association of gastroesophageal reflux disease with obstructive sleep apnea and sleep-related phenotypes: a bidirectional two-sample Mendelian randomization study
Source: Front Neurol. 2023 Nov 29;14:1283286. doi: 10.3389/fneur.2023.1283286 (PMC10716286; doi:10.3389/fneur.2023.1283286)
Supplement: Supplementary file 2 [file Data_Sheet_2.XLSX]

## Sheet: Sup Tab S1. GERD to OSA_Sec
Supplementary Tables 2 S1. GERD to OSA_Sec.The secondary phenotypes of removed GERD-associated SNPs which have the potential to affect the causal relationship between GERD and OSA through pleiotropy from PhenoScanner.
snp	trait	study	pmid	rsid	hg19_coordinates	hg38_coordinates	a1	a2	efo	ancestry	year	beta	se	p	direction	n	n_cases	n_controls	n_studies	unit	dataset
rs2815749	Childhood BMI	EGGC	26604143	rs2815749	chr1:72814783	chr1:72349100	G	A	EFO_0004340	European	2016	0.0579	0.0102	1.56e-08	+	35661	0	35661	20	SDS	EGGC_Childhood-BMI_EUR_2016
rs2815749	Body mass index in females	GIANT	25673413	rs2815749	chr1:72814783	chr1:72349100	G	A	EFO_0004340	Mixed	2015	0.0324	0.0051	1.416e-10	+	171967	0	171967	107	IVNT	GIANT_BMI-F_Mixed_2015
rs2815749	Body mass index in males greater than 50 years of age	GIANT	26426971	rs2815749	chr1:72814783	chr1:72349100	G	A	EFO_0004340	European	2015	0.037	0.0065	1.4e-08	+	90357	0	90357	114	IVNT	GIANT_BMI-M-GT-50_EUR_2015
rs2815749	Body mass index in males less than or equal to 50 years of age	GIANT	26426971	rs2815749	chr1:72814783	chr1:72349100	G	A	EFO_0004340	European	2015	0.051	0.0089	1.2e-08	+	49026	0	49026	114	IVNT	GIANT_BMI-M-LE-50_EUR_2015
rs2815749	Body mass index in males	GIANT	23754948	rs2815749	chr1:72814783	chr1:72349100	G	A	EFO_0004340	European	2013	0.054	0.0084	2e-10	+	58611	0	58611	46	IVNT	GIANT_BMI-M_EUR_2013
rs2815749	Body mass index in males	GIANT	25673413	rs2815749	chr1:72814783	chr1:72349100	G	A	EFO_0004340	Mixed	2015	0.0441	0.0053	1.113e-16	+	152881	0	152881	106	IVNT	GIANT_BMI-M_Mixed_2015
rs2815749	Body mass index in non-smokers	GIANT	28443625	rs2815749	chr1:72814783	chr1:72349100	G	A	EFO_0004340	European	2017	0.0326	0.0054	1.812e-09	+	141202	0	141202	73	IVNT	GIANT_BMI-Non-smokers_EUR_2017
rs2815749	Body mass index in non-smokers	GIANT	28443625	rs2815749	chr1:72814783	chr1:72349100	G	A	EFO_0004340	Mixed	2017	0.0278	0.0049	1.27e-08	+	167045	0	167045	79	IVNT	GIANT_BMI-Non-smokers_Mixed_2017
rs2815749	Body mass index adjsuted for physical activity in males	GIANT	28448500	rs2815749	chr1:72814783	chr1:72349100	G	A	EFO_0004340	Mixed	2017	0.0386	0.007	3.13e-08	+	82329	0	82329	52	IVNT	GIANT_BMI-adjusted-PA-M_Mixed_2017
rs2815749	Body mass index adjusted for physical activity	GIANT	28448500	rs2815749	chr1:72814783	chr1:72349100	G	A	EFO_0004340	European	2017	0.0295	0.0049	1.78e-09	+	176820	0	176820	57	IVNT	GIANT_BMI-adjusted-PA_EUR_2017
rs2815749	Body mass index adjusted for physical activity	GIANT	28448500	rs2815749	chr1:72814783	chr1:72349100	G	A	EFO_0004340	Mixed	2017	0.0283	0.0046	7.99e-10	+	196849	0	196849	60	IVNT	GIANT_BMI-adjusted-PA_Mixed_2017
rs2815749	Body mass index adjusted for smoking in males	GIANT	28443625	rs2815749	chr1:72814783	chr1:72349100	G	A	EFO_0004340	Mixed	2017	0.0402	0.0062	7.172e-11	+	101466	0	101466	72	IVNT	GIANT_BMI-adjusted-Smoking-M_Mixed_2017
rs2815749	Body mass index adjusted for smoking	GIANT	28443625	rs2815749	chr1:72814783	chr1:72349100	G	A	EFO_0004340	European	2017	0.0331	0.0047	1.699e-12	+	186004	0	186004	73	IVNT	GIANT_BMI-adjusted-Smoking_EUR_2017
rs2815749	Body mass index adjusted for smoking	GIANT	28443625	rs2815749	chr1:72814783	chr1:72349100	G	A	EFO_0004340	Mixed	2017	0.0294	0.0043	8.116e-12	+	216380	0	216380	79	IVNT	GIANT_BMI-adjusted-Smoking_Mixed_2017
rs2815749	Body mass index	Speliotes EK	20935630	rs2815749	chr1:72814783	chr1:72349100	G	A	EFO_0004340	European	2010	NA	NA	7e-11	NA	123855	0	123855	46	IVNT	GIANT_BMI_EUR_2010
rs2815749	Body mass index	GIANT	23754948	rs2815749	chr1:72814783	chr1:72349100	G	A	EFO_0004340	European	2013	0.04194	0.005793	4.502e-13	+	126566	0	126566	46	IVNT	GIANT_BMI_EUR_2013
rs2815749	Body mass index	GIANT	25673413	rs2815749	chr1:72814783	chr1:72349100	G	A	EFO_0004340	European	2015	0.0375	0.004	2.68e-21	+	322137	0	322137	114	IVNT	GIANT_BMI_EUR_2015
rs2815749	Body mass index	GIANT	25673413	rs2815749	chr1:72814783	chr1:72349100	G	A	EFO_0004340	Mixed	2015	0.0352	0.0038	2.364e-20	+	339208	0	339208	125	IVNT	GIANT_BMI_Mixed_2015
rs2815749	Waist circumference in males	GIANT	25673412	rs2815749	chr1:72814783	chr1:72349100	G	A	EFO_0004342	Mixed	2015	0.035	0.0061	1.2e-08	+	109991	0	109991	101	IVNT	GIANT_WC-M_Mixed_2015
rs2815749	Waist circumference	GIANT	25673412	rs2815749	chr1:72814783	chr1:72349100	G	A	EFO_0004342	European	2015	0.03	0.0044	1.2e-11	+	232085	0	232085	101	IVNT	GIANT_WC_EUR_2015
rs2815749	Waist circumference	GIANT	25673412	rs2815749	chr1:72814783	chr1:72349100	G	A	EFO_0004342	Mixed	2015	0.028	0.0042	3.9e-11	+	244428	0	244428	101	IVNT	GIANT_WC_Mixed_2015
rs2815749	Weight in males	GIANT	23754948	rs2815749	chr1:72814783	chr1:72349100	G	A	HP_0012041;HP_0000033	European	2013	0.049	0.0085	6e-09	+	58316	0	58316	46	IVNT	GIANT_Weight-M_EUR_2013
rs2815749	Weight	GIANT	23754948	rs2815749	chr1:72814783	chr1:72349100	G	A	EFO_0004338	European	2013	0.03904	0.005864	2.773e-11	+	125906	0	125906	46	IVNT	GIANT_Weight_EUR_2013
rs2815749	Body mass index	Speliotes EK	20935630	rs2815749	chr1:72814783	chr1:72349100	G	A	EFO_0004340	European	2010	NA	NA	7e-11	NA	123865	-	-	-	-	GRASP
rs2815749	Arm fat mass left	Neale B	UKBB	rs2815749	chr1:72814783	chr1:72349100	G	A	-	European	2017	0.02701	0.002986	1.498e-19	+	331164	0	331164	1	IVNT	Neale-B_UKBB_EUR_2017
rs2815749	Arm fat mass right	Neale B	UKBB	rs2815749	chr1:72814783	chr1:72349100	G	A	-	European	2017	0.02704	0.002985	1.361e-19	+	331226	0	331226	1	IVNT	Neale-B_UKBB_EUR_2017
rs2815749	Arm fat percentage left	Neale B	UKBB	rs2815749	chr1:72814783	chr1:72349100	G	A	-	European	2017	0.01867	0.002306	5.795e-16	+	331198	0	331198	1	IVNT	Neale-B_UKBB_EUR_2017
rs2815749	Arm fat percentage right	Neale B	UKBB	rs2815749	chr1:72814783	chr1:72349100	G	A	-	European	2017	0.01824	0.002317	3.56e-15	+	331249	0	331249	1	IVNT	Neale-B_UKBB_EUR_2017
rs2815749	Arm fat-free mass left	Neale B	UKBB	rs2815749	chr1:72814783	chr1:72349100	G	A	-	European	2017	0.01496	0.001937	1.155e-14	+	331159	0	331159	1	IVNT	Neale-B_UKBB_EUR_2017
rs2815749	Arm fat-free mass right	Neale B	UKBB	rs2815749	chr1:72814783	chr1:72349100	G	A	-	European	2017	0.01451	0.001899	2.129e-14	+	331221	0	331221	1	IVNT	Neale-B_UKBB_EUR_2017
rs2815749	Arm predicted mass left	Neale B	UKBB	rs2815749	chr1:72814783	chr1:72349100	G	A	-	European	2017	0.01501	0.00193	7.266e-15	+	331146	0	331146	1	IVNT	Neale-B_UKBB_EUR_2017
rs2815749	Arm predicted mass right	Neale B	UKBB	rs2815749	chr1:72814783	chr1:72349100	G	A	-	European	2017	0.01471	0.001892	7.641e-15	+	331216	0	331216	1	IVNT	Neale-B_UKBB_EUR_2017
rs2815749	Basal metabolic rate	Neale B	UKBB	rs2815749	chr1:72814783	chr1:72349100	G	A	EFO_0007777	European	2017	0.01479	0.00202	2.523e-13	+	331307	0	331307	1	IVNT	Neale-B_UKBB_EUR_2017
rs2815749	Body fat percentage	Neale B	UKBB	rs2815749	chr1:72814783	chr1:72349100	G	A	EFO_0007800	European	2017	0.02034	0.002336	3.105e-18	+	331117	0	331117	1	IVNT	Neale-B_UKBB_EUR_2017
rs2815749	Body mass index	Neale B	UKBB	rs2815749	chr1:72814783	chr1:72349100	G	A	EFO_0004340	European	2017	0.03063	0.003014	2.945e-24	+	336107	0	336107	1	IVNT	Neale-B_UKBB_EUR_2017
rs2815749	Comparative body size at age 10	Neale B	UKBB	rs2815749	chr1:72814783	chr1:72349100	G	A	-	European	2017	0.02062	0.002086	4.81e-23	+	331693	0	331693	1	-	Neale-B_UKBB_EUR_2017
rs2815749	Hip circumference	Neale B	UKBB	rs2815749	chr1:72814783	chr1:72349100	G	A	EFO_0005093	European	2017	0.0262	0.003018	3.888e-18	+	336601	0	336601	1	IVNT	Neale-B_UKBB_EUR_2017
rs2815749	Impedance of arm left	Neale B	UKBB	rs2815749	chr1:72814783	chr1:72349100	G	A	-	European	2017	-0.01766	0.002152	2.25e-16	-	331292	0	331292	1	IVNT	Neale-B_UKBB_EUR_2017
rs2815749	Impedance of arm right	Neale B	UKBB	rs2815749	chr1:72814783	chr1:72349100	G	A	-	European	2017	-0.01753	0.002143	2.825e-16	-	331279	0	331279	1	IVNT	Neale-B_UKBB_EUR_2017
rs2815749	Impedance of whole body	Neale B	UKBB	rs2815749	chr1:72814783	chr1:72349100	G	A	-	European	2017	-0.01593	0.002323	7.106e-12	-	331284	0	331284	1	IVNT	Neale-B_UKBB_EUR_2017
rs2815749	Leg fat mass left	Neale B	UKBB	rs2815749	chr1:72814783	chr1:72349100	G	A	-	European	2017	0.02617	0.002408	1.678e-27	+	331275	0	331275	1	IVNT	Neale-B_UKBB_EUR_2017
rs2815749	Leg fat mass right	Neale B	UKBB	rs2815749	chr1:72814783	chr1:72349100	G	A	-	European	2017	0.02538	0.002436	2.069e-25	+	331293	0	331293	1	IVNT	Neale-B_UKBB_EUR_2017
rs2815749	Leg fat percentage left	Neale B	UKBB	rs2815749	chr1:72814783	chr1:72349100	G	A	-	European	2017	0.01886	0.001905	4.191e-23	+	331278	0	331278	1	IVNT	Neale-B_UKBB_EUR_2017
rs2815749	Leg fat percentage right	Neale B	UKBB	rs2815749	chr1:72814783	chr1:72349100	G	A	-	European	2017	0.01782	0.00193	2.564e-20	+	331296	0	331296	1	IVNT	Neale-B_UKBB_EUR_2017
rs2815749	Leg fat-free mass left	Neale B	UKBB	rs2815749	chr1:72814783	chr1:72349100	G	A	-	European	2017	0.01352	0.002006	1.621e-11	+	331258	0	331258	1	IVNT	Neale-B_UKBB_EUR_2017
rs2815749	Leg fat-free mass right	Neale B	UKBB	rs2815749	chr1:72814783	chr1:72349100	G	A	-	European	2017	0.01305	0.002006	7.616e-11	+	331285	0	331285	1	IVNT	Neale-B_UKBB_EUR_2017
rs2815749	Leg predicted mass left	Neale B	UKBB	rs2815749	chr1:72814783	chr1:72349100	G	A	-	European	2017	0.01306	0.001993	5.658e-11	+	331253	0	331253	1	IVNT	Neale-B_UKBB_EUR_2017
rs2815749	Leg predicted mass right	Neale B	UKBB	rs2815749	chr1:72814783	chr1:72349100	G	A	-	European	2017	0.01322	0.001993	3.263e-11	+	331285	0	331285	1	IVNT	Neale-B_UKBB_EUR_2017
rs2815749	Number of treatments or medications taken	Neale B	UKBB	rs2815749	chr1:72814783	chr1:72349100	G	A	EFO_0007056	European	2017	0.01348	0.002444	3.48e-08	+	337159	0	337159	1	-	Neale-B_UKBB_EUR_2017
rs2815749	Pulse rate	Neale B	UKBB	rs2815749	chr1:72814783	chr1:72349100	G	A	EFO_0004326	European	2017	0.01805	0.003144	9.372e-09	+	317756	0	317756	1	IVNT	Neale-B_UKBB_EUR_2017
rs2815749	Seen doctor for nerves, anxiety, tension or depression	Neale B	UKBB	rs2815749	chr1:72814783	chr1:72349100	G	A	EFO_0009820	European	2017	0.008006	0.001438	2.576e-08	+	335108	115328	219780	1	risk diff	Neale-B_UKBB_EUR_2017
rs2815749	Trunk fat mass	Neale B	UKBB	rs2815749	chr1:72814783	chr1:72349100	G	A	EFO_0005409	European	2017	0.02632	0.003068	9.443e-18	+	331093	0	331093	1	IVNT	Neale-B_UKBB_EUR_2017
rs2815749	Trunk fat percentage	Neale B	UKBB	rs2815749	chr1:72814783	chr1:72349100	G	A	-	European	2017	0.02062	0.0028	1.821e-13	+	331113	0	331113	1	IVNT	Neale-B_UKBB_EUR_2017
rs2815749	Trunk fat-free mass	Neale B	UKBB	rs2815749	chr1:72814783	chr1:72349100	G	A	-	European	2017	0.01048	0.001919	4.696e-08	+	331030	0	331030	1	IVNT	Neale-B_UKBB_EUR_2017
rs2815749	Waist circumference	Neale B	UKBB	rs2815749	chr1:72814783	chr1:72349100	G	A	EFO_0004342	European	2017	0.0239	0.002699	8.203e-19	+	336639	0	336639	1	IVNT	Neale-B_UKBB_EUR_2017
rs2815749	Weight	Neale B	UKBB	rs2815749	chr1:72814783	chr1:72349100	G	A	EFO_0004338	European	2017	0.02399	0.002662	2.08e-19	+	336227	0	336227	1	IVNT	Neale-B_UKBB_EUR_2017
rs2815749	Whole body fat mass	Neale B	UKBB	rs2815749	chr1:72814783	chr1:72349100	G	A	-	European	2017	0.02834	0.002973	1.512e-21	+	330762	0	330762	1	IVNT	Neale-B_UKBB_EUR_2017
rs2815749	Whole body fat-free mass	Neale B	UKBB	rs2815749	chr1:72814783	chr1:72349100	G	A	-	European	2017	0.01234	0.001927	1.52e-10	+	331291	0	331291	1	IVNT	Neale-B_UKBB_EUR_2017
rs2815749	Whole body water mass	Neale B	UKBB	rs2815749	chr1:72814783	chr1:72349100	G	A	-	European	2017	0.01255	0.00193	7.748e-11	+	331315	0	331315	1	IVNT	Neale-B_UKBB_EUR_2017
rs3766823	Arm fat mass left	Neale B	UKBB	rs3766823	chr1:32197257	chr1:31731656	A	G	-	European	2017	0.01932	0.003156	9.296e-10	+	331164	0	331164	1	IVNT	Neale-B_UKBB_EUR_2017
rs3766823	Arm fat mass right	Neale B	UKBB	rs3766823	chr1:32197257	chr1:31731656	A	G	-	European	2017	0.01952	0.003156	6.206e-10	+	331226	0	331226	1	IVNT	Neale-B_UKBB_EUR_2017
rs3766823	Arm fat percentage left	Neale B	UKBB	rs3766823	chr1:32197257	chr1:31731656	A	G	-	European	2017	0.01433	0.002438	4.198e-09	+	331198	0	331198	1	IVNT	Neale-B_UKBB_EUR_2017
rs3766823	Arm fat percentage right	Neale B	UKBB	rs3766823	chr1:32197257	chr1:31731656	A	G	-	European	2017	0.01435	0.002449	4.719e-09	+	331249	0	331249	1	IVNT	Neale-B_UKBB_EUR_2017
rs3766823	Body fat percentage	Neale B	UKBB	rs3766823	chr1:32197257	chr1:31731656	A	G	EFO_0007800	European	2017	0.01605	0.002469	8.171e-11	+	331117	0	331117	1	IVNT	Neale-B_UKBB_EUR_2017
rs3766823	Body mass index	Neale B	UKBB	rs3766823	chr1:32197257	chr1:31731656	A	G	EFO_0004340	European	2017	0.01767	0.003187	2.966e-08	+	336107	0	336107	1	IVNT	Neale-B_UKBB_EUR_2017
rs3766823	Leg fat mass left	Neale B	UKBB	rs3766823	chr1:32197257	chr1:31731656	A	G	-	European	2017	0.01796	0.002546	1.728e-12	+	331275	0	331275	1	IVNT	Neale-B_UKBB_EUR_2017
rs3766823	Leg fat mass right	Neale B	UKBB	rs3766823	chr1:32197257	chr1:31731656	A	G	-	European	2017	0.01824	0.002575	1.412e-12	+	331293	0	331293	1	IVNT	Neale-B_UKBB_EUR_2017
rs3766823	Leg fat percentage left	Neale B	UKBB	rs3766823	chr1:32197257	chr1:31731656	A	G	-	European	2017	0.01288	0.002014	1.63e-10	+	331278	0	331278	1	IVNT	Neale-B_UKBB_EUR_2017
rs3766823	Leg fat percentage right	Neale B	UKBB	rs3766823	chr1:32197257	chr1:31731656	A	G	-	European	2017	0.01335	0.00204	6.026e-11	+	331296	0	331296	1	IVNT	Neale-B_UKBB_EUR_2017
rs3766823	Qualifications: college or university degree	Neale B	UKBB	rs3766823	chr1:32197257	chr1:31731656	A	G	EFO_0004784	European	2017	-0.009551	0.00151	2.544e-10	-	334070	106305	227765	1	risk diff	Neale-B_UKBB_EUR_2017
rs3766823	Qualifications: none	Neale B	UKBB	rs3766823	chr1:32197257	chr1:31731656	A	G	EFO_0004784	European	2017	0.006997	0.001224	1.099e-08	+	334070	57567	276503	1	risk diff	Neale-B_UKBB_EUR_2017
rs3766823	Trunk fat mass	Neale B	UKBB	rs3766823	chr1:32197257	chr1:31731656	A	G	EFO_0005409	European	2017	0.02088	0.003243	1.206e-10	+	331093	0	331093	1	IVNT	Neale-B_UKBB_EUR_2017
rs3766823	Trunk fat percentage	Neale B	UKBB	rs3766823	chr1:32197257	chr1:31731656	A	G	-	European	2017	0.01784	0.00296	1.668e-09	+	331113	0	331113	1	IVNT	Neale-B_UKBB_EUR_2017
rs3766823	Usual walking pace	Neale B	UKBB	rs3766823	chr1:32197257	chr1:31731656	A	G	EFO_0008002	European	2017	-0.0134	0.001968	9.933e-12	-	335349	0	335349	1	-	Neale-B_UKBB_EUR_2017
rs3766823	Waist circumference	Neale B	UKBB	rs3766823	chr1:32197257	chr1:31731656	A	G	EFO_0004342	European	2017	0.01558	0.002853	4.752e-08	+	336639	0	336639	1	IVNT	Neale-B_UKBB_EUR_2017
rs3766823	Weight	Neale B	UKBB	rs3766823	chr1:32197257	chr1:31731656	A	G	EFO_0004338	European	2017	0.01647	0.002815	4.901e-09	+	336227	0	336227	1	IVNT	Neale-B_UKBB_EUR_2017
rs3766823	Whole body fat mass	Neale B	UKBB	rs3766823	chr1:32197257	chr1:31731656	A	G	-	European	2017	0.0218	0.003143	3.994e-12	+	330762	0	330762	1	IVNT	Neale-B_UKBB_EUR_2017
rs1937450	Arm fat mass left	Neale B	UKBB	rs1937450	chr1:66478840	chr1:66013157	T	G	-	European	2017	-0.01429	0.002408	2.977e-09	-	331164	0	331164	1	IVNT	Neale-B_UKBB_EUR_2017
rs1937450	Arm fat mass right	Neale B	UKBB	rs1937450	chr1:66478840	chr1:66013157	T	G	-	European	2017	-0.01398	0.002407	6.369e-09	-	331226	0	331226	1	IVNT	Neale-B_UKBB_EUR_2017
rs1937450	Body fat percentage	Neale B	UKBB	rs1937450	chr1:66478840	chr1:66013157	T	G	EFO_0007800	European	2017	-0.01032	0.001884	4.338e-08	-	331117	0	331117	1	IVNT	Neale-B_UKBB_EUR_2017
rs1937450	Body mass index	Neale B	UKBB	rs1937450	chr1:66478840	chr1:66013157	T	G	EFO_0004340	European	2017	-0.01346	0.00243	3.022e-08	-	336107	0	336107	1	IVNT	Neale-B_UKBB_EUR_2017
rs1937450	Hip circumference	Neale B	UKBB	rs1937450	chr1:66478840	chr1:66013157	T	G	EFO_0005093	European	2017	-0.01419	0.002433	5.469e-09	-	336601	0	336601	1	IVNT	Neale-B_UKBB_EUR_2017
rs1937450	Leg fat mass left	Neale B	UKBB	rs1937450	chr1:66478840	chr1:66013157	T	G	-	European	2017	-0.01116	0.001942	9.027e-09	-	331275	0	331275	1	IVNT	Neale-B_UKBB_EUR_2017
rs1937450	Leg fat mass right	Neale B	UKBB	rs1937450	chr1:66478840	chr1:66013157	T	G	-	European	2017	-0.01147	0.001964	5.175e-09	-	331293	0	331293	1	IVNT	Neale-B_UKBB_EUR_2017
rs1937450	Trunk fat mass	Neale B	UKBB	rs1937450	chr1:66478840	chr1:66013157	T	G	EFO_0005409	European	2017	-0.01442	0.002474	5.555e-09	-	331093	0	331093	1	IVNT	Neale-B_UKBB_EUR_2017
rs1937450	Waist circumference	Neale B	UKBB	rs1937450	chr1:66478840	chr1:66013157	T	G	EFO_0004342	European	2017	-0.01236	0.002175	1.332e-08	-	336639	0	336639	1	IVNT	Neale-B_UKBB_EUR_2017
rs1937450	Weight	Neale B	UKBB	rs1937450	chr1:66478840	chr1:66013157	T	G	EFO_0004338	European	2017	-0.0126	0.002146	4.294e-09	-	336227	0	336227	1	IVNT	Neale-B_UKBB_EUR_2017
rs1937450	Whole body fat mass	Neale B	UKBB	rs1937450	chr1:66478840	chr1:66013157	T	G	-	European	2017	-0.01415	0.002397	3.536e-09	-	330762	0	330762	1	IVNT	Neale-B_UKBB_EUR_2017
rs903678	Body mass index adjusted for smoking	GIANT	28443625	rs903678	chr1:201809918	chr1:201840790	A	G	EFO_0004340	European	2017	0.0243	0.0042	6.092e-09	+	158040	0	158040	73	IVNT	GIANT_BMI-adjusted-Smoking_EUR_2017
rs903678	Body mass index adjusted for smoking	GIANT	28443625	rs903678	chr1:201809918	chr1:201840790	A	G	EFO_0004340	Mixed	2017	0.0232	0.0041	1.184e-08	+	168858	0	168858	79	IVNT	GIANT_BMI-adjusted-Smoking_Mixed_2017
rs903678	Arm fat mass left	Neale B	UKBB	rs903678	chr1:201809918	chr1:201840790	A	G	-	European	2017	0.02474	0.002514	7.405e-23	+	331164	0	331164	1	IVNT	Neale-B_UKBB_EUR_2017
rs903678	Arm fat mass right	Neale B	UKBB	rs903678	chr1:201809918	chr1:201840790	A	G	-	European	2017	0.02536	0.002513	6.003e-24	+	331226	0	331226	1	IVNT	Neale-B_UKBB_EUR_2017
rs903678	Arm fat percentage left	Neale B	UKBB	rs903678	chr1:201809918	chr1:201840790	A	G	-	European	2017	0.01655	0.001942	1.569e-17	+	331198	0	331198	1	IVNT	Neale-B_UKBB_EUR_2017
rs903678	Arm fat percentage right	Neale B	UKBB	rs903678	chr1:201809918	chr1:201840790	A	G	-	European	2017	0.01714	0.001951	1.534e-18	+	331249	0	331249	1	IVNT	Neale-B_UKBB_EUR_2017
rs903678	Arm fat-free mass left	Neale B	UKBB	rs903678	chr1:201809918	chr1:201840790	A	G	-	European	2017	0.01352	0.001631	1.12e-16	+	331159	0	331159	1	IVNT	Neale-B_UKBB_EUR_2017
rs903678	Arm fat-free mass right	Neale B	UKBB	rs903678	chr1:201809918	chr1:201840790	A	G	-	European	2017	0.0123	0.001598	1.428e-14	+	331221	0	331221	1	IVNT	Neale-B_UKBB_EUR_2017
rs903678	Arm predicted mass left	Neale B	UKBB	rs903678	chr1:201809918	chr1:201840790	A	G	-	European	2017	0.01333	0.001625	2.316e-16	+	331146	0	331146	1	IVNT	Neale-B_UKBB_EUR_2017
rs903678	Arm predicted mass right	Neale B	UKBB	rs903678	chr1:201809918	chr1:201840790	A	G	-	European	2017	0.0127	0.001593	1.511e-15	+	331216	0	331216	1	IVNT	Neale-B_UKBB_EUR_2017
rs903678	Basal metabolic rate	Neale B	UKBB	rs903678	chr1:201809918	chr1:201840790	A	G	EFO_0007777	European	2017	0.01411	0.001701	1.098e-16	+	331307	0	331307	1	IVNT	Neale-B_UKBB_EUR_2017
rs903678	Body fat percentage	Neale B	UKBB	rs903678	chr1:201809918	chr1:201840790	A	G	EFO_0007800	European	2017	0.01591	0.001967	5.958e-16	+	331117	0	331117	1	IVNT	Neale-B_UKBB_EUR_2017
rs903678	Body mass index	Neale B	UKBB	rs903678	chr1:201809918	chr1:201840790	A	G	EFO_0004340	European	2017	0.02783	0.002538	5.61e-28	+	336107	0	336107	1	IVNT	Neale-B_UKBB_EUR_2017
rs903678	Diastolic blood pressure	Neale B	UKBB	rs903678	chr1:201809918	chr1:201840790	A	G	EFO_0006336	European	2017	0.01661	0.0026	1.69e-10	+	317756	0	317756	1	IVNT	Neale-B_UKBB_EUR_2017
rs903678	Hip circumference	Neale B	UKBB	rs903678	chr1:201809918	chr1:201840790	A	G	EFO_0005093	European	2017	0.02123	0.002541	6.599e-17	+	336601	0	336601	1	IVNT	Neale-B_UKBB_EUR_2017
rs903678	Impedance of arm left	Neale B	UKBB	rs903678	chr1:201809918	chr1:201840790	A	G	-	European	2017	-0.01531	0.001812	2.891e-17	-	331292	0	331292	1	IVNT	Neale-B_UKBB_EUR_2017
rs903678	Impedance of arm right	Neale B	UKBB	rs903678	chr1:201809918	chr1:201840790	A	G	-	European	2017	-0.01423	0.001804	3.023e-15	-	331279	0	331279	1	IVNT	Neale-B_UKBB_EUR_2017
rs903678	Impedance of leg left	Neale B	UKBB	rs903678	chr1:201809918	chr1:201840790	A	G	-	European	2017	-0.01761	0.002339	5.066e-14	-	331296	0	331296	1	IVNT	Neale-B_UKBB_EUR_2017
rs903678	Impedance of leg right	Neale B	UKBB	rs903678	chr1:201809918	chr1:201840790	A	G	-	European	2017	-0.01696	0.002321	2.715e-13	-	331301	0	331301	1	IVNT	Neale-B_UKBB_EUR_2017
rs903678	Impedance of whole body	Neale B	UKBB	rs903678	chr1:201809918	chr1:201840790	A	G	-	European	2017	-0.01669	0.001956	1.404e-17	-	331284	0	331284	1	IVNT	Neale-B_UKBB_EUR_2017
rs903678	Leg fat mass left	Neale B	UKBB	rs903678	chr1:201809918	chr1:201840790	A	G	-	European	2017	0.02007	0.002027	4.107e-23	+	331275	0	331275	1	IVNT	Neale-B_UKBB_EUR_2017
rs903678	Leg fat mass right	Neale B	UKBB	rs903678	chr1:201809918	chr1:201840790	A	G	-	European	2017	0.02028	0.002051	4.71e-23	+	331293	0	331293	1	IVNT	Neale-B_UKBB_EUR_2017
rs903678	Leg fat percentage left	Neale B	UKBB	rs903678	chr1:201809918	chr1:201840790	A	G	-	European	2017	0.01371	0.001604	1.23e-17	+	331278	0	331278	1	IVNT	Neale-B_UKBB_EUR_2017
rs903678	Leg fat percentage right	Neale B	UKBB	rs903678	chr1:201809918	chr1:201840790	A	G	-	European	2017	0.01374	0.001625	2.765e-17	+	331296	0	331296	1	IVNT	Neale-B_UKBB_EUR_2017
rs903678	Leg fat-free mass left	Neale B	UKBB	rs903678	chr1:201809918	chr1:201840790	A	G	-	European	2017	0.01343	0.001689	1.881e-15	+	331258	0	331258	1	IVNT	Neale-B_UKBB_EUR_2017
rs903678	Leg fat-free mass right	Neale B	UKBB	rs903678	chr1:201809918	chr1:201840790	A	G	-	European	2017	0.01251	0.001688	1.259e-13	+	331285	0	331285	1	IVNT	Neale-B_UKBB_EUR_2017
rs903678	Leg predicted mass left	Neale B	UKBB	rs903678	chr1:201809918	chr1:201840790	A	G	-	European	2017	0.01334	0.001678	1.839e-15	+	331253	0	331253	1	IVNT	Neale-B_UKBB_EUR_2017
rs903678	Leg predicted mass right	Neale B	UKBB	rs903678	chr1:201809918	chr1:201840790	A	G	-	European	2017	0.01233	0.001677	1.941e-13	+	331285	0	331285	1	IVNT	Neale-B_UKBB_EUR_2017
rs903678	Nap during day	Neale B	UKBB	rs903678	chr1:201809918	chr1:201840790	A	G	EFO_0004870	European	2017	0.01517	0.001521	1.984e-23	+	337074	0	337074	1	-	Neale-B_UKBB_EUR_2017
rs903678	Overall health rating	Neale B	UKBB	rs903678	chr1:201809918	chr1:201840790	A	G	-	European	2017	0.01187	0.001863	1.869e-10	+	336020	0	336020	1	-	Neale-B_UKBB_EUR_2017
rs903678	Trunk fat mass	Neale B	UKBB	rs903678	chr1:201809918	chr1:201840790	A	G	EFO_0005409	European	2017	0.02274	0.002582	1.315e-18	+	331093	0	331093	1	IVNT	Neale-B_UKBB_EUR_2017
rs903678	Trunk fat percentage	Neale B	UKBB	rs903678	chr1:201809918	chr1:201840790	A	G	-	European	2017	0.01755	0.002358	9.912e-14	+	331113	0	331113	1	IVNT	Neale-B_UKBB_EUR_2017
rs903678	Trunk fat-free mass	Neale B	UKBB	rs903678	chr1:201809918	chr1:201840790	A	G	-	European	2017	0.01115	0.001616	5.084e-12	+	331030	0	331030	1	IVNT	Neale-B_UKBB_EUR_2017
rs903678	Trunk predicted mass	Neale B	UKBB	rs903678	chr1:201809918	chr1:201840790	A	G	-	European	2017	0.01104	0.00161	7.035e-12	+	330995	0	330995	1	IVNT	Neale-B_UKBB_EUR_2017
rs903678	Waist circumference	Neale B	UKBB	rs903678	chr1:201809918	chr1:201840790	A	G	EFO_0004342	European	2017	0.01916	0.002272	3.449e-17	+	336639	0	336639	1	IVNT	Neale-B_UKBB_EUR_2017
rs903678	Weight	Neale B	UKBB	rs903678	chr1:201809918	chr1:201840790	A	G	EFO_0004338	European	2017	0.0219	0.002242	1.498e-22	+	336227	0	336227	1	IVNT	Neale-B_UKBB_EUR_2017
rs903678	Whole body fat mass	Neale B	UKBB	rs903678	chr1:201809918	chr1:201840790	A	G	-	European	2017	0.02372	0.002503	2.623e-21	+	330762	0	330762	1	IVNT	Neale-B_UKBB_EUR_2017
rs903678	Whole body fat-free mass	Neale B	UKBB	rs903678	chr1:201809918	chr1:201840790	A	G	-	European	2017	0.01223	0.001622	4.791e-14	+	331291	0	331291	1	IVNT	Neale-B_UKBB_EUR_2017
rs903678	Whole body water mass	Neale B	UKBB	rs903678	chr1:201809918	chr1:201840790	A	G	-	European	2017	0.01223	0.001625	5.073e-14	+	331315	0	331315	1	IVNT	Neale-B_UKBB_EUR_2017
rs6711584	Alcohol intake versus 10 years previously	Neale B	UKBB	rs6711584	chr2:104421692	chr2:103805234	A	G	EFO_0004329	European	2017	0.01096	0.00186	3.749e-09	+	313248	0	313248	1	-	Neale-B_UKBB_EUR_2017
rs6711584	Arm fat mass left	Neale B	UKBB	rs6711584	chr2:104421692	chr2:103805234	A	G	-	European	2017	0.01323	0.002399	3.493e-08	+	331164	0	331164	1	IVNT	Neale-B_UKBB_EUR_2017
rs6711584	Body fat percentage	Neale B	UKBB	rs6711584	chr2:104421692	chr2:103805234	A	G	EFO_0007800	European	2017	0.01035	0.001877	3.54e-08	+	331117	0	331117	1	IVNT	Neale-B_UKBB_EUR_2017
rs6711584	Body mass index	Neale B	UKBB	rs6711584	chr2:104421692	chr2:103805234	A	G	EFO_0004340	European	2017	0.01552	0.002422	1.485e-10	+	336107	0	336107	1	IVNT	Neale-B_UKBB_EUR_2017
rs6711584	Impedance of arm right	Neale B	UKBB	rs6711584	chr2:104421692	chr2:103805234	A	G	-	European	2017	-0.009602	0.001721	2.434e-08	-	331279	0	331279	1	IVNT	Neale-B_UKBB_EUR_2017
rs6711584	Leg fat mass left	Neale B	UKBB	rs6711584	chr2:104421692	chr2:103805234	A	G	-	European	2017	0.01184	0.001935	9.321e-10	+	331275	0	331275	1	IVNT	Neale-B_UKBB_EUR_2017
rs6711584	Leg fat mass right	Neale B	UKBB	rs6711584	chr2:104421692	chr2:103805234	A	G	-	European	2017	0.01207	0.001957	6.935e-10	+	331293	0	331293	1	IVNT	Neale-B_UKBB_EUR_2017
rs6711584	Leg fat percentage left	Neale B	UKBB	rs6711584	chr2:104421692	chr2:103805234	A	G	-	European	2017	0.009362	0.001531	9.562e-10	+	331278	0	331278	1	IVNT	Neale-B_UKBB_EUR_2017
rs6711584	Leg fat percentage right	Neale B	UKBB	rs6711584	chr2:104421692	chr2:103805234	A	G	-	European	2017	0.009449	0.00155	1.093e-09	+	331296	0	331296	1	IVNT	Neale-B_UKBB_EUR_2017
rs6711584	Past tobacco smoking	Neale B	UKBB	rs6711584	chr2:104421692	chr2:103805234	A	G	EFO_0006527	European	2017	-0.01759	0.003193	3.593e-08	-	310749	0	310749	1	-	Neale-B_UKBB_EUR_2017
rs6711584	Trunk fat mass	Neale B	UKBB	rs6711584	chr2:104421692	chr2:103805234	A	G	EFO_0005409	European	2017	0.01377	0.002464	2.321e-08	+	331093	0	331093	1	IVNT	Neale-B_UKBB_EUR_2017
rs6711584	Weight	Neale B	UKBB	rs6711584	chr2:104421692	chr2:103805234	A	G	EFO_0004338	European	2017	0.01215	0.002139	1.336e-08	+	336227	0	336227	1	IVNT	Neale-B_UKBB_EUR_2017
rs6711584	Whole body fat mass	Neale B	UKBB	rs6711584	chr2:104421692	chr2:103805234	A	G	-	European	2017	0.01347	0.002388	1.716e-08	+	330762	0	330762	1	IVNT	Neale-B_UKBB_EUR_2017
rs6722661	College completion	SSGAC	23722424	rs6722661	chr2:100806588	chr2:100190126	A	G	NCIT_C67137;NCIT_C61514	European	2013	NA	NA	6.673e-09	NA	101069	-	-	-	-	GRASP
rs6722661	Arm fat mass left	Neale B	UKBB	rs6722661	chr2:100806588	chr2:100190126	A	G	-	European	2017	-0.01651	0.002477	2.689e-11	-	331164	0	331164	1	IVNT	Neale-B_UKBB_EUR_2017
rs6722661	Arm fat mass right	Neale B	UKBB	rs6722661	chr2:100806588	chr2:100190126	A	G	-	European	2017	-0.01584	0.002477	1.58e-10	-	331226	0	331226	1	IVNT	Neale-B_UKBB_EUR_2017
rs6722661	Arm fat percentage left	Neale B	UKBB	rs6722661	chr2:100806588	chr2:100190126	A	G	-	European	2017	-0.01146	0.001913	2.093e-09	-	331198	0	331198	1	IVNT	Neale-B_UKBB_EUR_2017
rs6722661	Arm fat percentage right	Neale B	UKBB	rs6722661	chr2:100806588	chr2:100190126	A	G	-	European	2017	-0.01113	0.001922	7.138e-09	-	331249	0	331249	1	IVNT	Neale-B_UKBB_EUR_2017
rs6722661	Body fat percentage	Neale B	UKBB	rs6722661	chr2:100806588	chr2:100190126	A	G	EFO_0007800	European	2017	-0.01188	0.001938	8.869e-10	-	331117	0	331117	1	IVNT	Neale-B_UKBB_EUR_2017
rs6722661	Body mass index	Neale B	UKBB	rs6722661	chr2:100806588	chr2:100190126	A	G	EFO_0004340	European	2017	-0.0178	0.0025	1.081e-12	-	336107	0	336107	1	IVNT	Neale-B_UKBB_EUR_2017
rs6722661	Hip circumference	Neale B	UKBB	rs6722661	chr2:100806588	chr2:100190126	A	G	EFO_0005093	European	2017	-0.01436	0.002503	9.566e-09	-	336601	0	336601	1	IVNT	Neale-B_UKBB_EUR_2017
rs6722661	Leg fat mass left	Neale B	UKBB	rs6722661	chr2:100806588	chr2:100190126	A	G	-	European	2017	-0.0143	0.001998	8.143e-13	-	331275	0	331275	1	IVNT	Neale-B_UKBB_EUR_2017
rs6722661	Leg fat mass right	Neale B	UKBB	rs6722661	chr2:100806588	chr2:100190126	A	G	-	European	2017	-0.01447	0.002021	8.027e-13	-	331293	0	331293	1	IVNT	Neale-B_UKBB_EUR_2017
rs6722661	Leg fat percentage left	Neale B	UKBB	rs6722661	chr2:100806588	chr2:100190126	A	G	-	European	2017	-0.01082	0.001581	7.611e-12	-	331278	0	331278	1	IVNT	Neale-B_UKBB_EUR_2017
rs6722661	Leg fat percentage right	Neale B	UKBB	rs6722661	chr2:100806588	chr2:100190126	A	G	-	European	2017	-0.011	0.001601	6.233e-12	-	331296	0	331296	1	IVNT	Neale-B_UKBB_EUR_2017
rs6722661	Qualifications: A levels or as levels or equivalent	Neale B	UKBB	rs6722661	chr2:100806588	chr2:100190126	A	G	EFO_0004784	European	2017	0.007053	0.001136	5.32e-10	+	334070	91710	242360	1	risk diff	Neale-B_UKBB_EUR_2017
rs6722661	Qualifications: college or university degree	Neale B	UKBB	rs6722661	chr2:100806588	chr2:100190126	A	G	EFO_0004784	European	2017	0.01069	0.001185	1.869e-19	+	334070	106305	227765	1	risk diff	Neale-B_UKBB_EUR_2017
rs6722661	Trunk fat mass	Neale B	UKBB	rs6722661	chr2:100806588	chr2:100190126	A	G	EFO_0005409	European	2017	-0.0148	0.002545	6.094e-09	-	331093	0	331093	1	IVNT	Neale-B_UKBB_EUR_2017
rs6722661	Trunk fat percentage	Neale B	UKBB	rs6722661	chr2:100806588	chr2:100190126	A	G	-	European	2017	-0.01281	0.002323	3.488e-08	-	331113	0	331113	1	IVNT	Neale-B_UKBB_EUR_2017
rs6722661	Waist circumference	Neale B	UKBB	rs6722661	chr2:100806588	chr2:100190126	A	G	EFO_0004342	European	2017	-0.01511	0.002238	1.478e-11	-	336639	0	336639	1	IVNT	Neale-B_UKBB_EUR_2017
rs6722661	Weight	Neale B	UKBB	rs6722661	chr2:100806588	chr2:100190126	A	G	EFO_0004338	European	2017	-0.01327	0.002209	1.886e-09	-	336227	0	336227	1	IVNT	Neale-B_UKBB_EUR_2017
rs6722661	Whole body fat mass	Neale B	UKBB	rs6722661	chr2:100806588	chr2:100190126	A	G	-	European	2017	-0.01581	0.002466	1.454e-10	-	330762	0	330762	1	IVNT	Neale-B_UKBB_EUR_2017
rs6722661	College completion	SSGAC	23722424	rs6722661	chr2:100806588	chr2:100190126	A	G	EFO_0004784	European	2013	0.05921	0.011	6.673e-09	+	95427	22044	73383	42	log OR	SSGAC_College_EUR_2013
rs6722661	Years of educational attainment in females	SSGAC	27225129	rs6722661	chr2:100806588	chr2:100190126	A	G	EFO_0004784	European	2016	0.02	0.003	1.417e-08	+	181443	0	181443	62	years	SSGAC_EduYears-F_EUR_2016
rs6722661	Years of educational attainment in males	SSGAC	27225129	rs6722661	chr2:100806588	chr2:100190126	A	G	EFO_0004784	European	2016	0.023	0.004	2.287e-09	+	147474	0	147474	6	years	SSGAC_EduYears-M_EUR_2016
rs6722661	Years of educational attainment	SSGAC	27225129	rs6722661	chr2:100806588	chr2:100190126	A	G	EFO_0004784	European	2016	0.02	0.003	3.529e-15	+	328917	0	328917	64	years	SSGAC_EduYears_EUR_2016
rs6780459	Body mass index	Neale B	UKBB	rs6780459	chr3:104624105	chr3:104905261	A	T	EFO_0004340	European	2017	-0.01636	0.002762	3.175e-09	-	336107	0	336107	1	IVNT	Neale-B_UKBB_EUR_2017
rs6780459	Leg fat mass left	Neale B	UKBB	rs6780459	chr3:104624105	chr3:104905261	A	T	-	European	2017	-0.01224	0.002207	2.885e-08	-	331275	0	331275	1	IVNT	Neale-B_UKBB_EUR_2017
rs6780459	Leg fat mass right	Neale B	UKBB	rs6780459	chr3:104624105	chr3:104905261	A	T	-	European	2017	-0.01284	0.002232	8.836e-09	-	331293	0	331293	1	IVNT	Neale-B_UKBB_EUR_2017
rs6780459	Waist circumference	Neale B	UKBB	rs6780459	chr3:104624105	chr3:104905261	A	T	EFO_0004342	European	2017	-0.01355	0.002473	4.247e-08	-	336639	0	336639	1	IVNT	Neale-B_UKBB_EUR_2017
rs7612999	Arm fat mass left	Neale B	UKBB	rs7612999	chr3:35678337	chr3:35636845	A	G	-	European	2017	0.01608	0.002768	6.284e-09	+	331164	0	331164	1	IVNT	Neale-B_UKBB_EUR_2017
rs7612999	Arm fat mass right	Neale B	UKBB	rs7612999	chr3:35678337	chr3:35636845	A	G	-	European	2017	0.01664	0.002768	1.814e-09	+	331226	0	331226	1	IVNT	Neale-B_UKBB_EUR_2017
rs7612999	Arm fat percentage left	Neale B	UKBB	rs7612999	chr3:35678337	chr3:35636845	A	G	-	European	2017	0.01264	0.002138	3.343e-09	+	331198	0	331198	1	IVNT	Neale-B_UKBB_EUR_2017
rs7612999	Arm fat percentage right	Neale B	UKBB	rs7612999	chr3:35678337	chr3:35636845	A	G	-	European	2017	0.01276	0.002148	2.831e-09	+	331249	0	331249	1	IVNT	Neale-B_UKBB_EUR_2017
rs7612999	Body fat percentage	Neale B	UKBB	rs7612999	chr3:35678337	chr3:35636845	A	G	EFO_0007800	European	2017	0.01322	0.002166	1.04e-09	+	331117	0	331117	1	IVNT	Neale-B_UKBB_EUR_2017
rs7612999	Body mass index	Neale B	UKBB	rs7612999	chr3:35678337	chr3:35636845	A	G	EFO_0004340	European	2017	0.01654	0.002794	3.186e-09	+	336107	0	336107	1	IVNT	Neale-B_UKBB_EUR_2017
rs7612999	Leg fat mass left	Neale B	UKBB	rs7612999	chr3:35678337	chr3:35636845	A	G	-	European	2017	0.01391	0.002232	4.594e-10	+	331275	0	331275	1	IVNT	Neale-B_UKBB_EUR_2017
rs7612999	Leg fat mass right	Neale B	UKBB	rs7612999	chr3:35678337	chr3:35636845	A	G	-	European	2017	0.01424	0.002258	2.893e-10	+	331293	0	331293	1	IVNT	Neale-B_UKBB_EUR_2017
rs7612999	Leg fat percentage left	Neale B	UKBB	rs7612999	chr3:35678337	chr3:35636845	A	G	-	European	2017	0.01178	0.001766	2.614e-11	+	331278	0	331278	1	IVNT	Neale-B_UKBB_EUR_2017
rs7612999	Leg fat percentage right	Neale B	UKBB	rs7612999	chr3:35678337	chr3:35636845	A	G	-	European	2017	0.01212	0.001789	1.221e-11	+	331296	0	331296	1	IVNT	Neale-B_UKBB_EUR_2017
rs7612999	Sodium in urine	Neale B	UKBB	rs7612999	chr3:35678337	chr3:35636845	A	G	EFO_0009282	European	2017	0.01599	0.002751	6.161e-09	+	326831	0	326831	1	IVNT	Neale-B_UKBB_EUR_2017
rs7612999	Trunk fat mass	Neale B	UKBB	rs7612999	chr3:35678337	chr3:35636845	A	G	EFO_0005409	European	2017	0.01629	0.002844	1.01e-08	+	331093	0	331093	1	IVNT	Neale-B_UKBB_EUR_2017
rs7612999	Trunk fat percentage	Neale B	UKBB	rs7612999	chr3:35678337	chr3:35636845	A	G	-	European	2017	0.01451	0.002596	2.274e-08	+	331113	0	331113	1	IVNT	Neale-B_UKBB_EUR_2017
rs7612999	Waist circumference	Neale B	UKBB	rs7612999	chr3:35678337	chr3:35636845	A	G	EFO_0004342	European	2017	0.01814	0.002501	4.143e-13	+	336639	0	336639	1	IVNT	Neale-B_UKBB_EUR_2017
rs7612999	Whole body fat mass	Neale B	UKBB	rs7612999	chr3:35678337	chr3:35636845	A	G	-	European	2017	0.01643	0.002756	2.513e-09	+	330762	0	330762	1	IVNT	Neale-B_UKBB_EUR_2017
rs2240326	Age first birth female	Barban N	27798627	rs2240326	chr3:50128386	chr3:50090953	G	A	EFO_0007862	European	2016	NA	NA	6.903e-10	-	163522	0	163522	41	years	Barban-N_AFB-F_EUR_2016
rs2240326	Age first birth	Barban N	27798627	rs2240326	chr3:50128386	chr3:50090953	G	A	EFO_0007862	European	2016	NA	NA	1.753e-13	-	213067	0	213067	40	years	Barban-N_AFB_EUR_2016
rs2240326	Crohns disease	IBDGC	23128233	rs2240326	chr3:50128386	chr3:50090953	G	A	EFO_0000384	European	2012	NA	NA	5.3e-09	NA	14342	6299	8043	7	log OR	IBDGC_Chrons-Disease_EUR_2012
rs2240326	Inflammatory bowel disease	IBDGC	26192919	rs2240326	chr3:50128386	chr3:50090953	G	A	EFO_0003767	European	2015	-0.0917	0.0167	4.029e-08	-	34652	12882	21770	15	log OR	IBDGC_IBD_EUR_2015
rs2240326	Age at first live birth	Neale B	UKBB	rs2240326	chr3:50128386	chr3:50090953	G	A	EFO_0009101	European	2017	-0.02916	0.003939	1.34e-13	-	123846	0	123846	1	IVNT	Neale-B_UKBB_EUR_2017
rs2240326	Age at last live birth	Neale B	UKBB	rs2240326	chr3:50128386	chr3:50090953	G	A	-	European	2017	-0.02827	0.003956	8.871e-13	-	123676	0	123676	1	IVNT	Neale-B_UKBB_EUR_2017
rs2240326	Age completed full time education	Neale B	UKBB	rs2240326	chr3:50128386	chr3:50090953	G	A	EFO_0004784	European	2017	-0.01455	0.002427	2.055e-09	-	226899	0	226899	1	-	Neale-B_UKBB_EUR_2017
rs2240326	Alcohol intake frequency	Neale B	UKBB	rs2240326	chr3:50128386	chr3:50090953	G	A	EFO_0004329	European	2017	0.02225	0.003554	3.816e-10	+	336965	0	336965	1	-	Neale-B_UKBB_EUR_2017
rs2240326	Alcohol intake versus 10 years previously	Neale B	UKBB	rs2240326	chr3:50128386	chr3:50090953	G	A	EFO_0004329	European	2017	0.01061	0.001846	8.991e-09	+	313248	0	313248	1	-	Neale-B_UKBB_EUR_2017
rs2240326	Arm fat mass left	Neale B	UKBB	rs2240326	chr3:50128386	chr3:50090953	G	A	-	European	2017	0.02622	0.00238	3.237e-28	+	331164	0	331164	1	IVNT	Neale-B_UKBB_EUR_2017
rs2240326	Arm fat mass right	Neale B	UKBB	rs2240326	chr3:50128386	chr3:50090953	G	A	-	European	2017	0.02629	0.00238	2.232e-28	+	331226	0	331226	1	IVNT	Neale-B_UKBB_EUR_2017
rs2240326	Arm fat percentage left	Neale B	UKBB	rs2240326	chr3:50128386	chr3:50090953	G	A	-	European	2017	0.01751	0.001839	1.702e-21	+	331198	0	331198	1	IVNT	Neale-B_UKBB_EUR_2017
rs2240326	Arm fat percentage right	Neale B	UKBB	rs2240326	chr3:50128386	chr3:50090953	G	A	-	European	2017	0.01733	0.001847	6.447e-21	+	331249	0	331249	1	IVNT	Neale-B_UKBB_EUR_2017
rs2240326	Arm fat-free mass left	Neale B	UKBB	rs2240326	chr3:50128386	chr3:50090953	G	A	-	European	2017	0.01508	0.001544	1.643e-22	+	331159	0	331159	1	IVNT	Neale-B_UKBB_EUR_2017
rs2240326	Arm fat-free mass right	Neale B	UKBB	rs2240326	chr3:50128386	chr3:50090953	G	A	-	European	2017	0.01416	0.001513	8.578e-21	+	331221	0	331221	1	IVNT	Neale-B_UKBB_EUR_2017
rs2240326	Arm predicted mass left	Neale B	UKBB	rs2240326	chr3:50128386	chr3:50090953	G	A	-	European	2017	0.01526	0.001538	3.507e-23	+	331146	0	331146	1	IVNT	Neale-B_UKBB_EUR_2017
rs2240326	Arm predicted mass right	Neale B	UKBB	rs2240326	chr3:50128386	chr3:50090953	G	A	-	European	2017	0.01435	0.001508	1.822e-21	+	331216	0	331216	1	IVNT	Neale-B_UKBB_EUR_2017
rs2240326	Basal metabolic rate	Neale B	UKBB	rs2240326	chr3:50128386	chr3:50090953	G	A	EFO_0007777	European	2017	0.01512	0.001611	6.261e-21	+	331307	0	331307	1	IVNT	Neale-B_UKBB_EUR_2017
rs2240326	Body fat percentage	Neale B	UKBB	rs2240326	chr3:50128386	chr3:50090953	G	A	EFO_0007800	European	2017	0.01752	0.001862	5.062e-21	+	331117	0	331117	1	IVNT	Neale-B_UKBB_EUR_2017
rs2240326	Body mass index	Neale B	UKBB	rs2240326	chr3:50128386	chr3:50090953	G	A	EFO_0004340	European	2017	0.02994	0.002403	1.22e-35	+	336107	0	336107	1	IVNT	Neale-B_UKBB_EUR_2017
rs2240326	Fluid intelligence score	Neale B	UKBB	rs2240326	chr3:50128386	chr3:50090953	G	A	-	European	2017	-0.06557	0.008996	3.164e-13	-	108818	0	108818	1	-	Neale-B_UKBB_EUR_2017
rs2240326	Heel bone mineral density	Neale B	UKBB	rs2240326	chr3:50128386	chr3:50090953	G	A	EFO_0009270	European	2017	0.0215	0.003109	4.672e-12	+	194398	0	194398	1	IVNT	Neale-B_UKBB_EUR_2017
rs2240326	Hip circumference	Neale B	UKBB	rs2240326	chr3:50128386	chr3:50090953	G	A	EFO_0005093	European	2017	0.01916	0.002406	1.671e-15	+	336601	0	336601	1	IVNT	Neale-B_UKBB_EUR_2017
rs2240326	Impedance of arm left	Neale B	UKBB	rs2240326	chr3:50128386	chr3:50090953	G	A	-	European	2017	-0.01667	0.001715	2.477e-22	-	331292	0	331292	1	IVNT	Neale-B_UKBB_EUR_2017
rs2240326	Impedance of arm right	Neale B	UKBB	rs2240326	chr3:50128386	chr3:50090953	G	A	-	European	2017	-0.0168	0.001708	8.134e-23	-	331279	0	331279	1	IVNT	Neale-B_UKBB_EUR_2017
rs2240326	Impedance of leg left	Neale B	UKBB	rs2240326	chr3:50128386	chr3:50090953	G	A	-	European	2017	-0.01472	0.002215	3.018e-11	-	331296	0	331296	1	IVNT	Neale-B_UKBB_EUR_2017
rs2240326	Impedance of leg right	Neale B	UKBB	rs2240326	chr3:50128386	chr3:50090953	G	A	-	European	2017	-0.01414	0.002198	1.253e-10	-	331301	0	331301	1	IVNT	Neale-B_UKBB_EUR_2017
rs2240326	Impedance of whole body	Neale B	UKBB	rs2240326	chr3:50128386	chr3:50090953	G	A	-	European	2017	-0.01682	0.001852	1.101e-19	-	331284	0	331284	1	IVNT	Neale-B_UKBB_EUR_2017
rs2240326	Job involves heavy manual or physical work	Neale B	UKBB	rs2240326	chr3:50128386	chr3:50090953	G	A	EFO_0005241	European	2017	0.02046	0.002819	3.916e-13	+	190643	0	190643	1	-	Neale-B_UKBB_EUR_2017
rs2240326	Job involves mainly walking or standing	Neale B	UKBB	rs2240326	chr3:50128386	chr3:50090953	G	A	EFO_0005241	European	2017	0.02208	0.003583	7.14e-10	+	190606	0	190606	1	IVNT	Neale-B_UKBB_EUR_2017
rs2240326	Leg fat mass left	Neale B	UKBB	rs2240326	chr3:50128386	chr3:50090953	G	A	-	European	2017	0.02255	0.00192	7.547e-32	+	331275	0	331275	1	IVNT	Neale-B_UKBB_EUR_2017
rs2240326	Leg fat mass right	Neale B	UKBB	rs2240326	chr3:50128386	chr3:50090953	G	A	-	European	2017	0.02249	0.001942	4.997e-31	+	331293	0	331293	1	IVNT	Neale-B_UKBB_EUR_2017
rs2240326	Leg fat percentage left	Neale B	UKBB	rs2240326	chr3:50128386	chr3:50090953	G	A	-	European	2017	0.016	0.001519	5.926e-26	+	331278	0	331278	1	IVNT	Neale-B_UKBB_EUR_2017
rs2240326	Leg fat percentage right	Neale B	UKBB	rs2240326	chr3:50128386	chr3:50090953	G	A	-	European	2017	0.01611	0.001538	1.194e-25	+	331296	0	331296	1	IVNT	Neale-B_UKBB_EUR_2017
rs2240326	Leg fat-free mass left	Neale B	UKBB	rs2240326	chr3:50128386	chr3:50090953	G	A	-	European	2017	0.01393	0.001599	3.104e-18	+	331258	0	331258	1	IVNT	Neale-B_UKBB_EUR_2017
rs2240326	Leg fat-free mass right	Neale B	UKBB	rs2240326	chr3:50128386	chr3:50090953	G	A	-	European	2017	0.01282	0.001599	1.084e-15	+	331285	0	331285	1	IVNT	Neale-B_UKBB_EUR_2017
rs2240326	Leg predicted mass left	Neale B	UKBB	rs2240326	chr3:50128386	chr3:50090953	G	A	-	European	2017	0.01375	0.001589	4.837e-18	+	331253	0	331253	1	IVNT	Neale-B_UKBB_EUR_2017
rs2240326	Leg predicted mass right	Neale B	UKBB	rs2240326	chr3:50128386	chr3:50090953	G	A	-	European	2017	0.01267	0.001588	1.52e-15	+	331285	0	331285	1	IVNT	Neale-B_UKBB_EUR_2017
rs2240326	Miserableness	Neale B	UKBB	rs2240326	chr3:50128386	chr3:50090953	G	A	-	European	2017	0.00686	0.001204	1.217e-08	+	331856	141755	190101	1	risk diff	Neale-B_UKBB_EUR_2017
rs2240326	Number of treatments or medications taken	Neale B	UKBB	rs2240326	chr3:50128386	chr3:50090953	G	A	EFO_0007056	European	2017	0.01237	0.001948	2.195e-10	+	337159	0	337159	1	-	Neale-B_UKBB_EUR_2017
rs2240326	Overall health rating	Neale B	UKBB	rs2240326	chr3:50128386	chr3:50090953	G	A	-	European	2017	0.01271	0.001764	5.729e-13	+	336020	0	336020	1	-	Neale-B_UKBB_EUR_2017
rs2240326	Qualifications: A levels or as levels or equivalent	Neale B	UKBB	rs2240326	chr3:50128386	chr3:50090953	G	A	EFO_0004784	European	2017	-0.01002	0.001092	4.39e-20	-	334070	91710	242360	1	risk diff	Neale-B_UKBB_EUR_2017
rs2240326	Qualifications: college or university degree	Neale B	UKBB	rs2240326	chr3:50128386	chr3:50090953	G	A	EFO_0004784	European	2017	-0.01248	0.001139	6.199e-28	-	334070	106305	227765	1	risk diff	Neale-B_UKBB_EUR_2017
rs2240326	Qualifications: none	Neale B	UKBB	rs2240326	chr3:50128386	chr3:50090953	G	A	EFO_0004784	European	2017	0.005785	0.0009234	3.736e-10	+	334070	57567	276503	1	risk diff	Neale-B_UKBB_EUR_2017
rs2240326	Taking other prescription medications	Neale B	UKBB	rs2240326	chr3:50128386	chr3:50090953	G	A	EFO_0007056	European	2017	0.008043	0.001217	3.868e-11	+	336330	158113	178217	1	risk diff	Neale-B_UKBB_EUR_2017
rs2240326	Time spent watching television	Neale B	UKBB	rs2240326	chr3:50128386	chr3:50090953	G	A	-	European	2017	0.01765	0.00187	3.783e-21	+	319740	0	319740	1	-	Neale-B_UKBB_EUR_2017
rs2240326	Trunk fat mass	Neale B	UKBB	rs2240326	chr3:50128386	chr3:50090953	G	A	EFO_0005409	European	2017	0.02393	0.002445	1.33e-22	+	331093	0	331093	1	IVNT	Neale-B_UKBB_EUR_2017
rs2240326	Trunk fat percentage	Neale B	UKBB	rs2240326	chr3:50128386	chr3:50090953	G	A	-	European	2017	0.01863	0.002232	7.106e-17	+	331113	0	331113	1	IVNT	Neale-B_UKBB_EUR_2017
rs2240326	Trunk fat-free mass	Neale B	UKBB	rs2240326	chr3:50128386	chr3:50090953	G	A	-	European	2017	0.01119	0.00153	2.661e-13	+	331030	0	331030	1	IVNT	Neale-B_UKBB_EUR_2017
rs2240326	Trunk predicted mass	Neale B	UKBB	rs2240326	chr3:50128386	chr3:50090953	G	A	-	European	2017	0.01096	0.001525	6.567e-13	+	330995	0	330995	1	IVNT	Neale-B_UKBB_EUR_2017
rs2240326	Usual walking pace	Neale B	UKBB	rs2240326	chr3:50128386	chr3:50090953	G	A	EFO_0008002	European	2017	-0.009235	0.001484	4.936e-10	-	335349	0	335349	1	-	Neale-B_UKBB_EUR_2017
rs2240326	Waist circumference	Neale B	UKBB	rs2240326	chr3:50128386	chr3:50090953	G	A	EFO_0004342	European	2017	0.02006	0.002152	1.144e-20	+	336639	0	336639	1	IVNT	Neale-B_UKBB_EUR_2017
rs2240326	Weight	Neale B	UKBB	rs2240326	chr3:50128386	chr3:50090953	G	A	EFO_0004338	European	2017	0.02373	0.002122	5.002e-29	+	336227	0	336227	1	IVNT	Neale-B_UKBB_EUR_2017
rs2240326	Wheeze or whistling in the chest in last year	Neale B	UKBB	rs2240326	chr3:50128386	chr3:50090953	G	A	EFO_0009715	European	2017	0.007126	0.0009952	8.066e-13	+	331257	68531	262726	1	risk diff	Neale-B_UKBB_EUR_2017
rs2240326	Whole body fat mass	Neale B	UKBB	rs2240326	chr3:50128386	chr3:50090953	G	A	-	European	2017	0.02586	0.00237	1.001e-27	+	330762	0	330762	1	IVNT	Neale-B_UKBB_EUR_2017
rs2240326	Whole body fat-free mass	Neale B	UKBB	rs2240326	chr3:50128386	chr3:50090953	G	A	-	European	2017	0.0128	0.001536	7.936e-17	+	331291	0	331291	1	IVNT	Neale-B_UKBB_EUR_2017
rs2240326	Whole body water mass	Neale B	UKBB	rs2240326	chr3:50128386	chr3:50090953	G	A	-	European	2017	0.01306	0.001538	2.04e-17	+	331315	0	331315	1	IVNT	Neale-B_UKBB_EUR_2017
rs2240326	Years of educational attainment in females	SSGAC	27225129	rs2240326	chr3:50128386	chr3:50090953	G	A	EFO_0004784	European	2016	-0.023	0.003	5.914e-12	-	181443	0	181443	62	years	SSGAC_EduYears-F_EUR_2016
rs2240326	Years of educational attainment in males	SSGAC	27225129	rs2240326	chr3:50128386	chr3:50090953	G	A	EFO_0004784	European	2016	-0.022	0.004	2.652e-09	-	147474	0	147474	6	years	SSGAC_EduYears-M_EUR_2016
rs2240326	Years of educational attainment	SSGAC	27225129	rs2240326	chr3:50128386	chr3:50090953	G	A	EFO_0004784	European	2016	-0.021	0.002	1.624e-17	-	328917	0	328917	64	years	SSGAC_EduYears_EUR_2016
rs7675588	Arm fat mass left	Neale B	UKBB	rs7675588	chr4:80734978	chr4:79813824	A	C	-	European	2017	-0.01651	0.002943	2.014e-08	-	331164	0	331164	1	IVNT	Neale-B_UKBB_EUR_2017
rs7675588	Arm fat percentage left	Neale B	UKBB	rs7675588	chr4:80734978	chr4:79813824	A	C	-	European	2017	-0.01327	0.002273	5.28e-09	-	331198	0	331198	1	IVNT	Neale-B_UKBB_EUR_2017
rs7675588	Arm fat percentage right	Neale B	UKBB	rs7675588	chr4:80734978	chr4:79813824	A	C	-	European	2017	-0.01335	0.002284	4.997e-09	-	331249	0	331249	1	IVNT	Neale-B_UKBB_EUR_2017
rs7675588	Body fat percentage	Neale B	UKBB	rs7675588	chr4:80734978	chr4:79813824	A	C	EFO_0007800	European	2017	-0.01462	0.002302	2.123e-10	-	331117	0	331117	1	IVNT	Neale-B_UKBB_EUR_2017
rs7675588	Body mass index	Neale B	UKBB	rs7675588	chr4:80734978	chr4:79813824	A	C	EFO_0004340	European	2017	-0.01693	0.002971	1.196e-08	-	336107	0	336107	1	IVNT	Neale-B_UKBB_EUR_2017
rs7675588	Leg fat mass left	Neale B	UKBB	rs7675588	chr4:80734978	chr4:79813824	A	C	-	European	2017	-0.01424	0.002373	1.951e-09	-	331275	0	331275	1	IVNT	Neale-B_UKBB_EUR_2017
rs7675588	Leg fat mass right	Neale B	UKBB	rs7675588	chr4:80734978	chr4:79813824	A	C	-	European	2017	-0.0141	0.002401	4.298e-09	-	331293	0	331293	1	IVNT	Neale-B_UKBB_EUR_2017
rs7675588	Leg fat percentage left	Neale B	UKBB	rs7675588	chr4:80734978	chr4:79813824	A	C	-	European	2017	-0.01106	0.001878	3.794e-09	-	331278	0	331278	1	IVNT	Neale-B_UKBB_EUR_2017
rs7675588	Leg fat percentage right	Neale B	UKBB	rs7675588	chr4:80734978	chr4:79813824	A	C	-	European	2017	-0.01126	0.001902	3.225e-09	-	331296	0	331296	1	IVNT	Neale-B_UKBB_EUR_2017
rs7675588	Trunk fat mass	Neale B	UKBB	rs7675588	chr4:80734978	chr4:79813824	A	C	EFO_0005409	European	2017	-0.01838	0.003023	1.216e-09	-	331093	0	331093	1	IVNT	Neale-B_UKBB_EUR_2017
rs7675588	Trunk fat percentage	Neale B	UKBB	rs7675588	chr4:80734978	chr4:79813824	A	C	-	European	2017	-0.01701	0.00276	7.127e-10	-	331113	0	331113	1	IVNT	Neale-B_UKBB_EUR_2017
rs7675588	Whole body fat mass	Neale B	UKBB	rs7675588	chr4:80734978	chr4:79813824	A	C	-	European	2017	-0.01755	0.00293	2.112e-09	-	330762	0	330762	1	IVNT	Neale-B_UKBB_EUR_2017
rs13107325	Hematocrit	Astle W	27863252	rs13107325	chr4:103188709	chr4:102267552	T	C	EFO_0004586	European	2016	0.05038	0.006703	5.639e-14	+	173480	0	173480	2	IVNT	Astle-W_Blood-Cell-Traits_EUR_2016
rs13107325	Hemoglobin concentration	Astle W	27863252	rs13107325	chr4:103188709	chr4:102267552	T	C	EFO_0004586	European	2016	0.04852	0.006734	5.835e-13	+	173480	0	173480	2	IVNT	Astle-W_Blood-Cell-Traits_EUR_2016
rs13107325	Platelet distribution width	Astle W	27863252	rs13107325	chr4:103188709	chr4:102267552	T	C	EFO_0004586	European	2016	-0.04774	0.006826	2.664e-12	-	173480	0	173480	2	IVNT	Astle-W_Blood-Cell-Traits_EUR_2016
rs13107325	Diastolic blood pressure	BPExome	27618447	rs13107325	chr4:103188709	chr4:102267552	T	C	EFO_0006336	Mixed	2016	NA	NA	7.938e-11	NA	192763	0	192763	51	INVT	BPExome_DBP_Mixed_2016
rs13107325	Childhood BMI	EGGC	26604143	rs13107325	chr4:103188709	chr4:102267552	T	C	EFO_0004340	European	2016	0.1022	0.0179	1.194e-08	+	35238	0	35238	20	SDS	EGGC_Childhood-BMI_EUR_2016
rs13107325	Body mass index in physically active indivdiuals	GIANT	28448500	rs13107325	chr4:103188709	chr4:102267552	T	C	EFO_0004340	European	2017	0.0531	0.0088	1.46e-09	+	132755	0	132755	57	IVNT	GIANT_BMI-Active_EUR_2017
rs13107325	Body mass index in physically active indivdiuals	GIANT	28448500	rs13107325	chr4:103188709	chr4:102267552	T	C	EFO_0004340	Mixed	2017	0.0508	0.0086	4.17e-09	+	142210	0	142210	60	IVNT	GIANT_BMI-Active_Mixed_2017
rs13107325	Body mass index in males greater than 50 years of age	GIANT	26426971	rs13107325	chr4:103188709	chr4:102267552	T	C	EFO_0004340	European	2015	0.065	0.011	2.6e-09	+	90992	0	90992	114	IVNT	GIANT_BMI-M-GT-50_EUR_2015
rs13107325	Body mass index in males	GIANT	25673413	rs13107325	chr4:103188709	chr4:102267552	T	C	EFO_0004340	Mixed	2015	0.0525	0.0088	2.719e-09	+	152725	0	152725	106	IVNT	GIANT_BMI-M_Mixed_2015
rs13107325	Body mass index adjsuted for physical activity in males	GIANT	28448500	rs13107325	chr4:103188709	chr4:102267552	T	C	EFO_0004340	Mixed	2017	0.0698	0.0115	1.28e-09	+	79783	0	79783	52	IVNT	GIANT_BMI-adjusted-PA-M_Mixed_2017
rs13107325	Body mass index adjusted for physical activity	GIANT	28448500	rs13107325	chr4:103188709	chr4:102267552	T	C	EFO_0004340	European	2017	0.0505	0.0079	2e-10	+	173078	0	173078	57	IVNT	GIANT_BMI-adjusted-PA_EUR_2017
rs13107325	Body mass index adjusted for physical activity	GIANT	28448500	rs13107325	chr4:103188709	chr4:102267552	T	C	EFO_0004340	Mixed	2017	0.0488	0.0077	3.1e-10	+	190113	0	190113	60	IVNT	GIANT_BMI-adjusted-PA_Mixed_2017
rs13107325	Body mass index adjusted for smoking in males	GIANT	28443625	rs13107325	chr4:103188709	chr4:102267552	T	C	EFO_0004340	Mixed	2017	0.0607	0.0103	4.055e-09	+	98978	0	98978	72	IVNT	GIANT_BMI-adjusted-Smoking-M_Mixed_2017
rs13107325	Body mass index adjusted for smoking	GIANT	28443625	rs13107325	chr4:103188709	chr4:102267552	T	C	EFO_0004340	European	2017	0.0497	0.0077	8.982e-11	+	181290	0	181290	73	IVNT	GIANT_BMI-adjusted-Smoking_EUR_2017
rs13107325	Body mass index adjusted for smoking	GIANT	28443625	rs13107325	chr4:103188709	chr4:102267552	T	C	EFO_0004340	Mixed	2017	0.0469	0.0075	3.168e-10	+	207588	0	207588	79	IVNT	GIANT_BMI-adjusted-Smoking_Mixed_2017
rs13107325	Body mass index	GIANT	23754948	rs13107325	chr4:103188709	chr4:102267552	T	C	EFO_0004340	European	2013	0.058	0.009899	4.66e-09	+	126058	0	126058	46	IVNT	GIANT_BMI_EUR_2013
rs13107325	Body mass index	GIANT	25673413	rs13107325	chr4:103188709	chr4:102267552	T	C	EFO_0004340	European	2015	0.0477	0.0068	1.825e-12	+	321461	0	321461	114	IVNT	GIANT_BMI_EUR_2015
rs13107325	Body mass index	GIANT	29273807	rs13107325	chr4:103188709	chr4:102267552	T	C	EFO_0004340	European	2018	0.055	0.0044	2.8e-35	+	449889	0	449889	112	IVNT	GIANT_BMI_EUR_2018
rs13107325	Body mass index	GIANT	25673413	rs13107325	chr4:103188709	chr4:102267552	T	C	EFO_0004340	Mixed	2015	0.0472	0.0066	1.064e-12	+	335619	0	335619	125	IVNT	GIANT_BMI_Mixed_2015
rs13107325	Body mass index	GIANT	29273807	rs13107325	chr4:103188709	chr4:102267552	T	C	EFO_0004340	Mixed	2018	0.053	0.0043	9.1e-35	+	526508	0	526508	123	IVNT	GIANT_BMI_Mixed_2018
rs13107325	Height	GIANT	28146470	rs13107325	chr4:103188709	chr4:102267552	T	C	EFO_0004339	European	2017	-0.034	0.0049	2e-12	-	381625	0	381625	106	IVNT	GIANT_Height_EUR_2017
rs13107325	Height	GIANT	28146470	rs13107325	chr4:103188709	chr4:102267552	T	C	EFO_0004339	Mixed	2017	-0.033	0.0048	3.6e-12	-	458927	0	458927	147	IVNT	GIANT_Height_Mixed_2017
rs13107325	High density lipoprotein	GLGC	24097068	rs13107325	chr4:103188709	chr4:102267552	T	C	EFO_0004612	European	2013	-0.0708	0.0078	1.065e-15	-	179316	0	179316	60	IVNT	GLGC_HDL_EUR_2013
rs13107325	High density lipoprotein	GLGC	20686565	rs13107325	chr4:103188709	chr4:102267552	T	C	EFO_0004612	Mixed	2010	-0.0707	0.0104	7.198e-11	-	99900	0	99900	46	Z-score	GLGC_HDL_Mixed_2010
rs13107325	Body mass index	Speliotes EK	20935630	rs13107325	chr4:103188709	chr4:102267552	T	C	EFO_0004340	European	2010	NA	NA	1.5e-13	NA	123865	-	-	-	-	GRASP
rs13107325	Body mass index	Guo	23001569	rs13107325	chr4:103188709	chr4:102267552	T	C	EFO_0004340	Mixed	2012	NA	NA	1.5e-13	NA	78436	-	-	-	-	GRASP
rs13107325	Diastolic blood pressure	Wain LV	21909110	rs13107325	chr4:103188709	chr4:102267552	T	C	EFO_0006336	European	2011	NA	NA	2.11e-11	NA	74064	-	-	-	-	GRASP
rs13107325	Diastolic blood pressure	ICBP	21909115	rs13107325	chr4:103188709	chr4:102267552	T	C	EFO_0006336	European	2011	NA	NA	2.3e-17	NA	69395	-	-	-	-	GRASP
rs13107325	Extreme obesity with early age of onset	Wheeler E	23563609	rs13107325	chr4:103188709	chr4:102267552	T	C	HP_0003674	European	2013	NA	NA	1.5e-213	NA	6889	-	-	-	-	GRASP
rs13107325	Gene expression	Speliotes EK	20935630	rs13107325	chr4:103188709	chr4:102267552	T	C	NCIT_C16608	European	2010	NA	NA	1.36e-16	NA	123865	-	-	-	-	GRASP
rs13107325	Gene expression of SLC39A8 in liver	ICBP	21909115	rs13107325	chr4:103188709	chr4:102267552	T	C	GO_1901148;GO_0010609	European	2011	NA	NA	5e-23	NA	69395	-	-	-	-	GRASP
rs13107325	HDL cholesterol	GLGC	20686565	rs13107325	chr4:103188709	chr4:102267552	T	C	NCIT_C61041;NCIT_C105587	Mixed	2010	NA	NA	1.7e-11	NA	100184	-	-	-	-	GRASP
rs13107325	HDL cholesterol	Waterworth DM	20864672	rs13107325	chr4:103188709	chr4:102267552	T	C	NCIT_C61041;NCIT_C105587	Mixed	2010	NA	NA	1.6e-08	NA	17243	-	-	-	-	GRASP
rs13107325	Mean arterial pressure	Wain LV	21909110	rs13107325	chr4:103188709	chr4:102267552	T	C	EFO_0006340	European	2011	NA	NA	1.3e-10	NA	74064	-	-	-	-	GRASP
rs13107325	SLC39A8 gene expression in human liver	GLGC	20686565	rs13107325	chr4:103188709	chr4:102267552	T	C	GO_1901148	Mixed	2010	NA	NA	3e-19	NA	100184	-	-	-	-	GRASP
rs13107325	Systolic blood pressure	Wain LV	21909110	rs13107325	chr4:103188709	chr4:102267552	T	C	EFO_0006335	European	2011	NA	NA	2.16e-10	NA	74064	-	-	-	-	GRASP
rs13107325	Systolic blood pressure	ICBP	21909115	rs13107325	chr4:103188709	chr4:102267552	T	C	EFO_0006335	European	2011	NA	NA	3.269e-14	NA	69395	-	-	-	-	GRASP
rs13107325	Crohns disease	IBDGC	26192919	rs13107325	chr4:103188709	chr4:102267552	T	C	EFO_0000384	European	2015	0.2216	0.0397	2.4e-08	+	20883	5956	14927	7	log OR	IBDGC_Chrons-Disease_EUR_2015
rs13107325	BMI adjusted for smoking behaviour	GIANT	28443625	rs13107325	chr4:103188709	chr4:102267552	T	C	EFO_0004318;EFO_0004340	European	2017	0.0469	0.007446	3e-10	+	-	-	-	-	kg/m	NHGRI-EBI_GWAS_Catalog
rs13107325	BMI adjusted for smoking behaviour	GIANT	28443625	rs13107325	chr4:103188709	chr4:102267552	T	C	EFO_0004318;EFO_0004340	European	2017	0.0607	0.01032	4e-09	+	-	-	-	-	kg/m	NHGRI-EBI_GWAS_Catalog
rs13107325	Blood pressure	Wain LV	21909110	rs13107325	chr4:103188709	chr4:102267552	T	C	EFO_0005763	European	2011	0.633	0.09788	1e-10	+	-	-	-	-	mmHg decrease	NHGRI-EBI_GWAS_Catalog
rs13107325	Body mass index	Speliotes EK	20935630	rs13107325	chr4:103188709	chr4:102267552	T	C	EFO_0004340	European	2010	0.19	0.02585	2e-13	+	-	-	-	-	kg/m2 increase	NHGRI-EBI_GWAS_Catalog
rs13107325	Body mass index	GIANT	25673413	rs13107325	chr4:103188709	chr4:102267552	T	C	EFO_0004340	Mixed	2015	0.053	0.008935	3e-09	+	-	-	-	-	kg/m2 increase	NHGRI-EBI_GWAS_Catalog
rs13107325	Body mass index	GIANT	25673413	rs13107325	chr4:103188709	chr4:102267552	T	C	EFO_0004340	Mixed	2015	0.047	0.006591	1e-12	+	-	-	-	-	kg/m2 increase	NHGRI-EBI_GWAS_Catalog
rs13107325	Body mass index	GIANT	25673413	rs13107325	chr4:103188709	chr4:102267552	T	C	EFO_0004340	Mixed	2015	0.048	0.006824	2e-12	+	-	-	-	-	kg/m2 increase	NHGRI-EBI_GWAS_Catalog
rs13107325	Body mass index	GIANT	28448500	rs13107325	chr4:103188709	chr4:102267552	T	C	EFO_0008002;EFO_0004340	European	2017	0.0741	0.01191	5e-10	+	-	-	-	-	kg/m	NHGRI-EBI_GWAS_Catalog
rs13107325	Body mass index	GIANT	28448500	rs13107325	chr4:103188709	chr4:102267552	T	C	EFO_0008002;EFO_0004340	European	2017	0.0488	0.007748	3e-10	+	-	-	-	-	kg/m	NHGRI-EBI_GWAS_Catalog
rs13107325	Body mass index	GIANT	28448500	rs13107325	chr4:103188709	chr4:102267552	T	C	EFO_0008002;EFO_0004340	European	2017	0.0698	0.01142	1e-09	+	-	-	-	-	kg/m	NHGRI-EBI_GWAS_Catalog
rs13107325	Body mass index	GIANT	28448500	rs13107325	chr4:103188709	chr4:102267552	T	C	EFO_0008002;EFO_0004340	European	2017	0.0505	0.007939	2e-10	+	-	-	-	-	kg/m	NHGRI-EBI_GWAS_Catalog
rs13107325	Body mass index in physically active individuals	GIANT	28448500	rs13107325	chr4:103188709	chr4:102267552	T	C	EFO_0008002;EFO_0004340	European	2017	0.0508	0.008633	4e-09	+	-	-	-	-	kg/m	NHGRI-EBI_GWAS_Catalog
rs13107325	Body mass index in physically active individuals	GIANT	28448500	rs13107325	chr4:103188709	chr4:102267552	T	C	EFO_0008002;EFO_0004340	European	2017	0.0531	0.008692	1e-09	+	-	-	-	-	kg/m	NHGRI-EBI_GWAS_Catalog
rs13107325	Body mass index joint analysis main effects and physical activity interaction	GIANT	28448500	rs13107325	chr4:103188709	chr4:102267552	T	C	EFO_0008002;EFO_0004340	European	2017	NA	NA	2e-09	NA	-	-	-	-	-	NHGRI-EBI_GWAS_Catalog
rs13107325	Body mass index joint analysis main effects and physical activity interaction	GIANT	28448500	rs13107325	chr4:103188709	chr4:102267552	T	C	EFO_0008002;EFO_0004340	European	2017	NA	NA	2e-10	NA	-	-	-	-	-	NHGRI-EBI_GWAS_Catalog
rs13107325	Body mass index joint analysis main effects and physical activity interaction	GIANT	28448500	rs13107325	chr4:103188709	chr4:102267552	T	C	EFO_0008002;EFO_0004340	European	2017	NA	NA	2e-08	NA	-	-	-	-	-	NHGRI-EBI_GWAS_Catalog
rs13107325	Body mass index joint analysis main effects and physical activity interaction	GIANT	28448500	rs13107325	chr4:103188709	chr4:102267552	T	C	EFO_0008002;EFO_0004340	European	2017	NA	NA	8e-10	NA	-	-	-	-	-	NHGRI-EBI_GWAS_Catalog
rs13107325	Body mass index joint analysis main effects and smoking interaction	GIANT	28443625	rs13107325	chr4:103188709	chr4:102267552	T	C	EFO_0004318;EFO_0004340	European	2017	NA	NA	2e-10	NA	-	-	-	-	-	NHGRI-EBI_GWAS_Catalog
rs13107325	Body mass index joint analysis main effects and smoking interaction	GIANT	28443625	rs13107325	chr4:103188709	chr4:102267552	T	C	EFO_0004318;EFO_0004340	European	2017	NA	NA	1e-08	NA	-	-	-	-	-	NHGRI-EBI_GWAS_Catalog
rs13107325	Childhood Body mass index	EGGC	26604143	rs13107325	chr4:103188709	chr4:102267552	T	C	EFO_0004340	European	2016	NA	NA	1e-08	NA	-	-	-	-	-	NHGRI-EBI_GWAS_Catalog
rs13107325	Diastolic blood pressure	ICBP	21909115	rs13107325	chr4:103188709	chr4:102267552	T	C	EFO_0006336	European	2011	0.684	0.08053	2e-17	+	-	-	-	-	mmHg decrease	NHGRI-EBI_GWAS_Catalog
rs13107325	Diastolic blood pressure	Wain LV	28739976	rs13107325	chr4:103188709	chr4:102267552	T	C	EFO_0006336	European	2017	0.686	0.09219	1e-13	+	-	-	-	-	unit decrease	NHGRI-EBI_GWAS_Catalog
rs13107325	HDL cholesterol	GLGC	20686565	rs13107325	chr4:103188709	chr4:102267552	T	C	EFO_0004612	Mixed	2010	0.84	0.1288	7e-11	+	-	-	-	-	mg/dL decrease	NHGRI-EBI_GWAS_Catalog
rs13107325	HDL cholesterol	GLGC	24097068	rs13107325	chr4:103188709	chr4:102267552	T	C	EFO_0004612	European	2013	0.071	0.008845	1e-15	+	-	-	-	-	unit decrease	NHGRI-EBI_GWAS_Catalog
rs13107325	Intelligence multi trait analysis	Hill WD	29326435	rs13107325	chr4:103188709	chr4:102267552	T	C	EFO_0004337;EFO_0004784	Mixed	2018	0.05044	0.00579	3e-18	+	-	-	-	-	unit decrease	NHGRI-EBI_GWAS_Catalog
rs13107325	NT proBNP levels in acute coronary syndrome	Johansson 脜	26908625	rs13107325	chr4:103188709	chr4:102267552	T	C	EFO_0005278	Mixed	2016	0.216	0.03489	6e-10	+	-	-	-	-	ng/L increase	NHGRI-EBI_GWAS_Catalog
rs13107325	Schizophrenia	Goes FS	26198764	rs13107325	chr4:103188709	chr4:102267552	T	C	EFO_0000692	European	2015	0.1484	0.0211	2e-12	+	-	-	-	-	log OR	NHGRI-EBI_GWAS_Catalog
rs13107325	Systolic blood pressure	ICBP	21909115	rs13107325	chr4:103188709	chr4:102267552	T	C	EFO_0006335	European	2011	0.981	0.1291	3e-14	+	-	-	-	-	mmHg decrease	NHGRI-EBI_GWAS_Catalog
rs13107325	Systolic blood pressure	Wain LV	28739976	rs13107325	chr4:103188709	chr4:102267552	T	C	EFO_0006335	European	2017	0.933	0.1507	6e-10	+	-	-	-	-	unit decrease	NHGRI-EBI_GWAS_Catalog
rs13107325	Alcohol intake frequency	Neale B	UKBB	rs13107325	chr4:103188709	chr4:102267552	T	C	EFO_0004329	European	2017	0.05053	0.006762	7.88e-14	+	336965	0	336965	1	-	Neale-B_UKBB_EUR_2017
rs13107325	Arm fat mass left	Neale B	UKBB	rs13107325	chr4:103188709	chr4:102267552	T	C	-	European	2017	0.04329	0.004532	1.299e-21	+	331164	0	331164	1	IVNT	Neale-B_UKBB_EUR_2017
rs13107325	Arm fat mass right	Neale B	UKBB	rs13107325	chr4:103188709	chr4:102267552	T	C	-	European	2017	0.04437	0.004531	1.218e-22	+	331226	0	331226	1	IVNT	Neale-B_UKBB_EUR_2017
rs13107325	Arm fat percentage left	Neale B	UKBB	rs13107325	chr4:103188709	chr4:102267552	T	C	-	European	2017	0.04019	0.0035	1.623e-30	+	331198	0	331198	1	IVNT	Neale-B_UKBB_EUR_2017
rs13107325	Arm fat percentage right	Neale B	UKBB	rs13107325	chr4:103188709	chr4:102267552	T	C	-	European	2017	0.04026	0.003516	2.366e-30	+	331249	0	331249	1	IVNT	Neale-B_UKBB_EUR_2017
rs13107325	Body fat percentage	Neale B	UKBB	rs13107325	chr4:103188709	chr4:102267552	T	C	EFO_0007800	European	2017	0.03753	0.003545	3.449e-26	+	331117	0	331117	1	IVNT	Neale-B_UKBB_EUR_2017
rs13107325	Body mass index	Neale B	UKBB	rs13107325	chr4:103188709	chr4:102267552	T	C	EFO_0004340	European	2017	0.0523	0.004572	2.662e-30	+	336107	0	336107	1	IVNT	Neale-B_UKBB_EUR_2017
rs13107325	Comparative body size at age 10	Neale B	UKBB	rs13107325	chr4:103188709	chr4:102267552	T	C	-	European	2017	0.02066	0.003165	6.677e-11	+	331693	0	331693	1	-	Neale-B_UKBB_EUR_2017
rs13107325	Diastolic blood pressure	Neale B	UKBB	rs13107325	chr4:103188709	chr4:102267552	T	C	EFO_0006336	European	2017	-0.04232	0.004684	1.646e-19	-	317756	0	317756	1	IVNT	Neale-B_UKBB_EUR_2017
rs13107325	Fluid intelligence score	Neale B	UKBB	rs13107325	chr4:103188709	chr4:102267552	T	C	-	European	2017	-0.1339	0.01714	5.643e-15	-	108818	0	108818	1	-	Neale-B_UKBB_EUR_2017
rs13107325	Hand grip strength left	Neale B	UKBB	rs13107325	chr4:103188709	chr4:102267552	T	C	EFO_0006941	European	2017	-0.02788	0.003334	6.103e-17	-	335821	0	335821	1	IVNT	Neale-B_UKBB_EUR_2017
rs13107325	Hand grip strength right	Neale B	UKBB	rs13107325	chr4:103188709	chr4:102267552	T	C	EFO_0006941	European	2017	-0.03078	0.003339	3.068e-20	-	335842	0	335842	1	IVNT	Neale-B_UKBB_EUR_2017
rs13107325	Height	Neale B	UKBB	rs13107325	chr4:103188709	chr4:102267552	T	C	EFO_0004339	European	2017	-0.02752	0.003285	5.366e-17	-	336474	0	336474	1	IVNT	Neale-B_UKBB_EUR_2017
rs13107325	Hip circumference	Neale B	UKBB	rs13107325	chr4:103188709	chr4:102267552	T	C	EFO_0005093	European	2017	0.04256	0.004578	1.449e-20	+	336601	0	336601	1	IVNT	Neale-B_UKBB_EUR_2017
rs13107325	Impedance of leg left	Neale B	UKBB	rs13107325	chr4:103188709	chr4:102267552	T	C	-	European	2017	-0.03182	0.004217	4.519e-14	-	331296	0	331296	1	IVNT	Neale-B_UKBB_EUR_2017
rs13107325	Impedance of leg right	Neale B	UKBB	rs13107325	chr4:103188709	chr4:102267552	T	C	-	European	2017	-0.03371	0.004184	7.824e-16	-	331301	0	331301	1	IVNT	Neale-B_UKBB_EUR_2017
rs13107325	Leg fat mass left	Neale B	UKBB	rs13107325	chr4:103188709	chr4:102267552	T	C	-	European	2017	0.03247	0.003655	6.423e-19	+	331275	0	331275	1	IVNT	Neale-B_UKBB_EUR_2017
rs13107325	Leg fat mass right	Neale B	UKBB	rs13107325	chr4:103188709	chr4:102267552	T	C	-	European	2017	0.03198	0.003697	5.186e-18	+	331293	0	331293	1	IVNT	Neale-B_UKBB_EUR_2017
rs13107325	Leg fat percentage left	Neale B	UKBB	rs13107325	chr4:103188709	chr4:102267552	T	C	-	European	2017	0.02789	0.002892	5.111e-22	+	331278	0	331278	1	IVNT	Neale-B_UKBB_EUR_2017
rs13107325	Leg fat percentage right	Neale B	UKBB	rs13107325	chr4:103188709	chr4:102267552	T	C	-	European	2017	0.02688	0.002929	4.477e-20	+	331296	0	331296	1	IVNT	Neale-B_UKBB_EUR_2017
rs13107325	Pain type experienced in last month: none of the above	Neale B	UKBB	rs13107325	chr4:103188709	chr4:102267552	T	C	EFO_0003843	European	2017	-0.01304	0.002278	1.051e-08	-	336650	136199	200451	1	risk diff	Neale-B_UKBB_EUR_2017
rs13107325	Prospective memory result	Neale B	UKBB	rs13107325	chr4:103188709	chr4:102267552	T	C	-	European	2017	0.02585	0.004113	3.295e-10	+	111099	0	111099	1	-	Neale-B_UKBB_EUR_2017
rs13107325	Qualifications: college or university degree	Neale B	UKBB	rs13107325	chr4:103188709	chr4:102267552	T	C	EFO_0004784	European	2017	-0.01236	0.002169	1.194e-08	-	334070	106305	227765	1	risk diff	Neale-B_UKBB_EUR_2017
rs13107325	Self-reported hypertension	Neale B	UKBB	rs13107325	chr4:103188709	chr4:102267552	T	C	EFO_0000537	European	2017	-0.0119	0.002028	4.397e-09	-	337159	87690	249469	1	risk diff	Neale-B_UKBB_EUR_2017
rs13107325	Self-reported osteoarthritis	Neale B	UKBB	rs13107325	chr4:103188709	chr4:102267552	T	C	EFO_0002506	European	2017	0.009966	0.001282	7.791e-15	+	337159	28257	308902	1	risk diff	Neale-B_UKBB_EUR_2017
rs13107325	Sitting height	Neale B	UKBB	rs13107325	chr4:103188709	chr4:102267552	T	C	EFO_0004339	European	2017	0.02564	0.003574	7.199e-13	+	336172	0	336172	1	IVNT	Neale-B_UKBB_EUR_2017
rs13107325	Sleep duration	Neale B	UKBB	rs13107325	chr4:103188709	chr4:102267552	T	C	EFO_0005271	European	2017	-0.02186	0.003572	9.343e-10	-	335410	0	335410	1	-	Neale-B_UKBB_EUR_2017
rs13107325	Time spent watching television	Neale B	UKBB	rs13107325	chr4:103188709	chr4:102267552	T	C	-	European	2017	0.02295	0.003552	1.036e-10	+	319740	0	319740	1	-	Neale-B_UKBB_EUR_2017
rs13107325	Trunk fat mass	Neale B	UKBB	rs13107325	chr4:103188709	chr4:102267552	T	C	EFO_0005409	European	2017	0.04391	0.004656	4.134e-21	+	331093	0	331093	1	IVNT	Neale-B_UKBB_EUR_2017
rs13107325	Trunk fat percentage	Neale B	UKBB	rs13107325	chr4:103188709	chr4:102267552	T	C	-	European	2017	0.04394	0.00425	4.801e-25	+	331113	0	331113	1	IVNT	Neale-B_UKBB_EUR_2017
rs13107325	Types of physical activity in last 4 weeks: strenuous sports	Neale B	UKBB	rs13107325	chr4:103188709	chr4:102267552	T	C	EFO_0008002	European	2017	-0.00829	0.001406	3.727e-09	-	335599	34693	300906	1	risk diff	Neale-B_UKBB_EUR_2017
rs13107325	Usual walking pace	Neale B	UKBB	rs13107325	chr4:103188709	chr4:102267552	T	C	EFO_0008002	European	2017	-0.02596	0.002824	3.92e-20	-	335349	0	335349	1	-	Neale-B_UKBB_EUR_2017
rs13107325	Vascular or heart problems diagnosed by doctor: high blood pressure	Neale B	UKBB	rs13107325	chr4:103188709	chr4:102267552	T	C	EFO_0004325	European	2017	-0.0116	0.002056	1.692e-08	-	336683	91033	245650	1	risk diff	Neale-B_UKBB_EUR_2017
rs13107325	Waist circumference	Neale B	UKBB	rs13107325	chr4:103188709	chr4:102267552	T	C	EFO_0004342	European	2017	0.02421	0.004094	3.355e-09	+	336639	0	336639	1	IVNT	Neale-B_UKBB_EUR_2017
rs13107325	Weight	Neale B	UKBB	rs13107325	chr4:103188709	chr4:102267552	T	C	EFO_0004338	European	2017	0.02814	0.004039	3.241e-12	+	336227	0	336227	1	IVNT	Neale-B_UKBB_EUR_2017
rs13107325	Whole body fat mass	Neale B	UKBB	rs13107325	chr4:103188709	chr4:102267552	T	C	-	European	2017	0.04296	0.004512	1.741e-21	+	330762	0	330762	1	IVNT	Neale-B_UKBB_EUR_2017
rs13107325	Schizophrenia	PGC	25056061	rs13107325	chr4:103188709	chr4:102267552	T	C	EFO_0000692	Mixed	2014	0.1519	0.0215	1.536e-12	+	82315	35476	46839	49	log OR	PGC_Schizophrenia_Mixed_2014
rs13107325	Blood pressure	Wain LV	21909110	rs13107325	chr4:103188709	chr4:102267552	T	C	EFO_0004325	European	2011	NA	NA	1e-10	NA	-	-	-	-	-	dbGaP
rs13107325	Blood pressure	ICBP	21909115	rs13107325	chr4:103188709	chr4:102267552	T	C	EFO_0004325	European	2011	NA	NA	2e-17	NA	-	-	-	-	-	dbGaP
rs13107325	Blood pressure	ICBP	21909115	rs13107325	chr4:103188709	chr4:102267552	T	C	EFO_0004325	European	2011	NA	NA	3e-14	NA	-	-	-	-	-	dbGaP
rs13107325	Body mass index	Speliotes EK	20935630	rs13107325	chr4:103188709	chr4:102267552	T	C	EFO_0004340	European	2010	NA	NA	2e-13	NA	-	-	-	-	-	dbGaP
rs13107325	Cholesterol hdl	GLGC	20686565	rs13107325	chr4:103188709	chr4:102267552	T	C	-	Mixed	2010	NA	NA	7e-11	NA	-	-	-	-	-	dbGaP
rs2164300	Body mass index	Neale B	UKBB	rs2164300	chr4:67813017	chr4:66947299	C	T	EFO_0004340	European	2017	0.01403	0.002413	6.096e-09	+	336107	0	336107	1	IVNT	Neale-B_UKBB_EUR_2017
rs2164300	Leg fat mass right	Neale B	UKBB	rs2164300	chr4:67813017	chr4:66947299	C	T	-	European	2017	0.01066	0.00195	4.584e-08	+	331293	0	331293	1	IVNT	Neale-B_UKBB_EUR_2017
rs2164300	Qualifications: college or university degree	Neale B	UKBB	rs2164300	chr4:67813017	chr4:66947299	C	T	EFO_0004784	European	2017	-0.006549	0.001144	1.031e-08	-	334070	106305	227765	1	risk diff	Neale-B_UKBB_EUR_2017
rs329122	Type 2 diabetes	Zhao W	28869590	rs329122	chr5:133864599	chr5:134528909	A	G	EFO_0001360	Mixed	2017	0.03922	0.006612	3e-09	+	-	-	-	-	log OR	NHGRI-EBI_GWAS_Catalog
rs329122	Age at menarche	Neale B	UKBB	rs329122	chr5:133864599	chr5:134528909	A	G	EFO_0004703	European	2017	0.01411	0.002512	1.952e-08	+	176008	0	176008	1	-	Neale-B_UKBB_EUR_2017
rs329122	Arm fat mass left	Neale B	UKBB	rs329122	chr5:133864599	chr5:134528909	A	G	-	European	2017	-0.01543	0.002415	1.67e-10	-	331164	0	331164	1	IVNT	Neale-B_UKBB_EUR_2017
rs329122	Arm fat mass right	Neale B	UKBB	rs329122	chr5:133864599	chr5:134528909	A	G	-	European	2017	-0.01542	0.002415	1.7e-10	-	331226	0	331226	1	IVNT	Neale-B_UKBB_EUR_2017
rs329122	Arm fat percentage left	Neale B	UKBB	rs329122	chr5:133864599	chr5:134528909	A	G	-	European	2017	-0.0109	0.001865	5.124e-09	-	331198	0	331198	1	IVNT	Neale-B_UKBB_EUR_2017
rs329122	Arm fat percentage right	Neale B	UKBB	rs329122	chr5:133864599	chr5:134528909	A	G	-	European	2017	-0.01051	0.001874	2.06e-08	-	331249	0	331249	1	IVNT	Neale-B_UKBB_EUR_2017
rs329122	Body mass index	Neale B	UKBB	rs329122	chr5:133864599	chr5:134528909	A	G	EFO_0004340	European	2017	-0.01759	0.002438	5.319e-13	-	336107	0	336107	1	IVNT	Neale-B_UKBB_EUR_2017
rs329122	Hip circumference	Neale B	UKBB	rs329122	chr5:133864599	chr5:134528909	A	G	EFO_0005093	European	2017	-0.01652	0.002441	1.294e-11	-	336601	0	336601	1	IVNT	Neale-B_UKBB_EUR_2017
rs329122	Impedance of arm left	Neale B	UKBB	rs329122	chr5:133864599	chr5:134528909	A	G	-	European	2017	0.009552	0.00174	4.067e-08	+	331292	0	331292	1	IVNT	Neale-B_UKBB_EUR_2017
rs329122	Impedance of arm right	Neale B	UKBB	rs329122	chr5:133864599	chr5:134528909	A	G	-	European	2017	0.009891	0.001733	1.15e-08	+	331279	0	331279	1	IVNT	Neale-B_UKBB_EUR_2017
rs329122	Impedance of leg left	Neale B	UKBB	rs329122	chr5:133864599	chr5:134528909	A	G	-	European	2017	0.01261	0.002247	2.012e-08	+	331296	0	331296	1	IVNT	Neale-B_UKBB_EUR_2017
rs329122	Impedance of leg right	Neale B	UKBB	rs329122	chr5:133864599	chr5:134528909	A	G	-	European	2017	0.01365	0.00223	9.242e-10	+	331301	0	331301	1	IVNT	Neale-B_UKBB_EUR_2017
rs329122	Impedance of whole body	Neale B	UKBB	rs329122	chr5:133864599	chr5:134528909	A	G	-	European	2017	0.0115	0.001879	9.289e-10	+	331284	0	331284	1	IVNT	Neale-B_UKBB_EUR_2017
rs329122	Leg fat mass left	Neale B	UKBB	rs329122	chr5:133864599	chr5:134528909	A	G	-	European	2017	-0.01152	0.001948	3.35e-09	-	331275	0	331275	1	IVNT	Neale-B_UKBB_EUR_2017
rs329122	Leg fat mass right	Neale B	UKBB	rs329122	chr5:133864599	chr5:134528909	A	G	-	European	2017	-0.01098	0.00197	2.491e-08	-	331293	0	331293	1	IVNT	Neale-B_UKBB_EUR_2017
rs329122	Weight	Neale B	UKBB	rs329122	chr5:133864599	chr5:134528909	A	G	EFO_0004338	European	2017	-0.01293	0.002154	1.95e-09	-	336227	0	336227	1	IVNT	Neale-B_UKBB_EUR_2017
rs329122	Whole body fat mass	Neale B	UKBB	rs329122	chr5:133864599	chr5:134528909	A	G	-	European	2017	-0.01379	0.002405	9.784e-09	-	330762	0	330762	1	IVNT	Neale-B_UKBB_EUR_2017
rs329122	Age at menarche	ReproGen	25231870	rs329122	chr5:133864599	chr5:134528909	A	G	EFO_0004703;EFO_0007701;EFO_0007702	European	2014	0.03	0.00491	1e-09	+	182416	0	182416	58	years	ReproGen_Age-at-Menarche_EUR_2014
rs2744961	Platelet count	Astle W	27863252	rs2744961	chr6:34655000	chr6:34687223	T	C	EFO_0004586	European	2016	-0.02692	0.003799	1.388e-12	-	173480	0	173480	2	IVNT	Astle-W_Blood-Cell-Traits_EUR_2016
rs2744961	Plateletcrit	Astle W	27863252	rs2744961	chr6:34655000	chr6:34687223	T	C	EFO_0004586	European	2016	-0.02543	0.00381	2.477e-11	-	173480	0	173480	2	IVNT	Astle-W_Blood-Cell-Traits_EUR_2016
rs2744961	Body mass index adjusted for smoking	GIANT	28443625	rs2744961	chr6:34655000	chr6:34687223	T	C	EFO_0004340	European	2017	0.0229	0.0041	2.787e-08	+	163844	0	163844	73	IVNT	GIANT_BMI-adjusted-Smoking_EUR_2017
rs2744961	Body mass index adjusted for smoking	GIANT	28443625	rs2744961	chr6:34655000	chr6:34687223	T	C	EFO_0004340	Mixed	2017	0.0213	0.0038	2.847e-08	+	185858	0	185858	79	IVNT	GIANT_BMI-adjusted-Smoking_Mixed_2017
rs2744961	High density lipoprotein	GLGC	24097068	rs2744961	chr6:34655000	chr6:34687223	T	C	EFO_0004612	European	2013	-0.026	0.005	1.948e-08	-	94311	0	94311	60	IVNT	GLGC_HDL_EUR_2013
rs2744961	High density lipoprotein	GLGC	20686565	rs2744961	chr6:34655000	chr6:34687223	T	C	EFO_0004612	Mixed	2010	-0.0266	0.0051	4.093e-08	-	99900	0	99900	46	Z-score	GLGC_HDL_Mixed_2010
rs2744961	HDL cholesterol	GLGC	20686565	rs2744961	chr6:34655000	chr6:34687223	T	C	NCIT_C61041;NCIT_C105587	Mixed	2010	NA	NA	4.093e-08	NA	100184	-	-	-	-	GRASP
rs2744961	Arm fat mass left	Neale B	UKBB	rs2744961	chr6:34655000	chr6:34687223	T	C	-	European	2017	0.02779	0.002482	4.35e-29	+	331164	0	331164	1	IVNT	Neale-B_UKBB_EUR_2017
rs2744961	Arm fat mass right	Neale B	UKBB	rs2744961	chr6:34655000	chr6:34687223	T	C	-	European	2017	0.02765	0.002481	7.725e-29	+	331226	0	331226	1	IVNT	Neale-B_UKBB_EUR_2017
rs2744961	Arm fat percentage left	Neale B	UKBB	rs2744961	chr6:34655000	chr6:34687223	T	C	-	European	2017	0.01911	0.001917	2.058e-23	+	331198	0	331198	1	IVNT	Neale-B_UKBB_EUR_2017
rs2744961	Arm fat percentage right	Neale B	UKBB	rs2744961	chr6:34655000	chr6:34687223	T	C	-	European	2017	0.0188	0.001926	1.614e-22	+	331249	0	331249	1	IVNT	Neale-B_UKBB_EUR_2017
rs2744961	Arm fat-free mass left	Neale B	UKBB	rs2744961	chr6:34655000	chr6:34687223	T	C	-	European	2017	0.01399	0.00161	3.74e-18	+	331159	0	331159	1	IVNT	Neale-B_UKBB_EUR_2017
rs2744961	Arm fat-free mass right	Neale B	UKBB	rs2744961	chr6:34655000	chr6:34687223	T	C	-	European	2017	0.01342	0.001578	1.857e-17	+	331221	0	331221	1	IVNT	Neale-B_UKBB_EUR_2017
rs2744961	Arm predicted mass left	Neale B	UKBB	rs2744961	chr6:34655000	chr6:34687223	T	C	-	European	2017	0.01442	0.001604	2.541e-19	+	331146	0	331146	1	IVNT	Neale-B_UKBB_EUR_2017
rs2744961	Arm predicted mass right	Neale B	UKBB	rs2744961	chr6:34655000	chr6:34687223	T	C	-	European	2017	0.01372	0.001573	2.685e-18	+	331216	0	331216	1	IVNT	Neale-B_UKBB_EUR_2017
rs2744961	Basal metabolic rate	Neale B	UKBB	rs2744961	chr6:34655000	chr6:34687223	T	C	EFO_0007777	European	2017	0.01716	0.001679	1.685e-24	+	331307	0	331307	1	IVNT	Neale-B_UKBB_EUR_2017
rs2744961	Body fat percentage	Neale B	UKBB	rs2744961	chr6:34655000	chr6:34687223	T	C	EFO_0007800	European	2017	0.0193	0.001942	2.802e-23	+	331117	0	331117	1	IVNT	Neale-B_UKBB_EUR_2017
rs2744961	Body mass index	Neale B	UKBB	rs2744961	chr6:34655000	chr6:34687223	T	C	EFO_0004340	European	2017	0.02728	0.002505	1.329e-27	+	336107	0	336107	1	IVNT	Neale-B_UKBB_EUR_2017
rs2744961	Hip circumference	Neale B	UKBB	rs2744961	chr6:34655000	chr6:34687223	T	C	EFO_0005093	European	2017	0.02943	0.002508	8.309e-32	+	336601	0	336601	1	IVNT	Neale-B_UKBB_EUR_2017
rs2744961	Impedance of leg left	Neale B	UKBB	rs2744961	chr6:34655000	chr6:34687223	T	C	-	European	2017	-0.01504	0.002309	7.478e-11	-	331296	0	331296	1	IVNT	Neale-B_UKBB_EUR_2017
rs2744961	Impedance of leg right	Neale B	UKBB	rs2744961	chr6:34655000	chr6:34687223	T	C	-	European	2017	-0.01415	0.002292	6.69e-10	-	331301	0	331301	1	IVNT	Neale-B_UKBB_EUR_2017
rs2744961	Impedance of whole body	Neale B	UKBB	rs2744961	chr6:34655000	chr6:34687223	T	C	-	European	2017	-0.01082	0.001931	2.096e-08	-	331284	0	331284	1	IVNT	Neale-B_UKBB_EUR_2017
rs2744961	Leg fat mass left	Neale B	UKBB	rs2744961	chr6:34655000	chr6:34687223	T	C	-	European	2017	0.02187	0.002002	8.691e-28	+	331275	0	331275	1	IVNT	Neale-B_UKBB_EUR_2017
rs2744961	Leg fat mass right	Neale B	UKBB	rs2744961	chr6:34655000	chr6:34687223	T	C	-	European	2017	0.02216	0.002025	7.021e-28	+	331293	0	331293	1	IVNT	Neale-B_UKBB_EUR_2017
rs2744961	Leg fat percentage left	Neale B	UKBB	rs2744961	chr6:34655000	chr6:34687223	T	C	-	European	2017	0.01427	0.001584	2.072e-19	+	331278	0	331278	1	IVNT	Neale-B_UKBB_EUR_2017
rs2744961	Leg fat percentage right	Neale B	UKBB	rs2744961	chr6:34655000	chr6:34687223	T	C	-	European	2017	0.01443	0.001604	2.344e-19	+	331296	0	331296	1	IVNT	Neale-B_UKBB_EUR_2017
rs2744961	Leg fat-free mass left	Neale B	UKBB	rs2744961	chr6:34655000	chr6:34687223	T	C	-	European	2017	0.01746	0.001668	1.201e-25	+	331258	0	331258	1	IVNT	Neale-B_UKBB_EUR_2017
rs2744961	Leg fat-free mass right	Neale B	UKBB	rs2744961	chr6:34655000	chr6:34687223	T	C	-	European	2017	0.01652	0.001667	3.68e-23	+	331285	0	331285	1	IVNT	Neale-B_UKBB_EUR_2017
rs2744961	Leg predicted mass left	Neale B	UKBB	rs2744961	chr6:34655000	chr6:34687223	T	C	-	European	2017	0.0173	0.001656	1.604e-25	+	331253	0	331253	1	IVNT	Neale-B_UKBB_EUR_2017
rs2744961	Leg predicted mass right	Neale B	UKBB	rs2744961	chr6:34655000	chr6:34687223	T	C	-	European	2017	0.01644	0.001656	3.206e-23	+	331285	0	331285	1	IVNT	Neale-B_UKBB_EUR_2017
rs2744961	Treatment with levothyroxine sodium	Neale B	UKBB	rs2744961	chr6:34655000	chr6:34687223	T	C	EFO_0007056	European	2017	0.002824	0.0004984	1.469e-08	+	337159	13717	323442	1	risk diff	Neale-B_UKBB_EUR_2017
rs2744961	Trunk fat mass	Neale B	UKBB	rs2744961	chr6:34655000	chr6:34687223	T	C	EFO_0005409	European	2017	0.02865	0.00255	2.753e-29	+	331093	0	331093	1	IVNT	Neale-B_UKBB_EUR_2017
rs2744961	Trunk fat percentage	Neale B	UKBB	rs2744961	chr6:34655000	chr6:34687223	T	C	-	European	2017	0.02319	0.002328	2.207e-23	+	331113	0	331113	1	IVNT	Neale-B_UKBB_EUR_2017
rs2744961	Trunk fat-free mass	Neale B	UKBB	rs2744961	chr6:34655000	chr6:34687223	T	C	-	European	2017	0.01234	0.001595	1.037e-14	+	331030	0	331030	1	IVNT	Neale-B_UKBB_EUR_2017
rs2744961	Trunk predicted mass	Neale B	UKBB	rs2744961	chr6:34655000	chr6:34687223	T	C	-	European	2017	0.01225	0.00159	1.322e-14	+	330995	0	330995	1	IVNT	Neale-B_UKBB_EUR_2017
rs2744961	Usual walking pace	Neale B	UKBB	rs2744961	chr6:34655000	chr6:34687223	T	C	EFO_0008002	European	2017	-0.008441	0.001547	4.906e-08	-	335349	0	335349	1	-	Neale-B_UKBB_EUR_2017
rs2744961	Waist circumference	Neale B	UKBB	rs2744961	chr6:34655000	chr6:34687223	T	C	EFO_0004342	European	2017	0.02233	0.002243	2.38e-23	+	336639	0	336639	1	IVNT	Neale-B_UKBB_EUR_2017
rs2744961	Weight	Neale B	UKBB	rs2744961	chr6:34655000	chr6:34687223	T	C	EFO_0004338	European	2017	0.02649	0.002213	5.088e-33	+	336227	0	336227	1	IVNT	Neale-B_UKBB_EUR_2017
rs2744961	Whole body fat mass	Neale B	UKBB	rs2744961	chr6:34655000	chr6:34687223	T	C	-	European	2017	0.02767	0.002471	4.164e-29	+	330762	0	330762	1	IVNT	Neale-B_UKBB_EUR_2017
rs2744961	Whole body fat-free mass	Neale B	UKBB	rs2744961	chr6:34655000	chr6:34687223	T	C	-	European	2017	0.01458	0.001602	8.594e-20	+	331291	0	331291	1	IVNT	Neale-B_UKBB_EUR_2017
rs2744961	Whole body water mass	Neale B	UKBB	rs2744961	chr6:34655000	chr6:34687223	T	C	-	European	2017	0.01465	0.001604	6.702e-20	+	331315	0	331315	1	IVNT	Neale-B_UKBB_EUR_2017
rs9372625	Age at first live birth	Neale B	UKBB	rs9372625	chr6:98344031	chr6:97896155	A	G	EFO_0009101	European	2017	0.023	0.004067	1.551e-08	+	123846	0	123846	1	IVNT	Neale-B_UKBB_EUR_2017
rs9372625	Alcohol intake frequency	Neale B	UKBB	rs9372625	chr6:98344031	chr6:97896155	A	G	EFO_0004329	European	2017	-0.0277	0.003668	4.326e-14	-	336965	0	336965	1	-	Neale-B_UKBB_EUR_2017
rs9372625	Arm fat mass left	Neale B	UKBB	rs9372625	chr6:98344031	chr6:97896155	A	G	-	European	2017	-0.01656	0.002458	1.603e-11	-	331164	0	331164	1	IVNT	Neale-B_UKBB_EUR_2017
rs9372625	Arm fat mass right	Neale B	UKBB	rs9372625	chr6:98344031	chr6:97896155	A	G	-	European	2017	-0.016	0.002457	7.395e-11	-	331226	0	331226	1	IVNT	Neale-B_UKBB_EUR_2017
rs9372625	Arm fat percentage left	Neale B	UKBB	rs9372625	chr6:98344031	chr6:97896155	A	G	-	European	2017	-0.01279	0.001898	1.588e-11	-	331198	0	331198	1	IVNT	Neale-B_UKBB_EUR_2017
rs9372625	Arm fat percentage right	Neale B	UKBB	rs9372625	chr6:98344031	chr6:97896155	A	G	-	European	2017	-0.0123	0.001907	1.123e-10	-	331249	0	331249	1	IVNT	Neale-B_UKBB_EUR_2017
rs9372625	Average weekly red wine intake	Neale B	UKBB	rs9372625	chr6:98344031	chr6:97896155	A	G	EFO_0004329	European	2017	0.01355	0.002485	4.888e-08	+	241008	0	241008	1	IVNT	Neale-B_UKBB_EUR_2017
rs9372625	Body fat percentage	Neale B	UKBB	rs9372625	chr6:98344031	chr6:97896155	A	G	EFO_0007800	European	2017	-0.01514	0.001923	3.498e-15	-	331117	0	331117	1	IVNT	Neale-B_UKBB_EUR_2017
rs9372625	Body mass index	Neale B	UKBB	rs9372625	chr6:98344031	chr6:97896155	A	G	EFO_0004340	European	2017	-0.01728	0.00248	3.254e-12	-	336107	0	336107	1	IVNT	Neale-B_UKBB_EUR_2017
rs9372625	Fluid intelligence score	Neale B	UKBB	rs9372625	chr6:98344031	chr6:97896155	A	G	-	European	2017	0.05607	0.009284	1.551e-09	+	108818	0	108818	1	-	Neale-B_UKBB_EUR_2017
rs9372625	Job involves heavy manual or physical work	Neale B	UKBB	rs9372625	chr6:98344031	chr6:97896155	A	G	EFO_0005241	European	2017	-0.02197	0.00291	4.433e-14	-	190643	0	190643	1	-	Neale-B_UKBB_EUR_2017
rs9372625	Job involves mainly walking or standing	Neale B	UKBB	rs9372625	chr6:98344031	chr6:97896155	A	G	EFO_0005241	European	2017	-0.02781	0.003699	5.63e-14	-	190606	0	190606	1	IVNT	Neale-B_UKBB_EUR_2017
rs9372625	Leg fat mass left	Neale B	UKBB	rs9372625	chr6:98344031	chr6:97896155	A	G	-	European	2017	-0.0158	0.001982	1.554e-15	-	331275	0	331275	1	IVNT	Neale-B_UKBB_EUR_2017
rs9372625	Leg fat mass right	Neale B	UKBB	rs9372625	chr6:98344031	chr6:97896155	A	G	-	European	2017	-0.01605	0.002005	1.218e-15	-	331293	0	331293	1	IVNT	Neale-B_UKBB_EUR_2017
rs9372625	Leg fat percentage left	Neale B	UKBB	rs9372625	chr6:98344031	chr6:97896155	A	G	-	European	2017	-0.01322	0.001568	3.49e-17	-	331278	0	331278	1	IVNT	Neale-B_UKBB_EUR_2017
rs9372625	Leg fat percentage right	Neale B	UKBB	rs9372625	chr6:98344031	chr6:97896155	A	G	-	European	2017	-0.0137	0.001588	6.421e-18	-	331296	0	331296	1	IVNT	Neale-B_UKBB_EUR_2017
rs9372625	Overall health rating	Neale B	UKBB	rs9372625	chr6:98344031	chr6:97896155	A	G	-	European	2017	-0.01313	0.001821	5.671e-13	-	336020	0	336020	1	-	Neale-B_UKBB_EUR_2017
rs9372625	Qualifications: A levels or as levels or equivalent	Neale B	UKBB	rs9372625	chr6:98344031	chr6:97896155	A	G	EFO_0004784	European	2017	0.009991	0.001127	7.656e-19	+	334070	91710	242360	1	risk diff	Neale-B_UKBB_EUR_2017
rs9372625	Qualifications: CSEs or equivalent	Neale B	UKBB	rs9372625	chr6:98344031	chr6:97896155	A	G	EFO_0004784	European	2017	-0.005252	0.0008573	9.003e-10	-	334070	44362	289708	1	risk diff	Neale-B_UKBB_EUR_2017
rs9372625	Qualifications: O levels or GCSEs or equivalent	Neale B	UKBB	rs9372625	chr6:98344031	chr6:97896155	A	G	EFO_0004784	European	2017	0.007889	0.001258	3.583e-10	+	334070	159730	174340	1	risk diff	Neale-B_UKBB_EUR_2017
rs9372625	Qualifications: college or university degree	Neale B	UKBB	rs9372625	chr6:98344031	chr6:97896155	A	G	EFO_0004784	European	2017	0.01454	0.001176	3.808e-35	+	334070	106305	227765	1	risk diff	Neale-B_UKBB_EUR_2017
rs9372625	Qualifications: none	Neale B	UKBB	rs9372625	chr6:98344031	chr6:97896155	A	G	EFO_0004784	European	2017	-0.008281	0.0009532	3.725e-18	-	334070	57567	276503	1	risk diff	Neale-B_UKBB_EUR_2017
rs9372625	Time spent using computer	Neale B	UKBB	rs9372625	chr6:98344031	chr6:97896155	A	G	-	European	2017	0.01632	0.002221	2.005e-13	+	261987	0	261987	1	-	Neale-B_UKBB_EUR_2017
rs9372625	Time spent watching television	Neale B	UKBB	rs9372625	chr6:98344031	chr6:97896155	A	G	-	European	2017	-0.01261	0.00193	6.386e-11	-	319740	0	319740	1	-	Neale-B_UKBB_EUR_2017
rs9372625	Trunk fat mass	Neale B	UKBB	rs9372625	chr6:98344031	chr6:97896155	A	G	EFO_0005409	European	2017	-0.01735	0.002525	6.425e-12	-	331093	0	331093	1	IVNT	Neale-B_UKBB_EUR_2017
rs9372625	Trunk fat percentage	Neale B	UKBB	rs9372625	chr6:98344031	chr6:97896155	A	G	-	European	2017	-0.01645	0.002305	9.512e-13	-	331113	0	331113	1	IVNT	Neale-B_UKBB_EUR_2017
rs9372625	Whole body fat mass	Neale B	UKBB	rs9372625	chr6:98344031	chr6:97896155	A	G	-	European	2017	-0.01803	0.002447	1.711e-13	-	330762	0	330762	1	IVNT	Neale-B_UKBB_EUR_2017
rs9372625	Years of educational attainment in females	SSGAC	27225129	rs9372625	chr6:98344031	chr6:97896155	A	G	EFO_0004784	European	2016	0.024	0.003	2.804e-12	+	181443	0	181443	62	years	SSGAC_EduYears-F_EUR_2016
rs9372625	Years of educational attainment in males	SSGAC	27225129	rs9372625	chr6:98344031	chr6:97896155	A	G	EFO_0004784	European	2016	0.026	0.004	2.372e-11	+	147474	0	147474	6	years	SSGAC_EduYears-M_EUR_2016
rs9372625	Years of educational attainment	SSGAC	27225129	rs9372625	chr6:98344031	chr6:97896155	A	G	EFO_0004784	European	2016	0.024	0.003	1.392e-20	+	328917	0	328917	64	years	SSGAC_EduYears_EUR_2016
rs11762636	Age at first live birth	Neale B	UKBB	rs11762636	chr7:2061111	chr7:2021476	A	C	EFO_0009101	European	2017	0.0295	0.00513	8.918e-09	+	123846	0	123846	1	IVNT	Neale-B_UKBB_EUR_2017
rs11762636	Arm fat mass left	Neale B	UKBB	rs11762636	chr7:2061111	chr7:2021476	A	C	-	European	2017	-0.02055	0.003103	3.548e-11	-	331164	0	331164	1	IVNT	Neale-B_UKBB_EUR_2017
rs11762636	Arm fat mass right	Neale B	UKBB	rs11762636	chr7:2061111	chr7:2021476	A	C	-	European	2017	-0.01959	0.003102	2.706e-10	-	331226	0	331226	1	IVNT	Neale-B_UKBB_EUR_2017
rs11762636	Arm fat percentage left	Neale B	UKBB	rs11762636	chr7:2061111	chr7:2021476	A	C	-	European	2017	-0.01678	0.002396	2.49e-12	-	331198	0	331198	1	IVNT	Neale-B_UKBB_EUR_2017
rs11762636	Arm fat percentage right	Neale B	UKBB	rs11762636	chr7:2061111	chr7:2021476	A	C	-	European	2017	-0.01636	0.002407	1.077e-11	-	331249	0	331249	1	IVNT	Neale-B_UKBB_EUR_2017
rs11762636	Body fat percentage	Neale B	UKBB	rs11762636	chr7:2061111	chr7:2021476	A	C	EFO_0007800	European	2017	-0.01421	0.002427	4.758e-09	-	331117	0	331117	1	IVNT	Neale-B_UKBB_EUR_2017
rs11762636	Body mass index	Neale B	UKBB	rs11762636	chr7:2061111	chr7:2021476	A	C	EFO_0004340	European	2017	-0.02299	0.003133	2.181e-13	-	336107	0	336107	1	IVNT	Neale-B_UKBB_EUR_2017
rs11762636	Hip circumference	Neale B	UKBB	rs11762636	chr7:2061111	chr7:2021476	A	C	EFO_0005093	European	2017	-0.01787	0.003136	1.203e-08	-	336601	0	336601	1	IVNT	Neale-B_UKBB_EUR_2017
rs11762636	Impedance of leg left	Neale B	UKBB	rs11762636	chr7:2061111	chr7:2021476	A	C	-	European	2017	0.01757	0.002886	1.144e-09	+	331296	0	331296	1	IVNT	Neale-B_UKBB_EUR_2017
rs11762636	Impedance of leg right	Neale B	UKBB	rs11762636	chr7:2061111	chr7:2021476	A	C	-	European	2017	0.01565	0.002864	4.67e-08	+	331301	0	331301	1	IVNT	Neale-B_UKBB_EUR_2017
rs11762636	Irritability	Neale B	UKBB	rs11762636	chr7:2061111	chr7:2021476	A	C	EFO_0009594	European	2017	-0.008326	0.001455	1.049e-08	-	322668	90282	232386	1	risk diff	Neale-B_UKBB_EUR_2017
rs11762636	Leg fat mass left	Neale B	UKBB	rs11762636	chr7:2061111	chr7:2021476	A	C	-	European	2017	-0.01384	0.002502	3.218e-08	-	331275	0	331275	1	IVNT	Neale-B_UKBB_EUR_2017
rs11762636	Leg fat mass right	Neale B	UKBB	rs11762636	chr7:2061111	chr7:2021476	A	C	-	European	2017	-0.01416	0.002531	2.2e-08	-	331293	0	331293	1	IVNT	Neale-B_UKBB_EUR_2017
rs11762636	Leg fat percentage left	Neale B	UKBB	rs11762636	chr7:2061111	chr7:2021476	A	C	-	European	2017	-0.01084	0.00198	4.321e-08	-	331278	0	331278	1	IVNT	Neale-B_UKBB_EUR_2017
rs11762636	Leg fat percentage right	Neale B	UKBB	rs11762636	chr7:2061111	chr7:2021476	A	C	-	European	2017	-0.01111	0.002005	3.035e-08	-	331296	0	331296	1	IVNT	Neale-B_UKBB_EUR_2017
rs11762636	Miserableness	Neale B	UKBB	rs11762636	chr7:2061111	chr7:2021476	A	C	-	European	2017	-0.009558	0.001569	1.133e-09	-	331856	141755	190101	1	risk diff	Neale-B_UKBB_EUR_2017
rs11762636	Number of self-reported non-cancer illnesses	Neale B	UKBB	rs11762636	chr7:2061111	chr7:2021476	A	C	EFO_0009801	European	2017	-0.01819	0.002616	3.546e-12	-	337159	0	337159	1	-	Neale-B_UKBB_EUR_2017
rs11762636	Number of treatments or medications taken	Neale B	UKBB	rs11762636	chr7:2061111	chr7:2021476	A	C	EFO_0007056	European	2017	-0.0143	0.00254	1.804e-08	-	337159	0	337159	1	-	Neale-B_UKBB_EUR_2017
rs11762636	Overall health rating	Neale B	UKBB	rs11762636	chr7:2061111	chr7:2021476	A	C	-	European	2017	-0.0152	0.0023	3.828e-11	-	336020	0	336020	1	-	Neale-B_UKBB_EUR_2017
rs11762636	Qualifications: college or university degree	Neale B	UKBB	rs11762636	chr7:2061111	chr7:2021476	A	C	EFO_0004784	European	2017	0.01068	0.001485	6.202e-13	+	334070	106305	227765	1	risk diff	Neale-B_UKBB_EUR_2017
rs11762636	Taking other prescription medications	Neale B	UKBB	rs11762636	chr7:2061111	chr7:2021476	A	C	EFO_0007056	European	2017	-0.009534	0.001586	1.854e-09	-	336330	158113	178217	1	risk diff	Neale-B_UKBB_EUR_2017
rs11762636	Time spent watching television	Neale B	UKBB	rs11762636	chr7:2061111	chr7:2021476	A	C	-	European	2017	-0.01338	0.002438	4.073e-08	-	319740	0	319740	1	-	Neale-B_UKBB_EUR_2017
rs11762636	Types of physical activity in last 4 weeks: other exercises	Neale B	UKBB	rs11762636	chr7:2061111	chr7:2021476	A	C	EFO_0008002	European	2017	0.01036	0.001591	7.535e-11	+	335599	162803	172796	1	risk diff	Neale-B_UKBB_EUR_2017
rs11762636	Whole body fat mass	Neale B	UKBB	rs11762636	chr7:2061111	chr7:2021476	A	C	-	European	2017	-0.01758	0.003089	1.255e-08	-	330762	0	330762	1	IVNT	Neale-B_UKBB_EUR_2017
rs2396133	Body mass index	Neale B	UKBB	rs2396133	chr7:109197067	chr7:109557010	A	G	EFO_0004340	European	2017	-0.01334	0.002408	3.019e-08	-	336107	0	336107	1	IVNT	Neale-B_UKBB_EUR_2017
rs2396133	Miserableness	Neale B	UKBB	rs2396133	chr7:109197067	chr7:109557010	A	G	-	European	2017	-0.006593	0.001207	4.645e-08	-	331856	141755	190101	1	risk diff	Neale-B_UKBB_EUR_2017
rs2106353	Sensitivity or hurt feelings	Neale B	UKBB	rs2106353	chr7:126506598	chr7:126866544	G	T	EFO_0009599	European	2017	-0.00796	0.001435	2.905e-08	-	327832	182340	145492	1	risk diff	Neale-B_UKBB_EUR_2017
rs12357321	Arm fat mass left	Neale B	UKBB	rs12357321	chr10:21790476	chr10:21501547	A	G	-	European	2017	0.01834	0.002591	1.452e-12	+	331164	0	331164	1	IVNT	Neale-B_UKBB_EUR_2017
rs12357321	Arm fat mass right	Neale B	UKBB	rs12357321	chr10:21790476	chr10:21501547	A	G	-	European	2017	0.01786	0.00259	5.462e-12	+	331226	0	331226	1	IVNT	Neale-B_UKBB_EUR_2017
rs12357321	Arm fat percentage left	Neale B	UKBB	rs12357321	chr10:21790476	chr10:21501547	A	G	-	European	2017	0.01335	0.002001	2.569e-11	+	331198	0	331198	1	IVNT	Neale-B_UKBB_EUR_2017
rs12357321	Arm fat percentage right	Neale B	UKBB	rs12357321	chr10:21790476	chr10:21501547	A	G	-	European	2017	0.01289	0.00201	1.432e-10	+	331249	0	331249	1	IVNT	Neale-B_UKBB_EUR_2017
rs12357321	Body fat percentage	Neale B	UKBB	rs12357321	chr10:21790476	chr10:21501547	A	G	EFO_0007800	European	2017	0.01441	0.002027	1.159e-12	+	331117	0	331117	1	IVNT	Neale-B_UKBB_EUR_2017
rs12357321	Body mass index	Neale B	UKBB	rs12357321	chr10:21790476	chr10:21501547	A	G	EFO_0004340	European	2017	0.02134	0.002616	3.354e-16	+	336107	0	336107	1	IVNT	Neale-B_UKBB_EUR_2017
rs12357321	Hip circumference	Neale B	UKBB	rs12357321	chr10:21790476	chr10:21501547	A	G	EFO_0005093	European	2017	0.01931	0.002619	1.656e-13	+	336601	0	336601	1	IVNT	Neale-B_UKBB_EUR_2017
rs12357321	Impedance of arm left	Neale B	UKBB	rs12357321	chr10:21790476	chr10:21501547	A	G	-	European	2017	-0.01042	0.001867	2.398e-08	-	331292	0	331292	1	IVNT	Neale-B_UKBB_EUR_2017
rs12357321	Impedance of arm right	Neale B	UKBB	rs12357321	chr10:21790476	chr10:21501547	A	G	-	European	2017	-0.01085	0.001859	5.287e-09	-	331279	0	331279	1	IVNT	Neale-B_UKBB_EUR_2017
rs12357321	Leg fat mass left	Neale B	UKBB	rs12357321	chr10:21790476	chr10:21501547	A	G	-	European	2017	0.01695	0.002089	4.937e-16	+	331275	0	331275	1	IVNT	Neale-B_UKBB_EUR_2017
rs12357321	Leg fat mass right	Neale B	UKBB	rs12357321	chr10:21790476	chr10:21501547	A	G	-	European	2017	0.01766	0.002113	6.534e-17	+	331293	0	331293	1	IVNT	Neale-B_UKBB_EUR_2017
rs12357321	Leg fat percentage left	Neale B	UKBB	rs12357321	chr10:21790476	chr10:21501547	A	G	-	European	2017	0.01353	0.001653	2.669e-16	+	331278	0	331278	1	IVNT	Neale-B_UKBB_EUR_2017
rs12357321	Leg fat percentage right	Neale B	UKBB	rs12357321	chr10:21790476	chr10:21501547	A	G	-	European	2017	0.01422	0.001674	1.989e-17	+	331296	0	331296	1	IVNT	Neale-B_UKBB_EUR_2017
rs12357321	Number of treatments or medications taken	Neale B	UKBB	rs12357321	chr10:21790476	chr10:21501547	A	G	EFO_0007056	European	2017	0.012	0.002121	1.514e-08	+	337159	0	337159	1	-	Neale-B_UKBB_EUR_2017
rs12357321	Trunk fat mass	Neale B	UKBB	rs12357321	chr10:21790476	chr10:21501547	A	G	EFO_0005409	European	2017	0.01782	0.002662	2.159e-11	+	331093	0	331093	1	IVNT	Neale-B_UKBB_EUR_2017
rs12357321	Trunk fat percentage	Neale B	UKBB	rs12357321	chr10:21790476	chr10:21501547	A	G	-	European	2017	0.01547	0.00243	1.918e-10	+	331113	0	331113	1	IVNT	Neale-B_UKBB_EUR_2017
rs12357321	Types of physical activity in last 4 weeks: none of the above	Neale B	UKBB	rs12357321	chr10:21790476	chr10:21501547	A	G	EFO_0008002	European	2017	0.003501	0.000622	1.812e-08	+	335599	19551	316048	1	risk diff	Neale-B_UKBB_EUR_2017
rs12357321	Waist circumference	Neale B	UKBB	rs12357321	chr10:21790476	chr10:21501547	A	G	EFO_0004342	European	2017	0.01904	0.002342	4.286e-16	+	336639	0	336639	1	IVNT	Neale-B_UKBB_EUR_2017
rs12357321	Weight	Neale B	UKBB	rs12357321	chr10:21790476	chr10:21501547	A	G	EFO_0004338	European	2017	0.01474	0.00231	1.784e-10	+	336227	0	336227	1	IVNT	Neale-B_UKBB_EUR_2017
rs12357321	Whole body fat mass	Neale B	UKBB	rs12357321	chr10:21790476	chr10:21501547	A	G	-	European	2017	0.01866	0.002579	4.674e-13	+	330762	0	330762	1	IVNT	Neale-B_UKBB_EUR_2017
rs773109	Eosinophil count	Astle W	27863252	rs773109	chr12:56374695	chr12:55980911	A	G	EFO_0004586	European	2016	0.027	0.003775	8.577e-13	+	173480	0	173480	2	IVNT	Astle-W_Blood-Cell-Traits_EUR_2016
rs773109	Eosinophil percentage of granulocytes	Astle W	27863252	rs773109	chr12:56374695	chr12:55980911	A	G	EFO_0004586	European	2016	0.02395	0.003788	2.546e-10	+	173480	0	173480	2	IVNT	Astle-W_Blood-Cell-Traits_EUR_2016
rs773109	Eosinophil percentage of white cells	Astle W	27863252	rs773109	chr12:56374695	chr12:55980911	A	G	EFO_0004586	European	2016	0.02723	0.003772	5.194e-13	+	173480	0	173480	2	IVNT	Astle-W_Blood-Cell-Traits_EUR_2016
rs773109	Neutrophil percentage of granulocytes	Astle W	27863252	rs773109	chr12:56374695	chr12:55980911	A	G	EFO_0004586	European	2016	-0.02268	0.003788	2.118e-09	-	173480	0	173480	2	IVNT	Astle-W_Blood-Cell-Traits_EUR_2016
rs773109	Sum eosinophil basophil counts	Astle W	27863252	rs773109	chr12:56374695	chr12:55980911	A	G	EFO_0004586	European	2016	0.02582	0.003779	8.283e-12	+	173480	0	173480	2	IVNT	Astle-W_Blood-Cell-Traits_EUR_2016
rs773109	Allergic disease	Ferreira M	29083406	rs773109	chr12:56374695	chr12:55980911	A	G	EFO_0003785	European	2017	0.0465	0.0061	3.055e-14	+	360838	180129	180709	13	log OR	Ferreira-M_Allergic-Disease_EUR_2017
rs773109	Arm fat-free mass left	Neale B	UKBB	rs773109	chr12:56374695	chr12:55980911	A	G	-	European	2017	-0.01094	0.001636	2.312e-11	-	331159	0	331159	1	IVNT	Neale-B_UKBB_EUR_2017
rs773109	Arm fat-free mass right	Neale B	UKBB	rs773109	chr12:56374695	chr12:55980911	A	G	-	European	2017	-0.009945	0.001604	5.595e-10	-	331221	0	331221	1	IVNT	Neale-B_UKBB_EUR_2017
rs773109	Arm predicted mass left	Neale B	UKBB	rs773109	chr12:56374695	chr12:55980911	A	G	-	European	2017	-0.01129	0.00163	4.358e-12	-	331146	0	331146	1	IVNT	Neale-B_UKBB_EUR_2017
rs773109	Arm predicted mass right	Neale B	UKBB	rs773109	chr12:56374695	chr12:55980911	A	G	-	European	2017	-0.01009	0.001598	2.686e-10	-	331216	0	331216	1	IVNT	Neale-B_UKBB_EUR_2017
rs773109	Asthma	Neale B	UKBB	rs773109	chr12:56374695	chr12:55980911	A	G	EFO_0000270	European	2017	0.006456	0.0008246	4.934e-15	+	336782	38791	297991	1	risk diff	Neale-B_UKBB_EUR_2017
rs773109	Basal metabolic rate	Neale B	UKBB	rs773109	chr12:56374695	chr12:55980911	A	G	EFO_0007777	European	2017	-0.01136	0.001707	2.802e-11	-	331307	0	331307	1	IVNT	Neale-B_UKBB_EUR_2017
rs773109	Body mass index	Neale B	UKBB	rs773109	chr12:56374695	chr12:55980911	A	G	EFO_0004340	European	2017	-0.01531	0.002546	1.82e-09	-	336107	0	336107	1	IVNT	Neale-B_UKBB_EUR_2017
rs773109	Forced expiratory volume in 1-second	Neale B	UKBB	rs773109	chr12:56374695	chr12:55980911	A	G	EFO_0004314	European	2017	-0.0131	0.002204	2.779e-09	-	307638	0	307638	1	IVNT	Neale-B_UKBB_EUR_2017
rs773109	Forced expiratory volume in 1-second, best measure	Neale B	UKBB	rs773109	chr12:56374695	chr12:55980911	A	G	EFO_0004314	European	2017	-0.01491	0.002421	7.285e-10	-	255492	0	255492	1	IVNT	Neale-B_UKBB_EUR_2017
rs773109	Hayfever, allergic rhinitis or eczema	Neale B	UKBB	rs773109	chr12:56374695	chr12:55980911	A	G	EFO_0003956;EFO_0005854;EFO_0000274	European	2017	0.007069	0.001088	8.201e-11	+	336782	77891	258891	1	risk diff	Neale-B_UKBB_EUR_2017
rs773109	Impedance of arm left	Neale B	UKBB	rs773109	chr12:56374695	chr12:55980911	A	G	-	European	2017	0.01288	0.001818	1.379e-12	+	331292	0	331292	1	IVNT	Neale-B_UKBB_EUR_2017
rs773109	Impedance of arm right	Neale B	UKBB	rs773109	chr12:56374695	chr12:55980911	A	G	-	European	2017	0.01232	0.00181	1.003e-11	+	331279	0	331279	1	IVNT	Neale-B_UKBB_EUR_2017
rs773109	Impedance of leg left	Neale B	UKBB	rs773109	chr12:56374695	chr12:55980911	A	G	-	European	2017	0.01439	0.002347	8.627e-10	+	331296	0	331296	1	IVNT	Neale-B_UKBB_EUR_2017
rs773109	Impedance of leg right	Neale B	UKBB	rs773109	chr12:56374695	chr12:55980911	A	G	-	European	2017	0.01488	0.002329	1.679e-10	+	331301	0	331301	1	IVNT	Neale-B_UKBB_EUR_2017
rs773109	Impedance of whole body	Neale B	UKBB	rs773109	chr12:56374695	chr12:55980911	A	G	-	European	2017	0.01377	0.001963	2.267e-12	+	331284	0	331284	1	IVNT	Neale-B_UKBB_EUR_2017
rs773109	Leg fat-free mass left	Neale B	UKBB	rs773109	chr12:56374695	chr12:55980911	A	G	-	European	2017	-0.01073	0.001695	2.448e-10	-	331258	0	331258	1	IVNT	Neale-B_UKBB_EUR_2017
rs773109	Leg fat-free mass right	Neale B	UKBB	rs773109	chr12:56374695	chr12:55980911	A	G	-	European	2017	-0.01087	0.001694	1.376e-10	-	331285	0	331285	1	IVNT	Neale-B_UKBB_EUR_2017
rs773109	Leg predicted mass left	Neale B	UKBB	rs773109	chr12:56374695	chr12:55980911	A	G	-	European	2017	-0.01058	0.001683	3.306e-10	-	331253	0	331253	1	IVNT	Neale-B_UKBB_EUR_2017
rs773109	Leg predicted mass right	Neale B	UKBB	rs773109	chr12:56374695	chr12:55980911	A	G	-	European	2017	-0.0108	0.001683	1.4e-10	-	331285	0	331285	1	IVNT	Neale-B_UKBB_EUR_2017
rs773109	No blood clot, bronchitis, emphysema, asthma, rhinitis, eczema or allergy diagnosed by doctor	Neale B	UKBB	rs773109	chr12:56374695	chr12:55980911	A	G	-	European	2017	-0.009637	0.001206	1.317e-15	-	336782	228530	108252	1	risk diff	Neale-B_UKBB_EUR_2017
rs773109	Qualifications: college or university degree	Neale B	UKBB	rs773109	chr12:56374695	chr12:55980911	A	G	EFO_0004784	European	2017	0.006993	0.001207	6.814e-09	+	334070	106305	227765	1	risk diff	Neale-B_UKBB_EUR_2017
rs773109	Qualifications: none	Neale B	UKBB	rs773109	chr12:56374695	chr12:55980911	A	G	EFO_0004784	European	2017	-0.005949	0.0009782	1.191e-09	-	334070	57567	276503	1	risk diff	Neale-B_UKBB_EUR_2017
rs773109	Self-reported asthma	Neale B	UKBB	rs773109	chr12:56374695	chr12:55980911	A	G	EFO_0000270	European	2017	0.006663	0.0008261	7.308e-16	+	337159	39049	298110	1	risk diff	Neale-B_UKBB_EUR_2017
rs773109	Self-reported hypothyroidism or myxoedema	Neale B	UKBB	rs773109	chr12:56374695	chr12:55980911	A	G	EFO_0004705;EFO_1001055	European	2017	0.003643	0.0005497	3.419e-11	+	337159	16376	320783	1	risk diff	Neale-B_UKBB_EUR_2017
rs773109	Treatment with levothyroxine sodium	Neale B	UKBB	rs773109	chr12:56374695	chr12:55980911	A	G	EFO_0007056	European	2017	0.003157	0.0005065	4.57e-10	+	337159	13717	323442	1	risk diff	Neale-B_UKBB_EUR_2017
rs773109	Trunk fat-free mass	Neale B	UKBB	rs773109	chr12:56374695	chr12:55980911	A	G	-	European	2017	-0.01018	0.001621	3.449e-10	-	331030	0	331030	1	IVNT	Neale-B_UKBB_EUR_2017
rs773109	Trunk predicted mass	Neale B	UKBB	rs773109	chr12:56374695	chr12:55980911	A	G	-	European	2017	-0.01015	0.001616	3.304e-10	-	330995	0	330995	1	IVNT	Neale-B_UKBB_EUR_2017
rs773109	Weight	Neale B	UKBB	rs773109	chr12:56374695	chr12:55980911	A	G	EFO_0004338	European	2017	-0.01356	0.002249	1.669e-09	-	336227	0	336227	1	IVNT	Neale-B_UKBB_EUR_2017
rs773109	Whole body fat-free mass	Neale B	UKBB	rs773109	chr12:56374695	chr12:55980911	A	G	-	European	2017	-0.01071	0.001628	4.611e-11	-	331291	0	331291	1	IVNT	Neale-B_UKBB_EUR_2017
rs773109	Whole body water mass	Neale B	UKBB	rs773109	chr12:56374695	chr12:55980911	A	G	-	European	2017	-0.01062	0.00163	7.197e-11	-	331315	0	331315	1	IVNT	Neale-B_UKBB_EUR_2017
rs773109	Years of educational attainment	SSGAC	27225129	rs773109	chr12:56374695	chr12:55980911	A	G	EFO_0004784	European	2016	0.016	0.003	1.409e-09	+	328917	0	328917	64	years	SSGAC_EduYears_EUR_2016
rs1334297	Arm fat percentage left	Neale B	UKBB	rs1334297	chr13:58335375	chr13:57761241	G	A	-	European	2017	0.0117	0.002083	1.959e-08	+	331198	0	331198	1	IVNT	Neale-B_UKBB_EUR_2017
rs1334297	Arm fat percentage right	Neale B	UKBB	rs1334297	chr13:58335375	chr13:57761241	G	A	-	European	2017	0.01168	0.002093	2.379e-08	+	331249	0	331249	1	IVNT	Neale-B_UKBB_EUR_2017
rs1334297	Body fat percentage	Neale B	UKBB	rs1334297	chr13:58335375	chr13:57761241	G	A	EFO_0007800	European	2017	0.01195	0.00211	1.498e-08	+	331117	0	331117	1	IVNT	Neale-B_UKBB_EUR_2017
rs1334297	Body mass index	Neale B	UKBB	rs1334297	chr13:58335375	chr13:57761241	G	A	EFO_0004340	European	2017	0.0173	0.002723	2.087e-10	+	336107	0	336107	1	IVNT	Neale-B_UKBB_EUR_2017
rs1334297	Leg fat mass left	Neale B	UKBB	rs1334297	chr13:58335375	chr13:57761241	G	A	-	European	2017	0.01367	0.002175	3.271e-10	+	331275	0	331275	1	IVNT	Neale-B_UKBB_EUR_2017
rs1334297	Leg fat mass right	Neale B	UKBB	rs1334297	chr13:58335375	chr13:57761241	G	A	-	European	2017	0.01368	0.0022	4.985e-10	+	331293	0	331293	1	IVNT	Neale-B_UKBB_EUR_2017
rs1334297	Leg fat percentage left	Neale B	UKBB	rs1334297	chr13:58335375	chr13:57761241	G	A	-	European	2017	0.01193	0.001721	4.097e-12	+	331278	0	331278	1	IVNT	Neale-B_UKBB_EUR_2017
rs1334297	Leg fat percentage right	Neale B	UKBB	rs1334297	chr13:58335375	chr13:57761241	G	A	-	European	2017	0.01191	0.001743	8.114e-12	+	331296	0	331296	1	IVNT	Neale-B_UKBB_EUR_2017
rs1334297	Mood swings	Neale B	UKBB	rs1334297	chr13:58335375	chr13:57761241	G	A	EFO_0008475	European	2017	0.007617	0.001388	4.102e-08	+	329428	148601	180827	1	risk diff	Neale-B_UKBB_EUR_2017
rs1334297	Qualifications: A levels or as levels or equivalent	Neale B	UKBB	rs1334297	chr13:58335375	chr13:57761241	G	A	EFO_0004784	European	2017	-0.008534	0.001237	5.23e-12	-	334070	91710	242360	1	risk diff	Neale-B_UKBB_EUR_2017
rs1334297	Qualifications: college or university degree	Neale B	UKBB	rs1334297	chr13:58335375	chr13:57761241	G	A	EFO_0004784	European	2017	-0.0123	0.00129	1.507e-21	-	334070	106305	227765	1	risk diff	Neale-B_UKBB_EUR_2017
rs1334297	Qualifications: none	Neale B	UKBB	rs1334297	chr13:58335375	chr13:57761241	G	A	EFO_0004784	European	2017	0.008248	0.001046	3.193e-15	+	334070	57567	276503	1	risk diff	Neale-B_UKBB_EUR_2017
rs1334297	Years of educational attainment in females	SSGAC	27225129	rs1334297	chr13:58335375	chr13:57761241	G	A	EFO_0004784	European	2016	-0.026	0.004	1.71e-12	-	181443	0	181443	62	years	SSGAC_EduYears-F_EUR_2016
rs1334297	Years of educational attainment	SSGAC	27225129	rs1334297	chr13:58335375	chr13:57761241	G	A	EFO_0004784	European	2016	-0.023	0.003	8.91e-17	-	328917	0	328917	64	years	SSGAC_EduYears_EUR_2016
rs942065	Arm fat mass left	Neale B	UKBB	rs942065	chr14:94032065	chr14:93565719	G	A	-	European	2017	-0.01971	0.00248	1.916e-15	-	331164	0	331164	1	IVNT	Neale-B_UKBB_EUR_2017
rs942065	Arm fat mass right	Neale B	UKBB	rs942065	chr14:94032065	chr14:93565719	G	A	-	European	2017	-0.01951	0.002479	3.609e-15	-	331226	0	331226	1	IVNT	Neale-B_UKBB_EUR_2017
rs942065	Arm fat percentage left	Neale B	UKBB	rs942065	chr14:94032065	chr14:93565719	G	A	-	European	2017	-0.01432	0.001915	7.714e-14	-	331198	0	331198	1	IVNT	Neale-B_UKBB_EUR_2017
rs942065	Arm fat percentage right	Neale B	UKBB	rs942065	chr14:94032065	chr14:93565719	G	A	-	European	2017	-0.01415	0.001924	1.908e-13	-	331249	0	331249	1	IVNT	Neale-B_UKBB_EUR_2017
rs942065	Arm fat-free mass left	Neale B	UKBB	rs942065	chr14:94032065	chr14:93565719	G	A	-	European	2017	-0.009204	0.001609	1.058e-08	-	331159	0	331159	1	IVNT	Neale-B_UKBB_EUR_2017
rs942065	Arm fat-free mass right	Neale B	UKBB	rs942065	chr14:94032065	chr14:93565719	G	A	-	European	2017	-0.008598	0.001577	4.957e-08	-	331221	0	331221	1	IVNT	Neale-B_UKBB_EUR_2017
rs942065	Arm predicted mass left	Neale B	UKBB	rs942065	chr14:94032065	chr14:93565719	G	A	-	European	2017	-0.008954	0.001603	2.317e-08	-	331146	0	331146	1	IVNT	Neale-B_UKBB_EUR_2017
rs942065	Arm predicted mass right	Neale B	UKBB	rs942065	chr14:94032065	chr14:93565719	G	A	-	European	2017	-0.008774	0.001571	2.341e-08	-	331216	0	331216	1	IVNT	Neale-B_UKBB_EUR_2017
rs942065	Basal metabolic rate	Neale B	UKBB	rs942065	chr14:94032065	chr14:93565719	G	A	EFO_0007777	European	2017	-0.009953	0.001678	2.998e-09	-	331307	0	331307	1	IVNT	Neale-B_UKBB_EUR_2017
rs942065	Body fat percentage	Neale B	UKBB	rs942065	chr14:94032065	chr14:93565719	G	A	EFO_0007800	European	2017	-0.01353	0.00194	3.051e-12	-	331117	0	331117	1	IVNT	Neale-B_UKBB_EUR_2017
rs942065	Body mass index	Neale B	UKBB	rs942065	chr14:94032065	chr14:93565719	G	A	EFO_0004340	European	2017	-0.02241	0.002503	3.428e-19	-	336107	0	336107	1	IVNT	Neale-B_UKBB_EUR_2017
rs942065	Hip circumference	Neale B	UKBB	rs942065	chr14:94032065	chr14:93565719	G	A	EFO_0005093	European	2017	-0.01982	0.002506	2.572e-15	-	336601	0	336601	1	IVNT	Neale-B_UKBB_EUR_2017
rs942065	Impedance of arm left	Neale B	UKBB	rs942065	chr14:94032065	chr14:93565719	G	A	-	European	2017	0.009919	0.001787	2.849e-08	+	331292	0	331292	1	IVNT	Neale-B_UKBB_EUR_2017
rs942065	Impedance of arm right	Neale B	UKBB	rs942065	chr14:94032065	chr14:93565719	G	A	-	European	2017	0.01085	0.001779	1.097e-09	+	331279	0	331279	1	IVNT	Neale-B_UKBB_EUR_2017
rs942065	Impedance of leg left	Neale B	UKBB	rs942065	chr14:94032065	chr14:93565719	G	A	-	European	2017	0.0146	0.002307	2.52e-10	+	331296	0	331296	1	IVNT	Neale-B_UKBB_EUR_2017
rs942065	Impedance of leg right	Neale B	UKBB	rs942065	chr14:94032065	chr14:93565719	G	A	-	European	2017	0.01479	0.002289	1.034e-10	+	331301	0	331301	1	IVNT	Neale-B_UKBB_EUR_2017
rs942065	Impedance of whole body	Neale B	UKBB	rs942065	chr14:94032065	chr14:93565719	G	A	-	European	2017	0.01286	0.00193	2.666e-11	+	331284	0	331284	1	IVNT	Neale-B_UKBB_EUR_2017
rs942065	Leg fat mass left	Neale B	UKBB	rs942065	chr14:94032065	chr14:93565719	G	A	-	European	2017	-0.01606	0.002	9.704e-16	-	331275	0	331275	1	IVNT	Neale-B_UKBB_EUR_2017
rs942065	Leg fat mass right	Neale B	UKBB	rs942065	chr14:94032065	chr14:93565719	G	A	-	European	2017	-0.01599	0.002023	2.702e-15	-	331293	0	331293	1	IVNT	Neale-B_UKBB_EUR_2017
rs942065	Leg fat percentage left	Neale B	UKBB	rs942065	chr14:94032065	chr14:93565719	G	A	-	European	2017	-0.01109	0.001582	2.394e-12	-	331278	0	331278	1	IVNT	Neale-B_UKBB_EUR_2017
rs942065	Leg fat percentage right	Neale B	UKBB	rs942065	chr14:94032065	chr14:93565719	G	A	-	European	2017	-0.01092	0.001603	9.626e-12	-	331296	0	331296	1	IVNT	Neale-B_UKBB_EUR_2017
rs942065	Leg fat-free mass left	Neale B	UKBB	rs942065	chr14:94032065	chr14:93565719	G	A	-	European	2017	-0.01055	0.001666	2.442e-10	-	331258	0	331258	1	IVNT	Neale-B_UKBB_EUR_2017
rs942065	Leg fat-free mass right	Neale B	UKBB	rs942065	chr14:94032065	chr14:93565719	G	A	-	European	2017	-0.01039	0.001666	4.398e-10	-	331285	0	331285	1	IVNT	Neale-B_UKBB_EUR_2017
rs942065	Leg predicted mass left	Neale B	UKBB	rs942065	chr14:94032065	chr14:93565719	G	A	-	European	2017	-0.01055	0.001655	1.799e-10	-	331253	0	331253	1	IVNT	Neale-B_UKBB_EUR_2017
rs942065	Leg predicted mass right	Neale B	UKBB	rs942065	chr14:94032065	chr14:93565719	G	A	-	European	2017	-0.01036	0.001655	3.762e-10	-	331285	0	331285	1	IVNT	Neale-B_UKBB_EUR_2017
rs942065	Trunk fat mass	Neale B	UKBB	rs942065	chr14:94032065	chr14:93565719	G	A	EFO_0005409	European	2017	-0.01858	0.002548	3.057e-13	-	331093	0	331093	1	IVNT	Neale-B_UKBB_EUR_2017
rs942065	Trunk fat percentage	Neale B	UKBB	rs942065	chr14:94032065	chr14:93565719	G	A	-	European	2017	-0.01523	0.002326	5.735e-11	-	331113	0	331113	1	IVNT	Neale-B_UKBB_EUR_2017
rs942065	Waist circumference	Neale B	UKBB	rs942065	chr14:94032065	chr14:93565719	G	A	EFO_0004342	European	2017	-0.01725	0.002241	1.404e-14	-	336639	0	336639	1	IVNT	Neale-B_UKBB_EUR_2017
rs942065	Weight	Neale B	UKBB	rs942065	chr14:94032065	chr14:93565719	G	A	EFO_0004338	European	2017	-0.01714	0.002211	8.862e-15	-	336227	0	336227	1	IVNT	Neale-B_UKBB_EUR_2017
rs942065	Whole body fat mass	Neale B	UKBB	rs942065	chr14:94032065	chr14:93565719	G	A	-	European	2017	-0.01895	0.002469	1.65e-14	-	330762	0	330762	1	IVNT	Neale-B_UKBB_EUR_2017
rs10133111	Lymphocyte count	Astle W	27863252	rs10133111	chr14:103377321	chr14:102910984	A	G	EFO_0004586	European	2016	0.02896	0.004842	2.232e-09	+	173480	0	173480	2	IVNT	Astle-W_Blood-Cell-Traits_EUR_2016
rs10133111	Mean platelet volume	Astle W	27863252	rs10133111	chr14:103377321	chr14:102910984	A	G	EFO_0004586	European	2016	-0.02878	0.004864	3.284e-09	-	173480	0	173480	2	IVNT	Astle-W_Blood-Cell-Traits_EUR_2016
rs10133111	Body mass index	GIANT	29273807	rs10133111	chr14:103377321	chr14:102910984	A	G	EFO_0004340	European	2018	0.018	0.0029	3e-10	+	449889	0	449889	112	IVNT	GIANT_BMI_EUR_2018
rs10133111	Body mass index	GIANT	29273807	rs10133111	chr14:103377321	chr14:102910984	A	G	EFO_0004340	Mixed	2018	0.016	0.0026	9.4e-10	+	526508	0	526508	123	IVNT	GIANT_BMI_Mixed_2018
rs10133111	Arm fat mass left	Neale B	UKBB	rs10133111	chr14:103377321	chr14:102910984	A	G	-	European	2017	0.02026	0.003217	3.043e-10	+	331164	0	331164	1	IVNT	Neale-B_UKBB_EUR_2017
rs10133111	Arm fat mass right	Neale B	UKBB	rs10133111	chr14:103377321	chr14:102910984	A	G	-	European	2017	0.02019	0.003216	3.466e-10	+	331226	0	331226	1	IVNT	Neale-B_UKBB_EUR_2017
rs10133111	Arm fat percentage left	Neale B	UKBB	rs10133111	chr14:103377321	chr14:102910984	A	G	-	European	2017	0.0139	0.002485	2.214e-08	+	331198	0	331198	1	IVNT	Neale-B_UKBB_EUR_2017
rs10133111	Arm fat percentage right	Neale B	UKBB	rs10133111	chr14:103377321	chr14:102910984	A	G	-	European	2017	0.01482	0.002496	2.892e-09	+	331249	0	331249	1	IVNT	Neale-B_UKBB_EUR_2017
rs10133111	Arm predicted mass left	Neale B	UKBB	rs10133111	chr14:103377321	chr14:102910984	A	G	-	European	2017	0.01146	0.002079	3.504e-08	+	331146	0	331146	1	IVNT	Neale-B_UKBB_EUR_2017
rs10133111	Body fat percentage	Neale B	UKBB	rs10133111	chr14:103377321	chr14:102910984	A	G	EFO_0007800	European	2017	0.0153	0.002517	1.213e-09	+	331117	0	331117	1	IVNT	Neale-B_UKBB_EUR_2017
rs10133111	Body mass index	Neale B	UKBB	rs10133111	chr14:103377321	chr14:102910984	A	G	EFO_0004340	European	2017	0.02354	0.003247	4.235e-13	+	336107	0	336107	1	IVNT	Neale-B_UKBB_EUR_2017
rs10133111	Hip circumference	Neale B	UKBB	rs10133111	chr14:103377321	chr14:102910984	A	G	EFO_0005093	European	2017	0.01836	0.00325	1.605e-08	+	336601	0	336601	1	IVNT	Neale-B_UKBB_EUR_2017
rs10133111	Leg fat mass left	Neale B	UKBB	rs10133111	chr14:103377321	chr14:102910984	A	G	-	European	2017	0.01836	0.002594	1.484e-12	+	331275	0	331275	1	IVNT	Neale-B_UKBB_EUR_2017
rs10133111	Leg fat mass right	Neale B	UKBB	rs10133111	chr14:103377321	chr14:102910984	A	G	-	European	2017	0.01883	0.002624	7.234e-13	+	331293	0	331293	1	IVNT	Neale-B_UKBB_EUR_2017
rs10133111	Leg fat percentage left	Neale B	UKBB	rs10133111	chr14:103377321	chr14:102910984	A	G	-	European	2017	0.01312	0.002053	1.626e-10	+	331278	0	331278	1	IVNT	Neale-B_UKBB_EUR_2017
rs10133111	Leg fat percentage right	Neale B	UKBB	rs10133111	chr14:103377321	chr14:102910984	A	G	-	European	2017	0.01324	0.002079	1.921e-10	+	331296	0	331296	1	IVNT	Neale-B_UKBB_EUR_2017
rs10133111	Trunk fat mass	Neale B	UKBB	rs10133111	chr14:103377321	chr14:102910984	A	G	EFO_0005409	European	2017	0.02074	0.003305	3.452e-10	+	331093	0	331093	1	IVNT	Neale-B_UKBB_EUR_2017
rs10133111	Trunk fat percentage	Neale B	UKBB	rs10133111	chr14:103377321	chr14:102910984	A	G	-	European	2017	0.01753	0.003017	6.192e-09	+	331113	0	331113	1	IVNT	Neale-B_UKBB_EUR_2017
rs10133111	Waist circumference	Neale B	UKBB	rs10133111	chr14:103377321	chr14:102910984	A	G	EFO_0004342	European	2017	0.01982	0.002907	9.281e-12	+	336639	0	336639	1	IVNT	Neale-B_UKBB_EUR_2017
rs10133111	Weight	Neale B	UKBB	rs10133111	chr14:103377321	chr14:102910984	A	G	EFO_0004338	European	2017	0.01896	0.002868	3.813e-11	+	336227	0	336227	1	IVNT	Neale-B_UKBB_EUR_2017
rs10133111	Whole body fat mass	Neale B	UKBB	rs10133111	chr14:103377321	chr14:102910984	A	G	-	European	2017	0.02034	0.003202	2.129e-10	+	330762	0	330762	1	IVNT	Neale-B_UKBB_EUR_2017
rs9940128	Body mass index females	Akiyama M	28892062	rs9940128	chr16:53800754	chr16:53766842	A	G	EFO_0004340	East Asian	2017	0.06683	0.006234	8.25e-27	+	82438	0	82438	3	IVNT	Akiyama-M_BMI-F_EAS_2017
rs9940128	Body mass index males	Akiyama M	28892062	rs9940128	chr16:53800754	chr16:53766842	A	G	EFO_0004340	East Asian	2017	0.07038	0.00569	3.83e-35	+	90992	0	90992	3	IVNT	Akiyama-M_BMI-M_EAS_2017
rs9940128	Body mass index	Akiyama M	28892062	rs9940128	chr16:53800754	chr16:53766842	A	G	EFO_0004340	East Asian	2017	0.06834	0.004203	1.852e-59	+	173430	0	173430	3	IVNT	Akiyama-M_BMI_EAS_2017
rs9940128	Type II diabetes	DIAGRAM	26551672	rs9940128	chr16:53800754	chr16:53766842	A	G	EFO_0001360	European	2015	0.1293	0.01278	2.7e-24	+	84780	27206	57574	23	log OR	DIAGRAM_T2D-METABO_EUR_2015
rs9940128	Type II diabetes	DIAGRAM	22885922	rs9940128	chr16:53800754	chr16:53766842	A	G	EFO_0001360	European	2012	0.09531	0.01617	1.1e-08	+	69033	12171	56862	12	log OR	DIAGRAM_T2D_EUR_2012
rs9940128	Type II diabetes	DIAGRAM	28566273	rs9940128	chr16:53800754	chr16:53766842	A	G	EFO_0001360	European	2017	0.12	0.013	2.6e-22	+	159208	26676	132532	18	log OR	DIAGRAM_T2D_EUR_2017
rs9940128	Type II diabetes	DIAGRAM	24509480	rs9940128	chr16:53800754	chr16:53766842	A	G	EFO_0001360	Mixed	2014	0.08618	0.01165	1.1e-11	+	110452	26488	83964	4	log OR	DIAGRAM_T2D_Mixed_2014
rs9940128	Childhood BMI	EGGC	26604143	rs9940128	chr16:53800754	chr16:53766842	A	G	EFO_0004340	European	2016	0.0618	0.0083	9.247e-14	+	31112	0	31112	20	SDS	EGGC_Childhood-BMI_EUR_2016
rs9940128	Childhood obesity	EGGC	22484627	rs9940128	chr16:53800754	chr16:53766842	A	G	EFO_0001073	European	2012	0.1942	0.027	5.893e-13	+	13848	5530	8318	14	log OR	EGGC_Childhood-Obesity_EUR_2012
rs9940128	Body mass index in physically active females	GIANT	28448500	rs9940128	chr16:53800754	chr16:53766842	A	G	EFO_0004340	Mixed	2017	0.0653	0.0051	7.15e-38	+	88553	0	88553	53	IVNT	GIANT_BMI-Active-F_Mixed_2017
rs9940128	Body mass index in physically active males	GIANT	28448500	rs9940128	chr16:53800754	chr16:53766842	A	G	EFO_0004340	Mixed	2017	0.0705	0.0061	2.67e-31	+	61132	0	61132	52	IVNT	GIANT_BMI-Active-M_Mixed_2017
rs9940128	Body mass index in physically active indivdiuals	GIANT	28448500	rs9940128	chr16:53800754	chr16:53766842	A	G	EFO_0004340	European	2017	0.0709	0.0042	0	+	137182	0	137182	57	IVNT	GIANT_BMI-Active_EUR_2017
rs9940128	Body mass index in physically active indivdiuals	GIANT	28448500	rs9940128	chr16:53800754	chr16:53766842	A	G	EFO_0004340	Mixed	2017	0.0679	0.0041	0	+	149166	0	149166	60	IVNT	GIANT_BMI-Active_Mixed_2017
rs9940128	Body mass index in females greater than 50 years of age	GIANT	26426971	rs9940128	chr16:53800754	chr16:53766842	A	G	EFO_0004340	European	2015	0.076	0.0048	7.4e-57	+	103838	0	103838	114	IVNT	GIANT_BMI-F-GT-50_EUR_2015
rs9940128	Body mass index in females less than or equal to 50 years of age	GIANT	26426971	rs9940128	chr16:53800754	chr16:53766842	A	G	EFO_0004340	European	2015	0.087	0.0061	3.3e-46	+	64820	0	64820	114	IVNT	GIANT_BMI-F-LE-50_EUR_2015
rs9940128	Body mass index in females	GIANT	23754948	rs9940128	chr16:53800754	chr16:53766842	A	G	EFO_0004340	European	2013	0.075	0.0063	1.09e-32	+	67890	0	67890	46	IVNT	GIANT_BMI-F_EUR_2013
rs9940128	Body mass index in females	GIANT	25673413	rs9940128	chr16:53800754	chr16:53766842	A	G	EFO_0004340	Mixed	2015	0.0775	0.0041	1.198e-81	+	171379	0	171379	107	IVNT	GIANT_BMI-F_Mixed_2015
rs9940128	Body mass index in physically inactive females	GIANT	28448500	rs9940128	chr16:53800754	chr16:53766842	A	G	EFO_0004340	Mixed	2017	0.0855	0.0096	3.81e-19	+	26640	0	26640	53	IVNT	GIANT_BMI-Inactive-F_Mixed_2017
rs9940128	Body mass index in physically inactive males	GIANT	28448500	rs9940128	chr16:53800754	chr16:53766842	A	G	EFO_0004340	Mixed	2017	0.0765	0.0102	7.99e-14	+	21936	0	21936	52	IVNT	GIANT_BMI-Inactive-M_Mixed_2017
rs9940128	Body mass index in physically inactive indivdiuals	GIANT	28448500	rs9940128	chr16:53800754	chr16:53766842	A	G	EFO_0004340	European	2017	0.0885	0.0077	1.81e-30	+	41749	0	41749	57	IVNT	GIANT_BMI-Inactive_EUR_2017
rs9940128	Body mass index in physically inactive indivdiuals	GIANT	28448500	rs9940128	chr16:53800754	chr16:53766842	A	G	EFO_0004340	Mixed	2017	0.083	0.0073	1.32e-29	+	46332	0	46332	60	IVNT	GIANT_BMI-Inactive_Mixed_2017
rs9940128	Body mass index in males greater than 50 years of age	GIANT	26426971	rs9940128	chr16:53800754	chr16:53766842	A	G	EFO_0004340	European	2015	0.072	0.005	4.4e-47	+	90920	0	90920	114	IVNT	GIANT_BMI-M-GT-50_EUR_2015
rs9940128	Body mass index in males less than or equal to 50 years of age	GIANT	26426971	rs9940128	chr16:53800754	chr16:53766842	A	G	EFO_0004340	European	2015	0.097	0.0067	6e-47	+	49704	0	49704	114	IVNT	GIANT_BMI-M-LE-50_EUR_2015
rs9940128	Body mass index in males	GIANT	23754948	rs9940128	chr16:53800754	chr16:53766842	A	G	EFO_0004340	European	2013	0.082	0.0065	2.39e-36	+	58552	0	58552	46	IVNT	GIANT_BMI-M_EUR_2013
rs9940128	Body mass index in males	GIANT	25673413	rs9940128	chr16:53800754	chr16:53766842	A	G	EFO_0004340	Mixed	2015	0.0806	0.0041	7.568e-87	+	152313	0	152313	106	IVNT	GIANT_BMI-M_Mixed_2015
rs9940128	Body mass index in female non-smokers	GIANT	28443625	rs9940128	chr16:53800754	chr16:53766842	A	G	EFO_0004340	Mixed	2017	0.0602	0.0048	2.198e-36	+	111697	0	111697	73	IVNT	GIANT_BMI-Non-smokers-F_Mixed_2017
rs9940128	Body mass index in male non-smokers	GIANT	28443625	rs9940128	chr16:53800754	chr16:53766842	A	G	EFO_0004340	Mixed	2017	0.0737	0.0053	5.943e-44	+	77483	0	77483	72	IVNT	GIANT_BMI-Non-smokers-M_Mixed_2017
rs9940128	Body mass index in non-smokers	GIANT	28443625	rs9940128	chr16:53800754	chr16:53766842	A	G	EFO_0004340	European	2017	0.0729	0.004	4.16e-74	+	163338	0	163338	73	IVNT	GIANT_BMI-Non-smokers_EUR_2017
rs9940128	Body mass index in non-smokers	GIANT	28443625	rs9940128	chr16:53800754	chr16:53766842	A	G	EFO_0004340	Mixed	2017	0.0658	0.0037	5.034e-71	+	189180	0	189180	79	IVNT	GIANT_BMI-Non-smokers_Mixed_2017
rs9940128	Body mass index in female smokers	GIANT	28443625	rs9940128	chr16:53800754	chr16:53766842	A	G	EFO_0004340	Mixed	2017	0.0944	0.0094	9.084e-24	+	26288	0	26288	73	IVNT	GIANT_BMI-Smokers-F_Mixed_2017
rs9940128	Body mass index in male smokers	GIANT	28443625	rs9940128	chr16:53800754	chr16:53766842	A	G	EFO_0004340	Mixed	2017	0.089	0.01	3.886e-19	+	24498	0	24498	72	IVNT	GIANT_BMI-Smokers-M_Mixed_2017
rs9940128	Body mass index in smokers	GIANT	28443625	rs9940128	chr16:53800754	chr16:53766842	A	G	EFO_0004340	European	2017	0.0957	0.0073	6.037e-39	+	45666	0	45666	73	IVNT	GIANT_BMI-Smokers_EUR_2017
rs9940128	Body mass index in smokers	GIANT	28443625	rs9940128	chr16:53800754	chr16:53766842	A	G	EFO_0004340	Mixed	2017	0.0912	0.0069	9.154e-40	+	50786	0	50786	79	IVNT	GIANT_BMI-Smokers_Mixed_2017
rs9940128	Body mass index tails	GIANT	23563607	rs9940128	chr16:53800754	chr16:53766842	A	G	EFO_0004340	European	2013	0.3	0.026	9.9e-31	+	15735	7791	7943	51	log OR	GIANT_BMI-Tails_EUR_2013
rs9940128	Body mass index ajusted for physical activity in females	GIANT	28448500	rs9940128	chr16:53800754	chr16:53766842	A	G	EFO_0004340	Mixed	2017	0.0703	0.0046	0	+	115167	0	115167	53	IVNT	GIANT_BMI-adjusted-PA-F_Mixed_2017
rs9940128	Body mass index adjsuted for physical activity in males	GIANT	28448500	rs9940128	chr16:53800754	chr16:53766842	A	G	EFO_0004340	Mixed	2017	0.0745	0.0052	0	+	83932	0	83932	52	IVNT	GIANT_BMI-adjusted-PA-M_Mixed_2017
rs9940128	Body mass index adjusted for physical activity	GIANT	28448500	rs9940128	chr16:53800754	chr16:53766842	A	G	EFO_0004340	European	2017	0.0759	0.0038	0	+	179074	0	179074	57	IVNT	GIANT_BMI-adjusted-PA_EUR_2017
rs9940128	Body mass index adjusted for physical activity	GIANT	28448500	rs9940128	chr16:53800754	chr16:53766842	A	G	EFO_0004340	Mixed	2017	0.0723	0.0036	0	+	199100	0	199100	60	IVNT	GIANT_BMI-adjusted-PA_Mixed_2017
rs9940128	Body mass index adjusted for smoking in females	GIANT	28443625	rs9940128	chr16:53800754	chr16:53766842	A	G	EFO_0004340	Mixed	2017	0.0665	0.0043	1.008e-54	+	135451	0	135451	73	IVNT	GIANT_BMI-adjusted-Smoking-F_Mixed_2017
rs9940128	Body mass index adjusted for smoking in males	GIANT	28443625	rs9940128	chr16:53800754	chr16:53766842	A	G	EFO_0004340	Mixed	2017	0.0765	0.0047	1.207e-60	+	102234	0	102234	72	IVNT	GIANT_BMI-adjusted-Smoking-M_Mixed_2017
rs9940128	Body mass index adjusted for smoking	GIANT	28443625	rs9940128	chr16:53800754	chr16:53766842	A	G	EFO_0004340	European	2017	0.0776	0.0035	4.44e-110	+	207311	0	207311	73	IVNT	GIANT_BMI-adjusted-Smoking_EUR_2017
rs9940128	Body mass index adjusted for smoking	GIANT	28443625	rs9940128	chr16:53800754	chr16:53766842	A	G	EFO_0004340	Mixed	2017	0.071	0.0033	2.35e-105	+	237684	0	237684	79	IVNT	GIANT_BMI-adjusted-Smoking_Mixed_2017
rs9940128	Body mass index	Speliotes EK	20935630	rs9940128	chr16:53800754	chr16:53766842	A	G	EFO_0004340	European	2010	NA	NA	1.39e-57	NA	123732	0	123732	46	IVNT	GIANT_BMI_EUR_2010
rs9940128	Body mass index	GIANT	23754948	rs9940128	chr16:53800754	chr16:53766842	A	G	EFO_0004340	European	2013	0.07839	0.004524	2.872e-67	+	126443	0	126443	46	IVNT	GIANT_BMI_EUR_2013
rs9940128	Body mass index	GIANT	25673413	rs9940128	chr16:53800754	chr16:53766842	A	G	EFO_0004340	European	2015	0.0792	0.0031	3.45e-143	+	320981	0	320981	114	IVNT	GIANT_BMI_EUR_2015
rs9940128	Body mass index	GIANT	25673413	rs9940128	chr16:53800754	chr16:53766842	A	G	EFO_0004340	Mixed	2015	0.076	0.003	6.54e-144	+	338049	0	338049	125	IVNT	GIANT_BMI_Mixed_2015
rs9940128	Hip circumference in females	GIANT	25673412	rs9940128	chr16:53800754	chr16:53766842	A	G	EFO_0005093	Mixed	2015	0.068	0.0046	7.3e-50	+	124865	0	124865	101	IVNT	GIANT_Hip-F_Mixed_2015
rs9940128	Hip circumference in males	GIANT	25673412	rs9940128	chr16:53800754	chr16:53766842	A	G	EFO_0005093	Mixed	2015	0.064	0.0048	1.1e-39	+	100171	0	100171	101	IVNT	GIANT_Hip-M_Mixed_2015
rs9940128	Hip circumference	GIANT	25673412	rs9940128	chr16:53800754	chr16:53766842	A	G	EFO_0005093	European	2015	0.07	0.0036	6.1e-86	+	212583	0	212583	101	IVNT	GIANT_Hip_EUR_2015
rs9940128	Hip circumference	GIANT	25673412	rs9940128	chr16:53800754	chr16:53766842	A	G	EFO_0005093	Mixed	2015	0.066	0.0035	3e-78	+	226971	0	226971	101	IVNT	GIANT_Hip_Mixed_2015
rs9940128	Obesity class 1	GIANT	23563607	rs9940128	chr16:53800754	chr16:53766842	A	G	EFO_0001073	European	2013	0.21	0.013	4.7e-61	+	98312	32740	65572	51	log OR	GIANT_Obesity-C1_EUR_2013
rs9940128	Obesity class 2	GIANT	23563607	rs9940128	chr16:53800754	chr16:53766842	A	G	EFO_0001073	European	2013	0.28	0.02	1.7e-46	+	71695	9820	61876	51	log OR	GIANT_Obesity-C2_EUR_2013
rs9940128	Obesity class 3	GIANT	23563607	rs9940128	chr16:53800754	chr16:53766842	A	G	EFO_0001073	European	2013	0.36	0.035	5.5e-25	+	46968	2824	44145	51	log OR	GIANT_Obesity-C3_EUR_2013
rs9940128	Overweight	GIANT	23563607	rs9940128	chr16:53800754	chr16:53766842	A	G	EFO_0005935	European	2013	0.13	0.0093	2.3e-46	+	158291	92719	65573	51	log OR	GIANT_Overweight_EUR_2013
rs9940128	Waist circumference in females	GIANT	23754948	rs9940128	chr16:53800754	chr16:53766842	A	G	EFO_0004342	European	2013	0.069	0.0072	1.1e-21	+	47259	0	47259	46	IVNT	GIANT_WC-F_EUR_2013
rs9940128	Waist circumference in females	GIANT	25673412	rs9940128	chr16:53800754	chr16:53766842	A	G	EFO_0004342	Mixed	2015	0.068	0.0043	7.4e-55	+	134346	0	134346	101	IVNT	GIANT_WC-F_Mixed_2015
rs9940128	Waist circumference in males	GIANT	23754948	rs9940128	chr16:53800754	chr16:53766842	A	G	EFO_0004342	European	2013	0.077	0.0076	8.42e-24	+	38245	0	38245	46	IVNT	GIANT_WC-M_EUR_2013
rs9940128	Waist circumference in males	GIANT	25673412	rs9940128	chr16:53800754	chr16:53766842	A	G	EFO_0004342	Mixed	2015	0.07	0.0047	1e-51	+	109782	0	109782	101	IVNT	GIANT_WC-M_Mixed_2015
rs9940128	Waist circumference	GIANT	23754948	rs9940128	chr16:53800754	chr16:53766842	A	G	EFO_0004342	European	2013	0.07278	0.005227	4.466e-44	+	85504	0	85504	46	IVNT	GIANT_WC_EUR_2013
rs9940128	Waist circumference	GIANT	25673412	rs9940128	chr16:53800754	chr16:53766842	A	G	EFO_0004342	European	2015	0.073	0.0034	3.3e-99	+	231637	0	231637	101	IVNT	GIANT_WC_EUR_2015
rs9940128	Waist circumference	GIANT	25673412	rs9940128	chr16:53800754	chr16:53766842	A	G	EFO_0004342	Mixed	2015	0.069	0.0033	1.2e-94	+	243979	0	243979	101	IVNT	GIANT_WC_Mixed_2015
rs9940128	Waist hip ratio in females	GIANT	25673412	rs9940128	chr16:53800754	chr16:53766842	A	G	EFO_0004343	Mixed	2015	0.037	0.0044	9.7e-17	+	124352	0	124352	101	IVNT	GIANT_WHR-F_Mixed_2015
rs9940128	Waist hip ratio in males	GIANT	23754948	rs9940128	chr16:53800754	chr16:53766842	A	G	EFO_0004343	European	2013	0.057	0.0078	3.58e-13	+	34521	0	34521	46	IVNT	GIANT_WHR-M_EUR_2013
rs9940128	Waist hip ratio in males	GIANT	25673412	rs9940128	chr16:53800754	chr16:53766842	A	G	EFO_0004343	Mixed	2015	0.046	0.0048	9.6e-22	+	99774	0	99774	101	IVNT	GIANT_WHR-M_Mixed_2015
rs9940128	Waist hip ratio	GIANT	23754948	rs9940128	chr16:53800754	chr16:53766842	A	G	EFO_0004343	European	2013	0.0458	0.00533	8.394e-18	+	77192	0	77192	46	IVNT	GIANT_WHR_EUR_2013
rs9940128	Waist hip ratio	GIANT	25673412	rs9940128	chr16:53800754	chr16:53766842	A	G	EFO_0004343	European	2015	0.043	0.0034	9.5e-38	+	211757	0	211757	101	IVNT	GIANT_WHR_EUR_2015
rs9940128	Waist hip ratio	GIANT	25673412	rs9940128	chr16:53800754	chr16:53766842	A	G	EFO_0004343	Mixed	2015	0.041	0.0033	4.1e-36	+	226153	0	226153	101	IVNT	GIANT_WHR_Mixed_2015
rs9940128	Weight in females	GIANT	23754948	rs9940128	chr16:53800754	chr16:53766842	A	G	HP_0000868	European	2013	0.068	0.0063	1.02e-26	+	67526	0	67526	46	IVNT	GIANT_Weight-F_EUR_2013
rs9940128	Weight in males	GIANT	23754948	rs9940128	chr16:53800754	chr16:53766842	A	G	HP_0012041;HP_0000033	European	2013	0.069	0.0065	4.46e-26	+	58257	0	58257	46	IVNT	GIANT_Weight-M_EUR_2013
rs9940128	Weight	GIANT	23754948	rs9940128	chr16:53800754	chr16:53766842	A	G	EFO_0004338	European	2013	0.06848	0.004524	9.012e-52	+	125783	0	125783	46	IVNT	GIANT_Weight_EUR_2013
rs9940128	High density lipoprotein	GLGC	24097068	rs9940128	chr16:53800754	chr16:53766842	A	G	EFO_0004612	European	2013	-0.019	0.0035	1.265e-08	-	185420	0	185420	60	IVNT	GLGC_HDL_EUR_2013
rs9940128	BMI in adolescenceyoung adulthood	Graff M	23669352	rs9940128	chr16:53800754	chr16:53766842	A	G	HP_0003581;HP_0011421	European	2013	NA	NA	3.72e-23	NA	13627	-	-	-	-	GRASP
rs9940128	Body mass index	Heard Costa NL	19557197	rs9940128	chr16:53800754	chr16:53766842	A	G	EFO_0004340	European	2009	NA	NA	1.2e-21	NA	31373	-	-	-	-	GRASP
rs9940128	Body mass index	Speliotes EK	20935630	rs9940128	chr16:53800754	chr16:53766842	A	G	EFO_0004340	European	2010	NA	NA	1.39e-57	NA	123865	-	-	-	-	GRASP
rs9940128	Body mass index	Paternoster L	21935397	rs9940128	chr16:53800754	chr16:53766842	A	G	EFO_0004340	European	2011	NA	NA	9.8e-15	NA	5373	-	-	-	-	GRASP
rs9940128	Obesity Body mass index	Paternoster L	21935397	rs9940128	chr16:53800754	chr16:53766842	A	G	EFO_0001073	European	2011	NA	NA	1.04e-13	NA	5373	-	-	-	-	GRASP
rs9940128	Obesity with early age of onset age 2	EGGC	22484627	rs9940128	chr16:53800754	chr16:53766842	A	G	HP_0003674	European	2012	NA	NA	5.893e-13	NA	13848	-	-	-	-	GRASP
rs9940128	Type 2 diabetes combined control dataset	WTCCC	17554300	rs9940128	chr16:53800754	chr16:53766842	A	G	-	European	2007	NA	NA	8.5e-10	NA	4806	-	-	-	-	GRASP
rs9940128	Waist circumference	Heard Costa NL	19557197	rs9940128	chr16:53800754	chr16:53766842	A	G	EFO_0004342	European	2009	NA	NA	3.5e-18	NA	31373	-	-	-	-	GRASP
rs9940128	Waist circumference in metabolic syndrome subjects without diabetes	Kristiansson K	22399527	rs9940128	chr16:53800754	chr16:53766842	A	G	NCIT_C100948	European	2012	NA	NA	1.66e-09	NA	10564	-	-	-	-	GRASP
rs9940128	Body fat percentage	Lu Y	26833246	rs9940128	chr16:53800754	chr16:53766842	A	G	EFO_0007800	Mixed	2016	0.0486	0.0046	1.321e-25	+	99288	0	99288	56	IVNT	Lu-Y_BFP_Mixed_2016
rs9940128	Body mass index	Graff M	23669352	rs9940128	chr16:53800754	chr16:53766842	A	G	EFO_0004340	European	2013	0.083	0.00838	4e-23	+	-	-	-	-	unit increase	NHGRI-EBI_GWAS_Catalog
rs9940128	Metabolic syndrome	Kristiansson K	22399527	rs9940128	chr16:53800754	chr16:53766842	A	G	EFO_0000195	European	2012	0.09	0.01501	2e-09	+	-	-	-	-	cm increase	NHGRI-EBI_GWAS_Catalog
rs9940128	Age at menarche	Neale B	UKBB	rs9940128	chr16:53800754	chr16:53766842	A	G	EFO_0004703	European	2017	-0.03166	0.002506	1.4e-36	-	176008	0	176008	1	-	Neale-B_UKBB_EUR_2017
rs9940128	Alcohol intake frequency	Neale B	UKBB	rs9940128	chr16:53800754	chr16:53766842	A	G	EFO_0004329	European	2017	0.02098	0.003598	5.521e-09	+	336965	0	336965	1	-	Neale-B_UKBB_EUR_2017
rs9940128	Arm fat mass left	Neale B	UKBB	rs9940128	chr16:53800754	chr16:53766842	A	G	-	European	2017	0.0613	0.002409	9.36e-143	+	331164	0	331164	1	IVNT	Neale-B_UKBB_EUR_2017
rs9940128	Arm fat mass right	Neale B	UKBB	rs9940128	chr16:53800754	chr16:53766842	A	G	-	European	2017	0.06095	0.002408	3.136e-141	+	331226	0	331226	1	IVNT	Neale-B_UKBB_EUR_2017
rs9940128	Arm fat percentage left	Neale B	UKBB	rs9940128	chr16:53800754	chr16:53766842	A	G	-	European	2017	0.04213	0.001861	2.09e-113	+	331198	0	331198	1	IVNT	Neale-B_UKBB_EUR_2017
rs9940128	Arm fat percentage right	Neale B	UKBB	rs9940128	chr16:53800754	chr16:53766842	A	G	-	European	2017	0.04154	0.001869	2.352e-109	+	331249	0	331249	1	IVNT	Neale-B_UKBB_EUR_2017
rs9940128	Arm fat-free mass left	Neale B	UKBB	rs9940128	chr16:53800754	chr16:53766842	A	G	-	European	2017	0.03465	0.001563	7.906e-109	+	331159	0	331159	1	IVNT	Neale-B_UKBB_EUR_2017
rs9940128	Arm fat-free mass right	Neale B	UKBB	rs9940128	chr16:53800754	chr16:53766842	A	G	-	European	2017	0.03315	0.001532	7.89e-104	+	331221	0	331221	1	IVNT	Neale-B_UKBB_EUR_2017
rs9940128	Arm predicted mass left	Neale B	UKBB	rs9940128	chr16:53800754	chr16:53766842	A	G	-	European	2017	0.0341	0.001557	2.998e-106	+	331146	0	331146	1	IVNT	Neale-B_UKBB_EUR_2017
rs9940128	Arm predicted mass right	Neale B	UKBB	rs9940128	chr16:53800754	chr16:53766842	A	G	-	European	2017	0.0334	0.001526	4.685e-106	+	331216	0	331216	1	IVNT	Neale-B_UKBB_EUR_2017
rs9940128	Average weekly beer plus cider intake	Neale B	UKBB	rs9940128	chr16:53800754	chr16:53766842	A	G	EFO_0004329	European	2017	-0.01284	0.002029	2.498e-10	-	241447	0	241447	1	-	Neale-B_UKBB_EUR_2017
rs9940128	Basal metabolic rate	Neale B	UKBB	rs9940128	chr16:53800754	chr16:53766842	A	G	EFO_0007777	European	2017	0.03914	0.00163	2.178e-127	+	331307	0	331307	1	IVNT	Neale-B_UKBB_EUR_2017
rs9940128	Body fat percentage	Neale B	UKBB	rs9940128	chr16:53800754	chr16:53766842	A	G	EFO_0007800	European	2017	0.0375	0.001885	4.951e-88	+	331117	0	331117	1	IVNT	Neale-B_UKBB_EUR_2017
rs9940128	Body mass index	Neale B	UKBB	rs9940128	chr16:53800754	chr16:53766842	A	G	EFO_0004340	European	2017	0.06841	0.002431	4.556e-174	+	336107	0	336107	1	IVNT	Neale-B_UKBB_EUR_2017
rs9940128	Comparative body size at age 10	Neale B	UKBB	rs9940128	chr16:53800754	chr16:53766842	A	G	-	European	2017	0.046	0.001682	1.519e-164	+	331693	0	331693	1	-	Neale-B_UKBB_EUR_2017
rs9940128	Comparative height size at age 10	Neale B	UKBB	rs9940128	chr16:53800754	chr16:53766842	A	G	-	European	2017	0.009435	0.001679	1.925e-08	+	332021	0	332021	1	-	Neale-B_UKBB_EUR_2017
rs9940128	Diabetes diagnosed by doctor	Neale B	UKBB	rs9940128	chr16:53800754	chr16:53766842	A	G	EFO_0000400	European	2017	0.00497	0.0005273	4.3e-21	+	336473	16183	320290	1	risk diff	Neale-B_UKBB_EUR_2017
rs9940128	Heel bone mineral density	Neale B	UKBB	rs9940128	chr16:53800754	chr16:53766842	A	G	EFO_0009270	European	2017	0.01888	0.003154	2.13e-09	+	194398	0	194398	1	IVNT	Neale-B_UKBB_EUR_2017
rs9940128	Hip circumference	Neale B	UKBB	rs9940128	chr16:53800754	chr16:53766842	A	G	EFO_0005093	European	2017	0.05798	0.002434	2.486e-125	+	336601	0	336601	1	IVNT	Neale-B_UKBB_EUR_2017
rs9940128	Illnesses of father: diabetes	Neale B	UKBB	rs9940128	chr16:53800754	chr16:53766842	A	G	EFO_0000400	European	2017	0.004213	0.0007661	3.836e-08	+	293407	28197	265210	1	risk diff	Neale-B_UKBB_EUR_2017
rs9940128	Impedance of arm left	Neale B	UKBB	rs9940128	chr16:53800754	chr16:53766842	A	G	-	European	2017	-0.03473	0.001736	6.067e-89	-	331292	0	331292	1	IVNT	Neale-B_UKBB_EUR_2017
rs9940128	Impedance of arm right	Neale B	UKBB	rs9940128	chr16:53800754	chr16:53766842	A	G	-	European	2017	-0.03478	0.001729	5.927e-90	-	331279	0	331279	1	IVNT	Neale-B_UKBB_EUR_2017
rs9940128	Impedance of leg left	Neale B	UKBB	rs9940128	chr16:53800754	chr16:53766842	A	G	-	European	2017	-0.05647	0.002241	5.256e-140	-	331296	0	331296	1	IVNT	Neale-B_UKBB_EUR_2017
rs9940128	Impedance of leg right	Neale B	UKBB	rs9940128	chr16:53800754	chr16:53766842	A	G	-	European	2017	-0.05413	0.002224	9.209e-131	-	331301	0	331301	1	IVNT	Neale-B_UKBB_EUR_2017
rs9940128	Impedance of whole body	Neale B	UKBB	rs9940128	chr16:53800754	chr16:53766842	A	G	-	European	2017	-0.04725	0.001874	3.991e-140	-	331284	0	331284	1	IVNT	Neale-B_UKBB_EUR_2017
rs9940128	Leg fat mass left	Neale B	UKBB	rs9940128	chr16:53800754	chr16:53766842	A	G	-	European	2017	0.0487	0.001942	1.403e-138	+	331275	0	331275	1	IVNT	Neale-B_UKBB_EUR_2017
rs9940128	Leg fat mass right	Neale B	UKBB	rs9940128	chr16:53800754	chr16:53766842	A	G	-	European	2017	0.04939	0.001965	2.463e-139	+	331293	0	331293	1	IVNT	Neale-B_UKBB_EUR_2017
rs9940128	Leg fat percentage left	Neale B	UKBB	rs9940128	chr16:53800754	chr16:53766842	A	G	-	European	2017	0.0303	0.001537	1.925e-86	+	331278	0	331278	1	IVNT	Neale-B_UKBB_EUR_2017
rs9940128	Leg fat percentage right	Neale B	UKBB	rs9940128	chr16:53800754	chr16:53766842	A	G	-	European	2017	0.03067	0.001557	2.582e-86	+	331296	0	331296	1	IVNT	Neale-B_UKBB_EUR_2017
rs9940128	Leg fat-free mass left	Neale B	UKBB	rs9940128	chr16:53800754	chr16:53766842	A	G	-	European	2017	0.04033	0.001618	6.09e-137	+	331258	0	331258	1	IVNT	Neale-B_UKBB_EUR_2017
rs9940128	Leg fat-free mass right	Neale B	UKBB	rs9940128	chr16:53800754	chr16:53766842	A	G	-	European	2017	0.03874	0.001618	1.264e-126	+	331285	0	331285	1	IVNT	Neale-B_UKBB_EUR_2017
rs9940128	Leg predicted mass left	Neale B	UKBB	rs9940128	chr16:53800754	chr16:53766842	A	G	-	European	2017	0.04	0.001607	1.468e-136	+	331253	0	331253	1	IVNT	Neale-B_UKBB_EUR_2017
rs9940128	Leg predicted mass right	Neale B	UKBB	rs9940128	chr16:53800754	chr16:53766842	A	G	-	European	2017	0.03843	0.001607	2.809e-126	+	331285	0	331285	1	IVNT	Neale-B_UKBB_EUR_2017
rs9940128	Medication for cholesterol, blood pressure or diabetes: none of the above	Neale B	UKBB	rs9940128	chr16:53800754	chr16:53766842	A	G	EFO_0007056	European	2017	-0.009642	0.001719	2.024e-08	-	154702	103004	51698	1	risk diff	Neale-B_UKBB_EUR_2017
rs9940128	Morning or evening person	Neale B	UKBB	rs9940128	chr16:53800754	chr16:53766842	A	G	EFO_0008328	European	2017	-0.02107	0.002419	3.009e-18	-	301143	0	301143	1	-	Neale-B_UKBB_EUR_2017
rs9940128	Relative age of first facial hair	Neale B	UKBB	rs9940128	chr16:53800754	chr16:53766842	A	G	EFO_0007822	European	2017	-0.009523	0.001605	2.991e-09	-	151113	0	151113	1	-	Neale-B_UKBB_EUR_2017
rs9940128	Self-reported diabetes	Neale B	UKBB	rs9940128	chr16:53800754	chr16:53766842	A	G	EFO_0000400	European	2017	0.003915	0.0004781	2.665e-16	+	337159	13243	323916	1	risk diff	Neale-B_UKBB_EUR_2017
rs9940128	Self-reported hypertension	Neale B	UKBB	rs9940128	chr16:53800754	chr16:53766842	A	G	EFO_0000537	European	2017	0.007939	0.001079	1.876e-13	+	337159	87690	249469	1	risk diff	Neale-B_UKBB_EUR_2017
rs9940128	Sleep duration	Neale B	UKBB	rs9940128	chr16:53800754	chr16:53766842	A	G	EFO_0005271	European	2017	-0.01136	0.0019	2.269e-09	-	335410	0	335410	1	-	Neale-B_UKBB_EUR_2017
rs9940128	Snoring	Neale B	UKBB	rs9940128	chr16:53800754	chr16:53766842	A	G	EFO_0008341	European	2017	-0.007307	0.001212	1.648e-09	-	314449	117812	196637	1	risk diff	Neale-B_UKBB_EUR_2017
rs9940128	Sodium in urine	Neale B	UKBB	rs9940128	chr16:53800754	chr16:53766842	A	G	EFO_0009282	European	2017	0.01697	0.002395	1.409e-12	+	326831	0	326831	1	IVNT	Neale-B_UKBB_EUR_2017
rs9940128	Treatment with blood pressure medication	Neale B	UKBB	rs9940128	chr16:53800754	chr16:53766842	A	G	EFO_0007056	European	2017	0.007236	0.001282	1.653e-08	+	180203	31488	148715	1	risk diff	Neale-B_UKBB_EUR_2017
rs9940128	Treatment with metformin	Neale B	UKBB	rs9940128	chr16:53800754	chr16:53766842	A	G	EFO_0007056	European	2017	0.003097	0.0003839	7.19e-16	+	337159	8392	328767	1	risk diff	Neale-B_UKBB_EUR_2017
rs9940128	Trunk fat mass	Neale B	UKBB	rs9940128	chr16:53800754	chr16:53766842	A	G	EFO_0005409	European	2017	0.05561	0.002475	1.024e-111	+	331093	0	331093	1	IVNT	Neale-B_UKBB_EUR_2017
rs9940128	Trunk fat percentage	Neale B	UKBB	rs9940128	chr16:53800754	chr16:53766842	A	G	-	European	2017	0.04088	0.00226	4.079e-73	+	331113	0	331113	1	IVNT	Neale-B_UKBB_EUR_2017
rs9940128	Trunk fat-free mass	Neale B	UKBB	rs9940128	chr16:53800754	chr16:53766842	A	G	-	European	2017	0.02991	0.001549	4.64e-83	+	331030	0	331030	1	IVNT	Neale-B_UKBB_EUR_2017
rs9940128	Trunk predicted mass	Neale B	UKBB	rs9940128	chr16:53800754	chr16:53766842	A	G	-	European	2017	0.02981	0.001544	4.575e-83	+	330995	0	330995	1	IVNT	Neale-B_UKBB_EUR_2017
rs9940128	Usual walking pace	Neale B	UKBB	rs9940128	chr16:53800754	chr16:53766842	A	G	EFO_0008002	European	2017	-0.009933	0.001503	3.86e-11	-	335349	0	335349	1	-	Neale-B_UKBB_EUR_2017
rs9940128	Vascular or heart problems diagnosed by doctor: high blood pressure	Neale B	UKBB	rs9940128	chr16:53800754	chr16:53766842	A	G	EFO_0004325	European	2017	0.007912	0.001094	4.766e-13	+	336683	91033	245650	1	risk diff	Neale-B_UKBB_EUR_2017
rs9940128	Vascular or heart problems diagnosed by doctor: none of the above	Neale B	UKBB	rs9940128	chr16:53800754	chr16:53766842	A	G	-	European	2017	-0.008043	0.001124	8.169e-13	-	336683	236530	100153	1	risk diff	Neale-B_UKBB_EUR_2017
rs9940128	Waist circumference	Neale B	UKBB	rs9940128	chr16:53800754	chr16:53766842	A	G	EFO_0004342	European	2017	0.05385	0.002177	5.294e-135	+	336639	0	336639	1	IVNT	Neale-B_UKBB_EUR_2017
rs9940128	Weight	Neale B	UKBB	rs9940128	chr16:53800754	chr16:53766842	A	G	EFO_0004338	European	2017	0.05713	0.002147	8.619e-156	+	336227	0	336227	1	IVNT	Neale-B_UKBB_EUR_2017
rs9940128	Whole body fat mass	Neale B	UKBB	rs9940128	chr16:53800754	chr16:53766842	A	G	-	European	2017	0.058	0.002398	3.886e-129	+	330762	0	330762	1	IVNT	Neale-B_UKBB_EUR_2017
rs9940128	Whole body fat-free mass	Neale B	UKBB	rs9940128	chr16:53800754	chr16:53766842	A	G	-	European	2017	0.03496	0.001554	6.359e-112	+	331291	0	331291	1	IVNT	Neale-B_UKBB_EUR_2017
rs9940128	Whole body water mass	Neale B	UKBB	rs9940128	chr16:53800754	chr16:53766842	A	G	-	European	2017	0.03528	0.001557	1.149e-113	+	331315	0	331315	1	IVNT	Neale-B_UKBB_EUR_2017
rs9940128	Age at menarche	ReproGen	25231870	rs9940128	chr16:53800754	chr16:53766842	A	G	EFO_0004703;EFO_0007701;EFO_0007702	European	2014	-0.04	0.005041	2.1e-15	-	182416	0	182416	58	years	ReproGen_Age-at-Menarche_EUR_2014
rs9940128	Metabolic syndrome x	Kristiansson K	22399527	rs9940128	chr16:53800754	chr16:53766842	A	G	EFO_0000195	European	2012	NA	NA	2e-09	NA	-	-	-	-	-	dbGaP
rs9636202	Body mass index	GIANT	25673413	rs9636202	chr19:18449238	chr19:18338428	A	G	EFO_0004340	Mixed	2015	-0.0196	0.0035	1.426e-08	-	325567	0	325567	125	IVNT	GIANT_BMI_Mixed_2015
rs9636202	Arm fat mass left	Neale B	UKBB	rs9636202	chr19:18449238	chr19:18338428	A	G	-	European	2017	-0.01832	0.002703	1.217e-11	-	331164	0	331164	1	IVNT	Neale-B_UKBB_EUR_2017
rs9636202	Arm fat mass right	Neale B	UKBB	rs9636202	chr19:18449238	chr19:18338428	A	G	-	European	2017	-0.01851	0.002702	7.456e-12	-	331226	0	331226	1	IVNT	Neale-B_UKBB_EUR_2017
rs9636202	Arm fat percentage left	Neale B	UKBB	rs9636202	chr19:18449238	chr19:18338428	A	G	-	European	2017	-0.01555	0.002088	9.474e-14	-	331198	0	331198	1	IVNT	Neale-B_UKBB_EUR_2017
rs9636202	Arm fat percentage right	Neale B	UKBB	rs9636202	chr19:18449238	chr19:18338428	A	G	-	European	2017	-0.01516	0.002097	4.884e-13	-	331249	0	331249	1	IVNT	Neale-B_UKBB_EUR_2017
rs9636202	Body fat percentage	Neale B	UKBB	rs9636202	chr19:18449238	chr19:18338428	A	G	EFO_0007800	European	2017	-0.01448	0.002115	7.455e-12	-	331117	0	331117	1	IVNT	Neale-B_UKBB_EUR_2017
rs9636202	Body mass index	Neale B	UKBB	rs9636202	chr19:18449238	chr19:18338428	A	G	EFO_0004340	European	2017	-0.01828	0.002728	2.056e-11	-	336107	0	336107	1	IVNT	Neale-B_UKBB_EUR_2017
rs9636202	Leg fat mass left	Neale B	UKBB	rs9636202	chr19:18449238	chr19:18338428	A	G	-	European	2017	-0.01362	0.00218	4.192e-10	-	331275	0	331275	1	IVNT	Neale-B_UKBB_EUR_2017
rs9636202	Leg fat mass right	Neale B	UKBB	rs9636202	chr19:18449238	chr19:18338428	A	G	-	European	2017	-0.01344	0.002205	1.096e-09	-	331293	0	331293	1	IVNT	Neale-B_UKBB_EUR_2017
rs9636202	Leg fat percentage left	Neale B	UKBB	rs9636202	chr19:18449238	chr19:18338428	A	G	-	European	2017	-0.01043	0.001725	1.458e-09	-	331278	0	331278	1	IVNT	Neale-B_UKBB_EUR_2017
rs9636202	Leg fat percentage right	Neale B	UKBB	rs9636202	chr19:18449238	chr19:18338428	A	G	-	European	2017	-0.00956	0.001747	4.423e-08	-	331296	0	331296	1	IVNT	Neale-B_UKBB_EUR_2017
rs9636202	Trunk fat mass	Neale B	UKBB	rs9636202	chr19:18449238	chr19:18338428	A	G	EFO_0005409	European	2017	-0.01819	0.002777	5.738e-11	-	331093	0	331093	1	IVNT	Neale-B_UKBB_EUR_2017
rs9636202	Trunk fat percentage	Neale B	UKBB	rs9636202	chr19:18449238	chr19:18338428	A	G	-	European	2017	-0.01723	0.002535	1.08e-11	-	331113	0	331113	1	IVNT	Neale-B_UKBB_EUR_2017
rs9636202	Waist circumference	Neale B	UKBB	rs9636202	chr19:18449238	chr19:18338428	A	G	EFO_0004342	European	2017	-0.01511	0.002443	6.21e-10	-	336639	0	336639	1	IVNT	Neale-B_UKBB_EUR_2017
rs9636202	Whole body fat mass	Neale B	UKBB	rs9636202	chr19:18449238	chr19:18338428	A	G	-	European	2017	-0.01803	0.002691	2.072e-11	-	330762	0	330762	1	IVNT	Neale-B_UKBB_EUR_2017
rs2023878	Body mass index	Neale B	UKBB	rs2023878	chr19:18834124	chr19:18723314	C	T	EFO_0004340	European	2017	0.01747	0.003051	1.022e-08	+	336107	0	336107	1	IVNT	Neale-B_UKBB_EUR_2017
rs2023878	Impedance of arm left	Neale B	UKBB	rs2023878	chr19:18834124	chr19:18723314	C	T	-	European	2017	-0.01368	0.002178	3.353e-10	-	331292	0	331292	1	IVNT	Neale-B_UKBB_EUR_2017
rs2023878	Impedance of arm right	Neale B	UKBB	rs2023878	chr19:18834124	chr19:18723314	C	T	-	European	2017	-0.01418	0.002169	6.311e-11	-	331279	0	331279	1	IVNT	Neale-B_UKBB_EUR_2017
rs2023878	Impedance of whole body	Neale B	UKBB	rs2023878	chr19:18834124	chr19:18723314	C	T	-	European	2017	-0.01398	0.002352	2.769e-09	-	331284	0	331284	1	IVNT	Neale-B_UKBB_EUR_2017
rs2838771	Arm fat mass left	Neale B	UKBB	rs2838771	chr21:46501576	chr21:45081661	C	G	-	European	2017	-0.0144	0.00249	7.315e-09	-	331164	0	331164	1	IVNT	Neale-B_UKBB_EUR_2017
rs2838771	Arm fat mass right	Neale B	UKBB	rs2838771	chr21:46501576	chr21:45081661	C	G	-	European	2017	-0.014	0.00249	1.879e-08	-	331226	0	331226	1	IVNT	Neale-B_UKBB_EUR_2017
rs2838771	Arm fat percentage left	Neale B	UKBB	rs2838771	chr21:46501576	chr21:45081661	C	G	-	European	2017	-0.01086	0.001923	1.646e-08	-	331198	0	331198	1	IVNT	Neale-B_UKBB_EUR_2017
rs2838771	Arm fat percentage right	Neale B	UKBB	rs2838771	chr21:46501576	chr21:45081661	C	G	-	European	2017	-0.01058	0.001932	4.363e-08	-	331249	0	331249	1	IVNT	Neale-B_UKBB_EUR_2017
rs2838771	Body fat percentage	Neale B	UKBB	rs2838771	chr21:46501576	chr21:45081661	C	G	EFO_0007800	European	2017	-0.01135	0.001948	5.649e-09	-	331117	0	331117	1	IVNT	Neale-B_UKBB_EUR_2017
rs2838771	Body mass index	Neale B	UKBB	rs2838771	chr21:46501576	chr21:45081661	C	G	EFO_0004340	European	2017	-0.01638	0.002514	7.223e-11	-	336107	0	336107	1	IVNT	Neale-B_UKBB_EUR_2017
rs2838771	Leg fat mass left	Neale B	UKBB	rs2838771	chr21:46501576	chr21:45081661	C	G	-	European	2017	-0.01244	0.002008	5.88e-10	-	331275	0	331275	1	IVNT	Neale-B_UKBB_EUR_2017
rs2838771	Leg fat mass right	Neale B	UKBB	rs2838771	chr21:46501576	chr21:45081661	C	G	-	European	2017	-0.01188	0.002031	5.03e-09	-	331293	0	331293	1	IVNT	Neale-B_UKBB_EUR_2017
rs2838771	Leg fat percentage left	Neale B	UKBB	rs2838771	chr21:46501576	chr21:45081661	C	G	-	European	2017	-0.009179	0.001589	7.589e-09	-	331278	0	331278	1	IVNT	Neale-B_UKBB_EUR_2017
rs2838771	Trunk fat mass	Neale B	UKBB	rs2838771	chr21:46501576	chr21:45081661	C	G	EFO_0005409	European	2017	-0.01471	0.002558	8.989e-09	-	331093	0	331093	1	IVNT	Neale-B_UKBB_EUR_2017
rs2838771	Trunk fat percentage	Neale B	UKBB	rs2838771	chr21:46501576	chr21:45081661	C	G	-	European	2017	-0.01284	0.002335	3.831e-08	-	331113	0	331113	1	IVNT	Neale-B_UKBB_EUR_2017
rs2838771	Weight	Neale B	UKBB	rs2838771	chr21:46501576	chr21:45081661	C	G	EFO_0004338	European	2017	-0.01251	0.002221	1.767e-08	-	336227	0	336227	1	IVNT	Neale-B_UKBB_EUR_2017
rs2838771	Whole body fat mass	Neale B	UKBB	rs2838771	chr21:46501576	chr21:45081661	C	G	-	European	2017	-0.01457	0.002479	4.183e-09	-	330762	0	330762	1	IVNT	Neale-B_UKBB_EUR_2017

## Sheet: Sup Tab S2. GERD to Ins_Sec
Supplementary Tables 2 S2. GERD to Ins_Sec.The secondary phenotypes of removed GERD-associated SNPs which have the potential to affect the causal relationship between GERD and Insomnia through pleiotropy from PhenoScanner.
snp	trait	study	pmid	rsid	hg19_coordinates	hg38_coordinates	a1	a2	efo	ancestry	year	beta	se	p	direction	n	n_cases	n_controls	n_studies	unit	dataset
rs2815749	Childhood BMI	EGGC	26604143	rs2815749	chr1:72814783	chr1:72349100	G	A	EFO_0004340	European	2016	0.0579	0.0102	1.56e-08	+	35661	0	35661	20	SDS	EGGC_Childhood-BMI_EUR_2016
rs2815749	Body mass index in females	GIANT	25673413	rs2815749	chr1:72814783	chr1:72349100	G	A	EFO_0004340	Mixed	2015	0.0324	0.0051	1.416e-10	+	171967	0	171967	107	IVNT	GIANT_BMI-F_Mixed_2015
rs2815749	Body mass index in males greater than 50 years of age	GIANT	26426971	rs2815749	chr1:72814783	chr1:72349100	G	A	EFO_0004340	European	2015	0.037	0.0065	1.4e-08	+	90357	0	90357	114	IVNT	GIANT_BMI-M-GT-50_EUR_2015
rs2815749	Body mass index in males less than or equal to 50 years of age	GIANT	26426971	rs2815749	chr1:72814783	chr1:72349100	G	A	EFO_0004340	European	2015	0.051	0.0089	1.2e-08	+	49026	0	49026	114	IVNT	GIANT_BMI-M-LE-50_EUR_2015
rs2815749	Body mass index in males	GIANT	23754948	rs2815749	chr1:72814783	chr1:72349100	G	A	EFO_0004340	European	2013	0.054	0.0084	2e-10	+	58611	0	58611	46	IVNT	GIANT_BMI-M_EUR_2013
rs2815749	Body mass index in males	GIANT	25673413	rs2815749	chr1:72814783	chr1:72349100	G	A	EFO_0004340	Mixed	2015	0.0441	0.0053	1.113e-16	+	152881	0	152881	106	IVNT	GIANT_BMI-M_Mixed_2015
rs2815749	Body mass index in non-smokers	GIANT	28443625	rs2815749	chr1:72814783	chr1:72349100	G	A	EFO_0004340	European	2017	0.0326	0.0054	1.812e-09	+	141202	0	141202	73	IVNT	GIANT_BMI-Non-smokers_EUR_2017
rs2815749	Body mass index in non-smokers	GIANT	28443625	rs2815749	chr1:72814783	chr1:72349100	G	A	EFO_0004340	Mixed	2017	0.0278	0.0049	1.27e-08	+	167045	0	167045	79	IVNT	GIANT_BMI-Non-smokers_Mixed_2017
rs2815749	Body mass index adjsuted for physical activity in males	GIANT	28448500	rs2815749	chr1:72814783	chr1:72349100	G	A	EFO_0004340	Mixed	2017	0.0386	0.007	3.13e-08	+	82329	0	82329	52	IVNT	GIANT_BMI-adjusted-PA-M_Mixed_2017
rs2815749	Body mass index adjusted for physical activity	GIANT	28448500	rs2815749	chr1:72814783	chr1:72349100	G	A	EFO_0004340	European	2017	0.0295	0.0049	1.78e-09	+	176820	0	176820	57	IVNT	GIANT_BMI-adjusted-PA_EUR_2017
rs2815749	Body mass index adjusted for physical activity	GIANT	28448500	rs2815749	chr1:72814783	chr1:72349100	G	A	EFO_0004340	Mixed	2017	0.0283	0.0046	7.99e-10	+	196849	0	196849	60	IVNT	GIANT_BMI-adjusted-PA_Mixed_2017
rs2815749	Body mass index adjusted for smoking in males	GIANT	28443625	rs2815749	chr1:72814783	chr1:72349100	G	A	EFO_0004340	Mixed	2017	0.0402	0.0062	7.172e-11	+	101466	0	101466	72	IVNT	GIANT_BMI-adjusted-Smoking-M_Mixed_2017
rs2815749	Body mass index adjusted for smoking	GIANT	28443625	rs2815749	chr1:72814783	chr1:72349100	G	A	EFO_0004340	European	2017	0.0331	0.0047	1.699e-12	+	186004	0	186004	73	IVNT	GIANT_BMI-adjusted-Smoking_EUR_2017
rs2815749	Body mass index adjusted for smoking	GIANT	28443625	rs2815749	chr1:72814783	chr1:72349100	G	A	EFO_0004340	Mixed	2017	0.0294	0.0043	8.116e-12	+	216380	0	216380	79	IVNT	GIANT_BMI-adjusted-Smoking_Mixed_2017
rs2815749	Body mass index	Speliotes EK	20935630	rs2815749	chr1:72814783	chr1:72349100	G	A	EFO_0004340	European	2010	NA	NA	7e-11	NA	123855	0	123855	46	IVNT	GIANT_BMI_EUR_2010
rs2815749	Body mass index	GIANT	23754948	rs2815749	chr1:72814783	chr1:72349100	G	A	EFO_0004340	European	2013	0.04194	0.005793	4.502e-13	+	126566	0	126566	46	IVNT	GIANT_BMI_EUR_2013
rs2815749	Body mass index	GIANT	25673413	rs2815749	chr1:72814783	chr1:72349100	G	A	EFO_0004340	European	2015	0.0375	0.004	2.68e-21	+	322137	0	322137	114	IVNT	GIANT_BMI_EUR_2015
rs2815749	Body mass index	GIANT	25673413	rs2815749	chr1:72814783	chr1:72349100	G	A	EFO_0004340	Mixed	2015	0.0352	0.0038	2.364e-20	+	339208	0	339208	125	IVNT	GIANT_BMI_Mixed_2015
rs2815749	Waist circumference in males	GIANT	25673412	rs2815749	chr1:72814783	chr1:72349100	G	A	EFO_0004342	Mixed	2015	0.035	0.0061	1.2e-08	+	109991	0	109991	101	IVNT	GIANT_WC-M_Mixed_2015
rs2815749	Waist circumference	GIANT	25673412	rs2815749	chr1:72814783	chr1:72349100	G	A	EFO_0004342	European	2015	0.03	0.0044	1.2e-11	+	232085	0	232085	101	IVNT	GIANT_WC_EUR_2015
rs2815749	Waist circumference	GIANT	25673412	rs2815749	chr1:72814783	chr1:72349100	G	A	EFO_0004342	Mixed	2015	0.028	0.0042	3.9e-11	+	244428	0	244428	101	IVNT	GIANT_WC_Mixed_2015
rs2815749	Weight in males	GIANT	23754948	rs2815749	chr1:72814783	chr1:72349100	G	A	HP_0012041;HP_0000033	European	2013	0.049	0.0085	6e-09	+	58316	0	58316	46	IVNT	GIANT_Weight-M_EUR_2013
rs2815749	Weight	GIANT	23754948	rs2815749	chr1:72814783	chr1:72349100	G	A	EFO_0004338	European	2013	0.03904	0.005864	2.773e-11	+	125906	0	125906	46	IVNT	GIANT_Weight_EUR_2013
rs2815749	Body mass index	Speliotes EK	20935630	rs2815749	chr1:72814783	chr1:72349100	G	A	EFO_0004340	European	2010	NA	NA	7e-11	NA	123865	-	-	-	-	GRASP
rs2815749	Arm fat mass left	Neale B	UKBB	rs2815749	chr1:72814783	chr1:72349100	G	A	-	European	2017	0.02701	0.002986	1.498e-19	+	331164	0	331164	1	IVNT	Neale-B_UKBB_EUR_2017
rs2815749	Arm fat mass right	Neale B	UKBB	rs2815749	chr1:72814783	chr1:72349100	G	A	-	European	2017	0.02704	0.002985	1.361e-19	+	331226	0	331226	1	IVNT	Neale-B_UKBB_EUR_2017
rs2815749	Arm fat percentage left	Neale B	UKBB	rs2815749	chr1:72814783	chr1:72349100	G	A	-	European	2017	0.01867	0.002306	5.795e-16	+	331198	0	331198	1	IVNT	Neale-B_UKBB_EUR_2017
rs2815749	Arm fat percentage right	Neale B	UKBB	rs2815749	chr1:72814783	chr1:72349100	G	A	-	European	2017	0.01824	0.002317	3.56e-15	+	331249	0	331249	1	IVNT	Neale-B_UKBB_EUR_2017
rs2815749	Arm fat-free mass left	Neale B	UKBB	rs2815749	chr1:72814783	chr1:72349100	G	A	-	European	2017	0.01496	0.001937	1.155e-14	+	331159	0	331159	1	IVNT	Neale-B_UKBB_EUR_2017
rs2815749	Arm fat-free mass right	Neale B	UKBB	rs2815749	chr1:72814783	chr1:72349100	G	A	-	European	2017	0.01451	0.001899	2.129e-14	+	331221	0	331221	1	IVNT	Neale-B_UKBB_EUR_2017
rs2815749	Arm predicted mass left	Neale B	UKBB	rs2815749	chr1:72814783	chr1:72349100	G	A	-	European	2017	0.01501	0.00193	7.266e-15	+	331146	0	331146	1	IVNT	Neale-B_UKBB_EUR_2017
rs2815749	Arm predicted mass right	Neale B	UKBB	rs2815749	chr1:72814783	chr1:72349100	G	A	-	European	2017	0.01471	0.001892	7.641e-15	+	331216	0	331216	1	IVNT	Neale-B_UKBB_EUR_2017
rs2815749	Basal metabolic rate	Neale B	UKBB	rs2815749	chr1:72814783	chr1:72349100	G	A	EFO_0007777	European	2017	0.01479	0.00202	2.523e-13	+	331307	0	331307	1	IVNT	Neale-B_UKBB_EUR_2017
rs2815749	Body fat percentage	Neale B	UKBB	rs2815749	chr1:72814783	chr1:72349100	G	A	EFO_0007800	European	2017	0.02034	0.002336	3.105e-18	+	331117	0	331117	1	IVNT	Neale-B_UKBB_EUR_2017
rs2815749	Body mass index	Neale B	UKBB	rs2815749	chr1:72814783	chr1:72349100	G	A	EFO_0004340	European	2017	0.03063	0.003014	2.945e-24	+	336107	0	336107	1	IVNT	Neale-B_UKBB_EUR_2017
rs2815749	Comparative body size at age 10	Neale B	UKBB	rs2815749	chr1:72814783	chr1:72349100	G	A	-	European	2017	0.02062	0.002086	4.81e-23	+	331693	0	331693	1	-	Neale-B_UKBB_EUR_2017
rs2815749	Hip circumference	Neale B	UKBB	rs2815749	chr1:72814783	chr1:72349100	G	A	EFO_0005093	European	2017	0.0262	0.003018	3.888e-18	+	336601	0	336601	1	IVNT	Neale-B_UKBB_EUR_2017
rs2815749	Impedance of arm left	Neale B	UKBB	rs2815749	chr1:72814783	chr1:72349100	G	A	-	European	2017	-0.01766	0.002152	2.25e-16	-	331292	0	331292	1	IVNT	Neale-B_UKBB_EUR_2017
rs2815749	Impedance of arm right	Neale B	UKBB	rs2815749	chr1:72814783	chr1:72349100	G	A	-	European	2017	-0.01753	0.002143	2.825e-16	-	331279	0	331279	1	IVNT	Neale-B_UKBB_EUR_2017
rs2815749	Impedance of whole body	Neale B	UKBB	rs2815749	chr1:72814783	chr1:72349100	G	A	-	European	2017	-0.01593	0.002323	7.106e-12	-	331284	0	331284	1	IVNT	Neale-B_UKBB_EUR_2017
rs2815749	Leg fat mass left	Neale B	UKBB	rs2815749	chr1:72814783	chr1:72349100	G	A	-	European	2017	0.02617	0.002408	1.678e-27	+	331275	0	331275	1	IVNT	Neale-B_UKBB_EUR_2017
rs2815749	Leg fat mass right	Neale B	UKBB	rs2815749	chr1:72814783	chr1:72349100	G	A	-	European	2017	0.02538	0.002436	2.069e-25	+	331293	0	331293	1	IVNT	Neale-B_UKBB_EUR_2017
rs2815749	Leg fat percentage left	Neale B	UKBB	rs2815749	chr1:72814783	chr1:72349100	G	A	-	European	2017	0.01886	0.001905	4.191e-23	+	331278	0	331278	1	IVNT	Neale-B_UKBB_EUR_2017
rs2815749	Leg fat percentage right	Neale B	UKBB	rs2815749	chr1:72814783	chr1:72349100	G	A	-	European	2017	0.01782	0.00193	2.564e-20	+	331296	0	331296	1	IVNT	Neale-B_UKBB_EUR_2017
rs2815749	Leg fat-free mass left	Neale B	UKBB	rs2815749	chr1:72814783	chr1:72349100	G	A	-	European	2017	0.01352	0.002006	1.621e-11	+	331258	0	331258	1	IVNT	Neale-B_UKBB_EUR_2017
rs2815749	Leg fat-free mass right	Neale B	UKBB	rs2815749	chr1:72814783	chr1:72349100	G	A	-	European	2017	0.01305	0.002006	7.616e-11	+	331285	0	331285	1	IVNT	Neale-B_UKBB_EUR_2017
rs2815749	Leg predicted mass left	Neale B	UKBB	rs2815749	chr1:72814783	chr1:72349100	G	A	-	European	2017	0.01306	0.001993	5.658e-11	+	331253	0	331253	1	IVNT	Neale-B_UKBB_EUR_2017
rs2815749	Leg predicted mass right	Neale B	UKBB	rs2815749	chr1:72814783	chr1:72349100	G	A	-	European	2017	0.01322	0.001993	3.263e-11	+	331285	0	331285	1	IVNT	Neale-B_UKBB_EUR_2017
rs2815749	Number of treatments or medications taken	Neale B	UKBB	rs2815749	chr1:72814783	chr1:72349100	G	A	EFO_0007056	European	2017	0.01348	0.002444	3.48e-08	+	337159	0	337159	1	-	Neale-B_UKBB_EUR_2017
rs2815749	Pulse rate	Neale B	UKBB	rs2815749	chr1:72814783	chr1:72349100	G	A	EFO_0004326	European	2017	0.01805	0.003144	9.372e-09	+	317756	0	317756	1	IVNT	Neale-B_UKBB_EUR_2017
rs2815749	Seen doctor for nerves, anxiety, tension or depression	Neale B	UKBB	rs2815749	chr1:72814783	chr1:72349100	G	A	EFO_0009820	European	2017	0.008006	0.001438	2.576e-08	+	335108	115328	219780	1	risk diff	Neale-B_UKBB_EUR_2017
rs2815749	Trunk fat mass	Neale B	UKBB	rs2815749	chr1:72814783	chr1:72349100	G	A	EFO_0005409	European	2017	0.02632	0.003068	9.443e-18	+	331093	0	331093	1	IVNT	Neale-B_UKBB_EUR_2017
rs2815749	Trunk fat percentage	Neale B	UKBB	rs2815749	chr1:72814783	chr1:72349100	G	A	-	European	2017	0.02062	0.0028	1.821e-13	+	331113	0	331113	1	IVNT	Neale-B_UKBB_EUR_2017
rs2815749	Trunk fat-free mass	Neale B	UKBB	rs2815749	chr1:72814783	chr1:72349100	G	A	-	European	2017	0.01048	0.001919	4.696e-08	+	331030	0	331030	1	IVNT	Neale-B_UKBB_EUR_2017
rs2815749	Waist circumference	Neale B	UKBB	rs2815749	chr1:72814783	chr1:72349100	G	A	EFO_0004342	European	2017	0.0239	0.002699	8.203e-19	+	336639	0	336639	1	IVNT	Neale-B_UKBB_EUR_2017
rs2815749	Weight	Neale B	UKBB	rs2815749	chr1:72814783	chr1:72349100	G	A	EFO_0004338	European	2017	0.02399	0.002662	2.08e-19	+	336227	0	336227	1	IVNT	Neale-B_UKBB_EUR_2017
rs2815749	Whole body fat mass	Neale B	UKBB	rs2815749	chr1:72814783	chr1:72349100	G	A	-	European	2017	0.02834	0.002973	1.512e-21	+	330762	0	330762	1	IVNT	Neale-B_UKBB_EUR_2017
rs2815749	Whole body fat-free mass	Neale B	UKBB	rs2815749	chr1:72814783	chr1:72349100	G	A	-	European	2017	0.01234	0.001927	1.52e-10	+	331291	0	331291	1	IVNT	Neale-B_UKBB_EUR_2017
rs2815749	Whole body water mass	Neale B	UKBB	rs2815749	chr1:72814783	chr1:72349100	G	A	-	European	2017	0.01255	0.00193	7.748e-11	+	331315	0	331315	1	IVNT	Neale-B_UKBB_EUR_2017
rs17379561	Arm fat mass left	Neale B	UKBB	rs17379561	chr1:98340139	chr1:97874583	A	T	-	European	2017	-0.02013	0.00339	2.869e-09	-	331164	0	331164	1	IVNT	Neale-B_UKBB_EUR_2017
rs17379561	Arm fat mass right	Neale B	UKBB	rs17379561	chr1:98340139	chr1:97874583	A	T	-	European	2017	-0.0203	0.003389	2.115e-09	-	331226	0	331226	1	IVNT	Neale-B_UKBB_EUR_2017
rs17379561	Arm fat percentage left	Neale B	UKBB	rs17379561	chr1:98340139	chr1:97874583	A	T	-	European	2017	-0.01556	0.002618	2.79e-09	-	331198	0	331198	1	IVNT	Neale-B_UKBB_EUR_2017
rs17379561	Arm fat percentage right	Neale B	UKBB	rs17379561	chr1:98340139	chr1:97874583	A	T	-	European	2017	-0.01602	0.00263	1.136e-09	-	331249	0	331249	1	IVNT	Neale-B_UKBB_EUR_2017
rs17379561	Body fat percentage	Neale B	UKBB	rs17379561	chr1:98340139	chr1:97874583	A	T	EFO_0007800	European	2017	-0.01609	0.002652	1.302e-09	-	331117	0	331117	1	IVNT	Neale-B_UKBB_EUR_2017
rs17379561	Leg fat mass left	Neale B	UKBB	rs17379561	chr1:98340139	chr1:97874583	A	T	-	European	2017	-0.01622	0.002734	2.985e-09	-	331275	0	331275	1	IVNT	Neale-B_UKBB_EUR_2017
rs17379561	Leg fat mass right	Neale B	UKBB	rs17379561	chr1:98340139	chr1:97874583	A	T	-	European	2017	-0.01687	0.002765	1.05e-09	-	331293	0	331293	1	IVNT	Neale-B_UKBB_EUR_2017
rs17379561	Leg fat percentage left	Neale B	UKBB	rs17379561	chr1:98340139	chr1:97874583	A	T	-	European	2017	-0.01237	0.002163	1.083e-08	-	331278	0	331278	1	IVNT	Neale-B_UKBB_EUR_2017
rs17379561	Leg fat percentage right	Neale B	UKBB	rs17379561	chr1:98340139	chr1:97874583	A	T	-	European	2017	-0.01297	0.00219	3.245e-09	-	331296	0	331296	1	IVNT	Neale-B_UKBB_EUR_2017
rs17379561	Overall health rating	Neale B	UKBB	rs17379561	chr1:98340139	chr1:97874583	A	T	-	European	2017	-0.01451	0.002512	7.765e-09	-	336020	0	336020	1	-	Neale-B_UKBB_EUR_2017
rs17379561	Qualifications: college or university degree	Neale B	UKBB	rs17379561	chr1:98340139	chr1:97874583	A	T	EFO_0004784	European	2017	0.01055	0.001622	7.828e-11	+	334070	106305	227765	1	risk diff	Neale-B_UKBB_EUR_2017
rs17379561	Time spent watching television	Neale B	UKBB	rs17379561	chr1:98340139	chr1:97874583	A	T	-	European	2017	-0.01684	0.002661	2.463e-10	-	319740	0	319740	1	-	Neale-B_UKBB_EUR_2017
rs17379561	Trunk fat mass	Neale B	UKBB	rs17379561	chr1:98340139	chr1:97874583	A	T	EFO_0005409	European	2017	-0.01991	0.003482	1.074e-08	-	331093	0	331093	1	IVNT	Neale-B_UKBB_EUR_2017
rs17379561	Trunk fat percentage	Neale B	UKBB	rs17379561	chr1:98340139	chr1:97874583	A	T	-	European	2017	-0.01784	0.003179	1.995e-08	-	331113	0	331113	1	IVNT	Neale-B_UKBB_EUR_2017
rs17379561	Waist circumference	Neale B	UKBB	rs17379561	chr1:98340139	chr1:97874583	A	T	EFO_0004342	European	2017	-0.01945	0.003064	2.183e-10	-	336639	0	336639	1	IVNT	Neale-B_UKBB_EUR_2017
rs17379561	Wheeze or whistling in the chest in last year	Neale B	UKBB	rs17379561	chr1:98340139	chr1:97874583	A	T	EFO_0009715	European	2017	-0.009381	0.001417	3.637e-11	-	331257	68531	262726	1	risk diff	Neale-B_UKBB_EUR_2017
rs17379561	Whole body fat mass	Neale B	UKBB	rs17379561	chr1:98340139	chr1:97874583	A	T	-	European	2017	-0.02053	0.003375	1.17e-09	-	330762	0	330762	1	IVNT	Neale-B_UKBB_EUR_2017
rs17379561	Schizophrenia	PGC	25056061	rs17379561	chr1:98340139	chr1:97874583	A	T	EFO_0000692	Mixed	2014	0.1069	0.0154	3.326e-12	+	82315	35476	46839	49	log OR	PGC_Schizophrenia_Mixed_2014
rs17379561	Years of educational attainment	SSGAC	27225129	rs17379561	chr1:98340139	chr1:97874583	A	T	EFO_0004784	European	2016	0.019	0.003	3.498e-08	+	328917	0	328917	64	years	SSGAC_EduYears_EUR_2016
rs6711584	Alcohol intake versus 10 years previously	Neale B	UKBB	rs6711584	chr2:104421692	chr2:103805234	A	G	EFO_0004329	European	2017	0.01096	0.00186	3.749e-09	+	313248	0	313248	1	-	Neale-B_UKBB_EUR_2017
rs6711584	Arm fat mass left	Neale B	UKBB	rs6711584	chr2:104421692	chr2:103805234	A	G	-	European	2017	0.01323	0.002399	3.493e-08	+	331164	0	331164	1	IVNT	Neale-B_UKBB_EUR_2017
rs6711584	Body fat percentage	Neale B	UKBB	rs6711584	chr2:104421692	chr2:103805234	A	G	EFO_0007800	European	2017	0.01035	0.001877	3.54e-08	+	331117	0	331117	1	IVNT	Neale-B_UKBB_EUR_2017
rs6711584	Body mass index	Neale B	UKBB	rs6711584	chr2:104421692	chr2:103805234	A	G	EFO_0004340	European	2017	0.01552	0.002422	1.485e-10	+	336107	0	336107	1	IVNT	Neale-B_UKBB_EUR_2017
rs6711584	Impedance of arm right	Neale B	UKBB	rs6711584	chr2:104421692	chr2:103805234	A	G	-	European	2017	-0.009602	0.001721	2.434e-08	-	331279	0	331279	1	IVNT	Neale-B_UKBB_EUR_2017
rs6711584	Leg fat mass left	Neale B	UKBB	rs6711584	chr2:104421692	chr2:103805234	A	G	-	European	2017	0.01184	0.001935	9.321e-10	+	331275	0	331275	1	IVNT	Neale-B_UKBB_EUR_2017
rs6711584	Leg fat mass right	Neale B	UKBB	rs6711584	chr2:104421692	chr2:103805234	A	G	-	European	2017	0.01207	0.001957	6.935e-10	+	331293	0	331293	1	IVNT	Neale-B_UKBB_EUR_2017
rs6711584	Leg fat percentage left	Neale B	UKBB	rs6711584	chr2:104421692	chr2:103805234	A	G	-	European	2017	0.009362	0.001531	9.562e-10	+	331278	0	331278	1	IVNT	Neale-B_UKBB_EUR_2017
rs6711584	Leg fat percentage right	Neale B	UKBB	rs6711584	chr2:104421692	chr2:103805234	A	G	-	European	2017	0.009449	0.00155	1.093e-09	+	331296	0	331296	1	IVNT	Neale-B_UKBB_EUR_2017
rs6711584	Past tobacco smoking	Neale B	UKBB	rs6711584	chr2:104421692	chr2:103805234	A	G	EFO_0006527	European	2017	-0.01759	0.003193	3.593e-08	-	310749	0	310749	1	-	Neale-B_UKBB_EUR_2017
rs6711584	Trunk fat mass	Neale B	UKBB	rs6711584	chr2:104421692	chr2:103805234	A	G	EFO_0005409	European	2017	0.01377	0.002464	2.321e-08	+	331093	0	331093	1	IVNT	Neale-B_UKBB_EUR_2017
rs6711584	Weight	Neale B	UKBB	rs6711584	chr2:104421692	chr2:103805234	A	G	EFO_0004338	European	2017	0.01215	0.002139	1.336e-08	+	336227	0	336227	1	IVNT	Neale-B_UKBB_EUR_2017
rs6711584	Whole body fat mass	Neale B	UKBB	rs6711584	chr2:104421692	chr2:103805234	A	G	-	European	2017	0.01347	0.002388	1.716e-08	+	330762	0	330762	1	IVNT	Neale-B_UKBB_EUR_2017
rs13409451	Morning or evening person	Neale B	UKBB	rs13409451	chr2:144257639	chr2:143500070	A	G	EFO_0008328	European	2017	-0.01641	0.002452	2.174e-11	-	301143	0	301143	1	-	Neale-B_UKBB_EUR_2017
rs13409451	Qualifications: A levels or as levels or equivalent	Neale B	UKBB	rs13409451	chr2:144257639	chr2:143500070	A	G	EFO_0004784	European	2017	-0.007169	0.00112	1.546e-10	-	334070	91710	242360	1	risk diff	Neale-B_UKBB_EUR_2017
rs13409451	Qualifications: college or university degree	Neale B	UKBB	rs13409451	chr2:144257639	chr2:143500070	A	G	EFO_0004784	European	2017	-0.008704	0.001168	9.358e-14	-	334070	106305	227765	1	risk diff	Neale-B_UKBB_EUR_2017
rs13409451	Qualifications: none	Neale B	UKBB	rs13409451	chr2:144257639	chr2:143500070	A	G	EFO_0004784	European	2017	0.006576	0.0009473	3.856e-12	+	334070	57567	276503	1	risk diff	Neale-B_UKBB_EUR_2017
rs13409451	Years of educational attainment	SSGAC	27225129	rs13409451	chr2:144257639	chr2:143500070	A	G	EFO_0004784	European	2016	-0.017	0.003	5.955e-11	-	328917	0	328917	64	years	SSGAC_EduYears_EUR_2016
rs13409451	Intelligence	Sniekers S	28530673	rs13409451	chr2:144257639	chr2:143500070	A	G	EFO_0004337	European	2017	-0.02896	0.005177	2.233e-08	-	78308	0	78308	13	-	Sniekers-S_Intelligence_EUR_2017
rs2240326	Age first birth female	Barban N	27798627	rs2240326	chr3:50128386	chr3:50090953	G	A	EFO_0007862	European	2016	NA	NA	6.903e-10	-	163522	0	163522	41	years	Barban-N_AFB-F_EUR_2016
rs2240326	Age first birth	Barban N	27798627	rs2240326	chr3:50128386	chr3:50090953	G	A	EFO_0007862	European	2016	NA	NA	1.753e-13	-	213067	0	213067	40	years	Barban-N_AFB_EUR_2016
rs2240326	Crohns disease	IBDGC	23128233	rs2240326	chr3:50128386	chr3:50090953	G	A	EFO_0000384	European	2012	NA	NA	5.3e-09	NA	14342	6299	8043	7	log OR	IBDGC_Chrons-Disease_EUR_2012
rs2240326	Inflammatory bowel disease	IBDGC	26192919	rs2240326	chr3:50128386	chr3:50090953	G	A	EFO_0003767	European	2015	-0.0917	0.0167	4.029e-08	-	34652	12882	21770	15	log OR	IBDGC_IBD_EUR_2015
rs2240326	Age at first live birth	Neale B	UKBB	rs2240326	chr3:50128386	chr3:50090953	G	A	EFO_0009101	European	2017	-0.02916	0.003939	1.34e-13	-	123846	0	123846	1	IVNT	Neale-B_UKBB_EUR_2017
rs2240326	Age at last live birth	Neale B	UKBB	rs2240326	chr3:50128386	chr3:50090953	G	A	-	European	2017	-0.02827	0.003956	8.871e-13	-	123676	0	123676	1	IVNT	Neale-B_UKBB_EUR_2017
rs2240326	Age completed full time education	Neale B	UKBB	rs2240326	chr3:50128386	chr3:50090953	G	A	EFO_0004784	European	2017	-0.01455	0.002427	2.055e-09	-	226899	0	226899	1	-	Neale-B_UKBB_EUR_2017
rs2240326	Alcohol intake frequency	Neale B	UKBB	rs2240326	chr3:50128386	chr3:50090953	G	A	EFO_0004329	European	2017	0.02225	0.003554	3.816e-10	+	336965	0	336965	1	-	Neale-B_UKBB_EUR_2017
rs2240326	Alcohol intake versus 10 years previously	Neale B	UKBB	rs2240326	chr3:50128386	chr3:50090953	G	A	EFO_0004329	European	2017	0.01061	0.001846	8.991e-09	+	313248	0	313248	1	-	Neale-B_UKBB_EUR_2017
rs2240326	Arm fat mass left	Neale B	UKBB	rs2240326	chr3:50128386	chr3:50090953	G	A	-	European	2017	0.02622	0.00238	3.237e-28	+	331164	0	331164	1	IVNT	Neale-B_UKBB_EUR_2017
rs2240326	Arm fat mass right	Neale B	UKBB	rs2240326	chr3:50128386	chr3:50090953	G	A	-	European	2017	0.02629	0.00238	2.232e-28	+	331226	0	331226	1	IVNT	Neale-B_UKBB_EUR_2017
rs2240326	Arm fat percentage left	Neale B	UKBB	rs2240326	chr3:50128386	chr3:50090953	G	A	-	European	2017	0.01751	0.001839	1.702e-21	+	331198	0	331198	1	IVNT	Neale-B_UKBB_EUR_2017
rs2240326	Arm fat percentage right	Neale B	UKBB	rs2240326	chr3:50128386	chr3:50090953	G	A	-	European	2017	0.01733	0.001847	6.447e-21	+	331249	0	331249	1	IVNT	Neale-B_UKBB_EUR_2017
rs2240326	Arm fat-free mass left	Neale B	UKBB	rs2240326	chr3:50128386	chr3:50090953	G	A	-	European	2017	0.01508	0.001544	1.643e-22	+	331159	0	331159	1	IVNT	Neale-B_UKBB_EUR_2017
rs2240326	Arm fat-free mass right	Neale B	UKBB	rs2240326	chr3:50128386	chr3:50090953	G	A	-	European	2017	0.01416	0.001513	8.578e-21	+	331221	0	331221	1	IVNT	Neale-B_UKBB_EUR_2017
rs2240326	Arm predicted mass left	Neale B	UKBB	rs2240326	chr3:50128386	chr3:50090953	G	A	-	European	2017	0.01526	0.001538	3.507e-23	+	331146	0	331146	1	IVNT	Neale-B_UKBB_EUR_2017
rs2240326	Arm predicted mass right	Neale B	UKBB	rs2240326	chr3:50128386	chr3:50090953	G	A	-	European	2017	0.01435	0.001508	1.822e-21	+	331216	0	331216	1	IVNT	Neale-B_UKBB_EUR_2017
rs2240326	Basal metabolic rate	Neale B	UKBB	rs2240326	chr3:50128386	chr3:50090953	G	A	EFO_0007777	European	2017	0.01512	0.001611	6.261e-21	+	331307	0	331307	1	IVNT	Neale-B_UKBB_EUR_2017
rs2240326	Body fat percentage	Neale B	UKBB	rs2240326	chr3:50128386	chr3:50090953	G	A	EFO_0007800	European	2017	0.01752	0.001862	5.062e-21	+	331117	0	331117	1	IVNT	Neale-B_UKBB_EUR_2017
rs2240326	Body mass index	Neale B	UKBB	rs2240326	chr3:50128386	chr3:50090953	G	A	EFO_0004340	European	2017	0.02994	0.002403	1.22e-35	+	336107	0	336107	1	IVNT	Neale-B_UKBB_EUR_2017
rs2240326	Fluid intelligence score	Neale B	UKBB	rs2240326	chr3:50128386	chr3:50090953	G	A	-	European	2017	-0.06557	0.008996	3.164e-13	-	108818	0	108818	1	-	Neale-B_UKBB_EUR_2017
rs2240326	Heel bone mineral density	Neale B	UKBB	rs2240326	chr3:50128386	chr3:50090953	G	A	EFO_0009270	European	2017	0.0215	0.003109	4.672e-12	+	194398	0	194398	1	IVNT	Neale-B_UKBB_EUR_2017
rs2240326	Hip circumference	Neale B	UKBB	rs2240326	chr3:50128386	chr3:50090953	G	A	EFO_0005093	European	2017	0.01916	0.002406	1.671e-15	+	336601	0	336601	1	IVNT	Neale-B_UKBB_EUR_2017
rs2240326	Impedance of arm left	Neale B	UKBB	rs2240326	chr3:50128386	chr3:50090953	G	A	-	European	2017	-0.01667	0.001715	2.477e-22	-	331292	0	331292	1	IVNT	Neale-B_UKBB_EUR_2017
rs2240326	Impedance of arm right	Neale B	UKBB	rs2240326	chr3:50128386	chr3:50090953	G	A	-	European	2017	-0.0168	0.001708	8.134e-23	-	331279	0	331279	1	IVNT	Neale-B_UKBB_EUR_2017
rs2240326	Impedance of leg left	Neale B	UKBB	rs2240326	chr3:50128386	chr3:50090953	G	A	-	European	2017	-0.01472	0.002215	3.018e-11	-	331296	0	331296	1	IVNT	Neale-B_UKBB_EUR_2017
rs2240326	Impedance of leg right	Neale B	UKBB	rs2240326	chr3:50128386	chr3:50090953	G	A	-	European	2017	-0.01414	0.002198	1.253e-10	-	331301	0	331301	1	IVNT	Neale-B_UKBB_EUR_2017
rs2240326	Impedance of whole body	Neale B	UKBB	rs2240326	chr3:50128386	chr3:50090953	G	A	-	European	2017	-0.01682	0.001852	1.101e-19	-	331284	0	331284	1	IVNT	Neale-B_UKBB_EUR_2017
rs2240326	Job involves heavy manual or physical work	Neale B	UKBB	rs2240326	chr3:50128386	chr3:50090953	G	A	EFO_0005241	European	2017	0.02046	0.002819	3.916e-13	+	190643	0	190643	1	-	Neale-B_UKBB_EUR_2017
rs2240326	Job involves mainly walking or standing	Neale B	UKBB	rs2240326	chr3:50128386	chr3:50090953	G	A	EFO_0005241	European	2017	0.02208	0.003583	7.14e-10	+	190606	0	190606	1	IVNT	Neale-B_UKBB_EUR_2017
rs2240326	Leg fat mass left	Neale B	UKBB	rs2240326	chr3:50128386	chr3:50090953	G	A	-	European	2017	0.02255	0.00192	7.547e-32	+	331275	0	331275	1	IVNT	Neale-B_UKBB_EUR_2017
rs2240326	Leg fat mass right	Neale B	UKBB	rs2240326	chr3:50128386	chr3:50090953	G	A	-	European	2017	0.02249	0.001942	4.997e-31	+	331293	0	331293	1	IVNT	Neale-B_UKBB_EUR_2017
rs2240326	Leg fat percentage left	Neale B	UKBB	rs2240326	chr3:50128386	chr3:50090953	G	A	-	European	2017	0.016	0.001519	5.926e-26	+	331278	0	331278	1	IVNT	Neale-B_UKBB_EUR_2017
rs2240326	Leg fat percentage right	Neale B	UKBB	rs2240326	chr3:50128386	chr3:50090953	G	A	-	European	2017	0.01611	0.001538	1.194e-25	+	331296	0	331296	1	IVNT	Neale-B_UKBB_EUR_2017
rs2240326	Leg fat-free mass left	Neale B	UKBB	rs2240326	chr3:50128386	chr3:50090953	G	A	-	European	2017	0.01393	0.001599	3.104e-18	+	331258	0	331258	1	IVNT	Neale-B_UKBB_EUR_2017
rs2240326	Leg fat-free mass right	Neale B	UKBB	rs2240326	chr3:50128386	chr3:50090953	G	A	-	European	2017	0.01282	0.001599	1.084e-15	+	331285	0	331285	1	IVNT	Neale-B_UKBB_EUR_2017
rs2240326	Leg predicted mass left	Neale B	UKBB	rs2240326	chr3:50128386	chr3:50090953	G	A	-	European	2017	0.01375	0.001589	4.837e-18	+	331253	0	331253	1	IVNT	Neale-B_UKBB_EUR_2017
rs2240326	Leg predicted mass right	Neale B	UKBB	rs2240326	chr3:50128386	chr3:50090953	G	A	-	European	2017	0.01267	0.001588	1.52e-15	+	331285	0	331285	1	IVNT	Neale-B_UKBB_EUR_2017
rs2240326	Miserableness	Neale B	UKBB	rs2240326	chr3:50128386	chr3:50090953	G	A	-	European	2017	0.00686	0.001204	1.217e-08	+	331856	141755	190101	1	risk diff	Neale-B_UKBB_EUR_2017
rs2240326	Number of treatments or medications taken	Neale B	UKBB	rs2240326	chr3:50128386	chr3:50090953	G	A	EFO_0007056	European	2017	0.01237	0.001948	2.195e-10	+	337159	0	337159	1	-	Neale-B_UKBB_EUR_2017
rs2240326	Overall health rating	Neale B	UKBB	rs2240326	chr3:50128386	chr3:50090953	G	A	-	European	2017	0.01271	0.001764	5.729e-13	+	336020	0	336020	1	-	Neale-B_UKBB_EUR_2017
rs2240326	Qualifications: A levels or as levels or equivalent	Neale B	UKBB	rs2240326	chr3:50128386	chr3:50090953	G	A	EFO_0004784	European	2017	-0.01002	0.001092	4.39e-20	-	334070	91710	242360	1	risk diff	Neale-B_UKBB_EUR_2017
rs2240326	Qualifications: college or university degree	Neale B	UKBB	rs2240326	chr3:50128386	chr3:50090953	G	A	EFO_0004784	European	2017	-0.01248	0.001139	6.199e-28	-	334070	106305	227765	1	risk diff	Neale-B_UKBB_EUR_2017
rs2240326	Qualifications: none	Neale B	UKBB	rs2240326	chr3:50128386	chr3:50090953	G	A	EFO_0004784	European	2017	0.005785	0.0009234	3.736e-10	+	334070	57567	276503	1	risk diff	Neale-B_UKBB_EUR_2017
rs2240326	Taking other prescription medications	Neale B	UKBB	rs2240326	chr3:50128386	chr3:50090953	G	A	EFO_0007056	European	2017	0.008043	0.001217	3.868e-11	+	336330	158113	178217	1	risk diff	Neale-B_UKBB_EUR_2017
rs2240326	Time spent watching television	Neale B	UKBB	rs2240326	chr3:50128386	chr3:50090953	G	A	-	European	2017	0.01765	0.00187	3.783e-21	+	319740	0	319740	1	-	Neale-B_UKBB_EUR_2017
rs2240326	Trunk fat mass	Neale B	UKBB	rs2240326	chr3:50128386	chr3:50090953	G	A	EFO_0005409	European	2017	0.02393	0.002445	1.33e-22	+	331093	0	331093	1	IVNT	Neale-B_UKBB_EUR_2017
rs2240326	Trunk fat percentage	Neale B	UKBB	rs2240326	chr3:50128386	chr3:50090953	G	A	-	European	2017	0.01863	0.002232	7.106e-17	+	331113	0	331113	1	IVNT	Neale-B_UKBB_EUR_2017
rs2240326	Trunk fat-free mass	Neale B	UKBB	rs2240326	chr3:50128386	chr3:50090953	G	A	-	European	2017	0.01119	0.00153	2.661e-13	+	331030	0	331030	1	IVNT	Neale-B_UKBB_EUR_2017
rs2240326	Trunk predicted mass	Neale B	UKBB	rs2240326	chr3:50128386	chr3:50090953	G	A	-	European	2017	0.01096	0.001525	6.567e-13	+	330995	0	330995	1	IVNT	Neale-B_UKBB_EUR_2017
rs2240326	Usual walking pace	Neale B	UKBB	rs2240326	chr3:50128386	chr3:50090953	G	A	EFO_0008002	European	2017	-0.009235	0.001484	4.936e-10	-	335349	0	335349	1	-	Neale-B_UKBB_EUR_2017
rs2240326	Waist circumference	Neale B	UKBB	rs2240326	chr3:50128386	chr3:50090953	G	A	EFO_0004342	European	2017	0.02006	0.002152	1.144e-20	+	336639	0	336639	1	IVNT	Neale-B_UKBB_EUR_2017
rs2240326	Weight	Neale B	UKBB	rs2240326	chr3:50128386	chr3:50090953	G	A	EFO_0004338	European	2017	0.02373	0.002122	5.002e-29	+	336227	0	336227	1	IVNT	Neale-B_UKBB_EUR_2017
rs2240326	Wheeze or whistling in the chest in last year	Neale B	UKBB	rs2240326	chr3:50128386	chr3:50090953	G	A	EFO_0009715	European	2017	0.007126	0.0009952	8.066e-13	+	331257	68531	262726	1	risk diff	Neale-B_UKBB_EUR_2017
rs2240326	Whole body fat mass	Neale B	UKBB	rs2240326	chr3:50128386	chr3:50090953	G	A	-	European	2017	0.02586	0.00237	1.001e-27	+	330762	0	330762	1	IVNT	Neale-B_UKBB_EUR_2017
rs2240326	Whole body fat-free mass	Neale B	UKBB	rs2240326	chr3:50128386	chr3:50090953	G	A	-	European	2017	0.0128	0.001536	7.936e-17	+	331291	0	331291	1	IVNT	Neale-B_UKBB_EUR_2017
rs2240326	Whole body water mass	Neale B	UKBB	rs2240326	chr3:50128386	chr3:50090953	G	A	-	European	2017	0.01306	0.001538	2.04e-17	+	331315	0	331315	1	IVNT	Neale-B_UKBB_EUR_2017
rs2240326	Years of educational attainment in females	SSGAC	27225129	rs2240326	chr3:50128386	chr3:50090953	G	A	EFO_0004784	European	2016	-0.023	0.003	5.914e-12	-	181443	0	181443	62	years	SSGAC_EduYears-F_EUR_2016
rs2240326	Years of educational attainment in males	SSGAC	27225129	rs2240326	chr3:50128386	chr3:50090953	G	A	EFO_0004784	European	2016	-0.022	0.004	2.652e-09	-	147474	0	147474	6	years	SSGAC_EduYears-M_EUR_2016
rs2240326	Years of educational attainment	SSGAC	27225129	rs2240326	chr3:50128386	chr3:50090953	G	A	EFO_0004784	European	2016	-0.021	0.002	1.624e-17	-	328917	0	328917	64	years	SSGAC_EduYears_EUR_2016
rs7685686	Alcohol intake frequency	Neale B	UKBB	rs7685686	chr4:3207142	chr4:3205415	A	G	EFO_0004329	European	2017	0.02012	0.0036	2.288e-08	+	336965	0	336965	1	-	Neale-B_UKBB_EUR_2017
rs7685686	Frequency of tiredness or lethargy in last 2 weeks	Neale B	UKBB	rs7685686	chr4:3207142	chr4:3205415	A	G	-	European	2017	0.01131	0.00206	4.039e-08	+	327528	0	327528	1	-	Neale-B_UKBB_EUR_2017
rs13107325	Hematocrit	Astle W	27863252	rs13107325	chr4:103188709	chr4:102267552	T	C	EFO_0004586	European	2016	0.05038	0.006703	5.639e-14	+	173480	0	173480	2	IVNT	Astle-W_Blood-Cell-Traits_EUR_2016
rs13107325	Hemoglobin concentration	Astle W	27863252	rs13107325	chr4:103188709	chr4:102267552	T	C	EFO_0004586	European	2016	0.04852	0.006734	5.835e-13	+	173480	0	173480	2	IVNT	Astle-W_Blood-Cell-Traits_EUR_2016
rs13107325	Platelet distribution width	Astle W	27863252	rs13107325	chr4:103188709	chr4:102267552	T	C	EFO_0004586	European	2016	-0.04774	0.006826	2.664e-12	-	173480	0	173480	2	IVNT	Astle-W_Blood-Cell-Traits_EUR_2016
rs13107325	Diastolic blood pressure	BPExome	27618447	rs13107325	chr4:103188709	chr4:102267552	T	C	EFO_0006336	Mixed	2016	NA	NA	7.938e-11	NA	192763	0	192763	51	INVT	BPExome_DBP_Mixed_2016
rs13107325	Childhood BMI	EGGC	26604143	rs13107325	chr4:103188709	chr4:102267552	T	C	EFO_0004340	European	2016	0.1022	0.0179	1.194e-08	+	35238	0	35238	20	SDS	EGGC_Childhood-BMI_EUR_2016
rs13107325	Body mass index in physically active indivdiuals	GIANT	28448500	rs13107325	chr4:103188709	chr4:102267552	T	C	EFO_0004340	European	2017	0.0531	0.0088	1.46e-09	+	132755	0	132755	57	IVNT	GIANT_BMI-Active_EUR_2017
rs13107325	Body mass index in physically active indivdiuals	GIANT	28448500	rs13107325	chr4:103188709	chr4:102267552	T	C	EFO_0004340	Mixed	2017	0.0508	0.0086	4.17e-09	+	142210	0	142210	60	IVNT	GIANT_BMI-Active_Mixed_2017
rs13107325	Body mass index in males greater than 50 years of age	GIANT	26426971	rs13107325	chr4:103188709	chr4:102267552	T	C	EFO_0004340	European	2015	0.065	0.011	2.6e-09	+	90992	0	90992	114	IVNT	GIANT_BMI-M-GT-50_EUR_2015
rs13107325	Body mass index in males	GIANT	25673413	rs13107325	chr4:103188709	chr4:102267552	T	C	EFO_0004340	Mixed	2015	0.0525	0.0088	2.719e-09	+	152725	0	152725	106	IVNT	GIANT_BMI-M_Mixed_2015
rs13107325	Body mass index adjsuted for physical activity in males	GIANT	28448500	rs13107325	chr4:103188709	chr4:102267552	T	C	EFO_0004340	Mixed	2017	0.0698	0.0115	1.28e-09	+	79783	0	79783	52	IVNT	GIANT_BMI-adjusted-PA-M_Mixed_2017
rs13107325	Body mass index adjusted for physical activity	GIANT	28448500	rs13107325	chr4:103188709	chr4:102267552	T	C	EFO_0004340	European	2017	0.0505	0.0079	2e-10	+	173078	0	173078	57	IVNT	GIANT_BMI-adjusted-PA_EUR_2017
rs13107325	Body mass index adjusted for physical activity	GIANT	28448500	rs13107325	chr4:103188709	chr4:102267552	T	C	EFO_0004340	Mixed	2017	0.0488	0.0077	3.1e-10	+	190113	0	190113	60	IVNT	GIANT_BMI-adjusted-PA_Mixed_2017
rs13107325	Body mass index adjusted for smoking in males	GIANT	28443625	rs13107325	chr4:103188709	chr4:102267552	T	C	EFO_0004340	Mixed	2017	0.0607	0.0103	4.055e-09	+	98978	0	98978	72	IVNT	GIANT_BMI-adjusted-Smoking-M_Mixed_2017
rs13107325	Body mass index adjusted for smoking	GIANT	28443625	rs13107325	chr4:103188709	chr4:102267552	T	C	EFO_0004340	European	2017	0.0497	0.0077	8.982e-11	+	181290	0	181290	73	IVNT	GIANT_BMI-adjusted-Smoking_EUR_2017
rs13107325	Body mass index adjusted for smoking	GIANT	28443625	rs13107325	chr4:103188709	chr4:102267552	T	C	EFO_0004340	Mixed	2017	0.0469	0.0075	3.168e-10	+	207588	0	207588	79	IVNT	GIANT_BMI-adjusted-Smoking_Mixed_2017
rs13107325	Body mass index	GIANT	23754948	rs13107325	chr4:103188709	chr4:102267552	T	C	EFO_0004340	European	2013	0.058	0.009899	4.66e-09	+	126058	0	126058	46	IVNT	GIANT_BMI_EUR_2013
rs13107325	Body mass index	GIANT	25673413	rs13107325	chr4:103188709	chr4:102267552	T	C	EFO_0004340	European	2015	0.0477	0.0068	1.825e-12	+	321461	0	321461	114	IVNT	GIANT_BMI_EUR_2015
rs13107325	Body mass index	GIANT	29273807	rs13107325	chr4:103188709	chr4:102267552	T	C	EFO_0004340	European	2018	0.055	0.0044	2.8e-35	+	449889	0	449889	112	IVNT	GIANT_BMI_EUR_2018
rs13107325	Body mass index	GIANT	25673413	rs13107325	chr4:103188709	chr4:102267552	T	C	EFO_0004340	Mixed	2015	0.0472	0.0066	1.064e-12	+	335619	0	335619	125	IVNT	GIANT_BMI_Mixed_2015
rs13107325	Body mass index	GIANT	29273807	rs13107325	chr4:103188709	chr4:102267552	T	C	EFO_0004340	Mixed	2018	0.053	0.0043	9.1e-35	+	526508	0	526508	123	IVNT	GIANT_BMI_Mixed_2018
rs13107325	Height	GIANT	28146470	rs13107325	chr4:103188709	chr4:102267552	T	C	EFO_0004339	European	2017	-0.034	0.0049	2e-12	-	381625	0	381625	106	IVNT	GIANT_Height_EUR_2017
rs13107325	Height	GIANT	28146470	rs13107325	chr4:103188709	chr4:102267552	T	C	EFO_0004339	Mixed	2017	-0.033	0.0048	3.6e-12	-	458927	0	458927	147	IVNT	GIANT_Height_Mixed_2017
rs13107325	High density lipoprotein	GLGC	24097068	rs13107325	chr4:103188709	chr4:102267552	T	C	EFO_0004612	European	2013	-0.0708	0.0078	1.065e-15	-	179316	0	179316	60	IVNT	GLGC_HDL_EUR_2013
rs13107325	High density lipoprotein	GLGC	20686565	rs13107325	chr4:103188709	chr4:102267552	T	C	EFO_0004612	Mixed	2010	-0.0707	0.0104	7.198e-11	-	99900	0	99900	46	Z-score	GLGC_HDL_Mixed_2010
rs13107325	Body mass index	Speliotes EK	20935630	rs13107325	chr4:103188709	chr4:102267552	T	C	EFO_0004340	European	2010	NA	NA	1.5e-13	NA	123865	-	-	-	-	GRASP
rs13107325	Body mass index	Guo	23001569	rs13107325	chr4:103188709	chr4:102267552	T	C	EFO_0004340	Mixed	2012	NA	NA	1.5e-13	NA	78436	-	-	-	-	GRASP
rs13107325	Diastolic blood pressure	Wain LV	21909110	rs13107325	chr4:103188709	chr4:102267552	T	C	EFO_0006336	European	2011	NA	NA	2.11e-11	NA	74064	-	-	-	-	GRASP
rs13107325	Diastolic blood pressure	ICBP	21909115	rs13107325	chr4:103188709	chr4:102267552	T	C	EFO_0006336	European	2011	NA	NA	2.3e-17	NA	69395	-	-	-	-	GRASP
rs13107325	Extreme obesity with early age of onset	Wheeler E	23563609	rs13107325	chr4:103188709	chr4:102267552	T	C	HP_0003674	European	2013	NA	NA	1.5e-213	NA	6889	-	-	-	-	GRASP
rs13107325	Gene expression	Speliotes EK	20935630	rs13107325	chr4:103188709	chr4:102267552	T	C	NCIT_C16608	European	2010	NA	NA	1.36e-16	NA	123865	-	-	-	-	GRASP
rs13107325	Gene expression of SLC39A8 in liver	ICBP	21909115	rs13107325	chr4:103188709	chr4:102267552	T	C	GO_1901148;GO_0010609	European	2011	NA	NA	5e-23	NA	69395	-	-	-	-	GRASP
rs13107325	HDL cholesterol	GLGC	20686565	rs13107325	chr4:103188709	chr4:102267552	T	C	NCIT_C61041;NCIT_C105587	Mixed	2010	NA	NA	1.7e-11	NA	100184	-	-	-	-	GRASP
rs13107325	HDL cholesterol	Waterworth DM	20864672	rs13107325	chr4:103188709	chr4:102267552	T	C	NCIT_C61041;NCIT_C105587	Mixed	2010	NA	NA	1.6e-08	NA	17243	-	-	-	-	GRASP
rs13107325	Mean arterial pressure	Wain LV	21909110	rs13107325	chr4:103188709	chr4:102267552	T	C	EFO_0006340	European	2011	NA	NA	1.3e-10	NA	74064	-	-	-	-	GRASP
rs13107325	SLC39A8 gene expression in human liver	GLGC	20686565	rs13107325	chr4:103188709	chr4:102267552	T	C	GO_1901148	Mixed	2010	NA	NA	3e-19	NA	100184	-	-	-	-	GRASP
rs13107325	Systolic blood pressure	Wain LV	21909110	rs13107325	chr4:103188709	chr4:102267552	T	C	EFO_0006335	European	2011	NA	NA	2.16e-10	NA	74064	-	-	-	-	GRASP
rs13107325	Systolic blood pressure	ICBP	21909115	rs13107325	chr4:103188709	chr4:102267552	T	C	EFO_0006335	European	2011	NA	NA	3.269e-14	NA	69395	-	-	-	-	GRASP
rs13107325	Crohns disease	IBDGC	26192919	rs13107325	chr4:103188709	chr4:102267552	T	C	EFO_0000384	European	2015	0.2216	0.0397	2.4e-08	+	20883	5956	14927	7	log OR	IBDGC_Chrons-Disease_EUR_2015
rs13107325	BMI adjusted for smoking behaviour	GIANT	28443625	rs13107325	chr4:103188709	chr4:102267552	T	C	EFO_0004318;EFO_0004340	European	2017	0.0469	0.007446	3e-10	+	-	-	-	-	kg/m	NHGRI-EBI_GWAS_Catalog
rs13107325	BMI adjusted for smoking behaviour	GIANT	28443625	rs13107325	chr4:103188709	chr4:102267552	T	C	EFO_0004318;EFO_0004340	European	2017	0.0607	0.01032	4e-09	+	-	-	-	-	kg/m	NHGRI-EBI_GWAS_Catalog
rs13107325	Blood pressure	Wain LV	21909110	rs13107325	chr4:103188709	chr4:102267552	T	C	EFO_0005763	European	2011	0.633	0.09788	1e-10	+	-	-	-	-	mmHg decrease	NHGRI-EBI_GWAS_Catalog
rs13107325	Body mass index	Speliotes EK	20935630	rs13107325	chr4:103188709	chr4:102267552	T	C	EFO_0004340	European	2010	0.19	0.02585	2e-13	+	-	-	-	-	kg/m2 increase	NHGRI-EBI_GWAS_Catalog
rs13107325	Body mass index	GIANT	25673413	rs13107325	chr4:103188709	chr4:102267552	T	C	EFO_0004340	Mixed	2015	0.053	0.008935	3e-09	+	-	-	-	-	kg/m2 increase	NHGRI-EBI_GWAS_Catalog
rs13107325	Body mass index	GIANT	25673413	rs13107325	chr4:103188709	chr4:102267552	T	C	EFO_0004340	Mixed	2015	0.047	0.006591	1e-12	+	-	-	-	-	kg/m2 increase	NHGRI-EBI_GWAS_Catalog
rs13107325	Body mass index	GIANT	25673413	rs13107325	chr4:103188709	chr4:102267552	T	C	EFO_0004340	Mixed	2015	0.048	0.006824	2e-12	+	-	-	-	-	kg/m2 increase	NHGRI-EBI_GWAS_Catalog
rs13107325	Body mass index	GIANT	28448500	rs13107325	chr4:103188709	chr4:102267552	T	C	EFO_0008002;EFO_0004340	European	2017	0.0741	0.01191	5e-10	+	-	-	-	-	kg/m	NHGRI-EBI_GWAS_Catalog
rs13107325	Body mass index	GIANT	28448500	rs13107325	chr4:103188709	chr4:102267552	T	C	EFO_0008002;EFO_0004340	European	2017	0.0488	0.007748	3e-10	+	-	-	-	-	kg/m	NHGRI-EBI_GWAS_Catalog
rs13107325	Body mass index	GIANT	28448500	rs13107325	chr4:103188709	chr4:102267552	T	C	EFO_0008002;EFO_0004340	European	2017	0.0698	0.01142	1e-09	+	-	-	-	-	kg/m	NHGRI-EBI_GWAS_Catalog
rs13107325	Body mass index	GIANT	28448500	rs13107325	chr4:103188709	chr4:102267552	T	C	EFO_0008002;EFO_0004340	European	2017	0.0505	0.007939	2e-10	+	-	-	-	-	kg/m	NHGRI-EBI_GWAS_Catalog
rs13107325	Body mass index in physically active individuals	GIANT	28448500	rs13107325	chr4:103188709	chr4:102267552	T	C	EFO_0008002;EFO_0004340	European	2017	0.0508	0.008633	4e-09	+	-	-	-	-	kg/m	NHGRI-EBI_GWAS_Catalog
rs13107325	Body mass index in physically active individuals	GIANT	28448500	rs13107325	chr4:103188709	chr4:102267552	T	C	EFO_0008002;EFO_0004340	European	2017	0.0531	0.008692	1e-09	+	-	-	-	-	kg/m	NHGRI-EBI_GWAS_Catalog
rs13107325	Body mass index joint analysis main effects and physical activity interaction	GIANT	28448500	rs13107325	chr4:103188709	chr4:102267552	T	C	EFO_0008002;EFO_0004340	European	2017	NA	NA	2e-09	NA	-	-	-	-	-	NHGRI-EBI_GWAS_Catalog
rs13107325	Body mass index joint analysis main effects and physical activity interaction	GIANT	28448500	rs13107325	chr4:103188709	chr4:102267552	T	C	EFO_0008002;EFO_0004340	European	2017	NA	NA	2e-10	NA	-	-	-	-	-	NHGRI-EBI_GWAS_Catalog
rs13107325	Body mass index joint analysis main effects and physical activity interaction	GIANT	28448500	rs13107325	chr4:103188709	chr4:102267552	T	C	EFO_0008002;EFO_0004340	European	2017	NA	NA	2e-08	NA	-	-	-	-	-	NHGRI-EBI_GWAS_Catalog
rs13107325	Body mass index joint analysis main effects and physical activity interaction	GIANT	28448500	rs13107325	chr4:103188709	chr4:102267552	T	C	EFO_0008002;EFO_0004340	European	2017	NA	NA	8e-10	NA	-	-	-	-	-	NHGRI-EBI_GWAS_Catalog
rs13107325	Body mass index joint analysis main effects and smoking interaction	GIANT	28443625	rs13107325	chr4:103188709	chr4:102267552	T	C	EFO_0004318;EFO_0004340	European	2017	NA	NA	2e-10	NA	-	-	-	-	-	NHGRI-EBI_GWAS_Catalog
rs13107325	Body mass index joint analysis main effects and smoking interaction	GIANT	28443625	rs13107325	chr4:103188709	chr4:102267552	T	C	EFO_0004318;EFO_0004340	European	2017	NA	NA	1e-08	NA	-	-	-	-	-	NHGRI-EBI_GWAS_Catalog
rs13107325	Childhood Body mass index	EGGC	26604143	rs13107325	chr4:103188709	chr4:102267552	T	C	EFO_0004340	European	2016	NA	NA	1e-08	NA	-	-	-	-	-	NHGRI-EBI_GWAS_Catalog
rs13107325	Diastolic blood pressure	ICBP	21909115	rs13107325	chr4:103188709	chr4:102267552	T	C	EFO_0006336	European	2011	0.684	0.08053	2e-17	+	-	-	-	-	mmHg decrease	NHGRI-EBI_GWAS_Catalog
rs13107325	Diastolic blood pressure	Wain LV	28739976	rs13107325	chr4:103188709	chr4:102267552	T	C	EFO_0006336	European	2017	0.686	0.09219	1e-13	+	-	-	-	-	unit decrease	NHGRI-EBI_GWAS_Catalog
rs13107325	HDL cholesterol	GLGC	20686565	rs13107325	chr4:103188709	chr4:102267552	T	C	EFO_0004612	Mixed	2010	0.84	0.1288	7e-11	+	-	-	-	-	mg/dL decrease	NHGRI-EBI_GWAS_Catalog
rs13107325	HDL cholesterol	GLGC	24097068	rs13107325	chr4:103188709	chr4:102267552	T	C	EFO_0004612	European	2013	0.071	0.008845	1e-15	+	-	-	-	-	unit decrease	NHGRI-EBI_GWAS_Catalog
rs13107325	Intelligence multi trait analysis	Hill WD	29326435	rs13107325	chr4:103188709	chr4:102267552	T	C	EFO_0004337;EFO_0004784	Mixed	2018	0.05044	0.00579	3e-18	+	-	-	-	-	unit decrease	NHGRI-EBI_GWAS_Catalog
rs13107325	NT proBNP levels in acute coronary syndrome	Johansson 脜	26908625	rs13107325	chr4:103188709	chr4:102267552	T	C	EFO_0005278	Mixed	2016	0.216	0.03489	6e-10	+	-	-	-	-	ng/L increase	NHGRI-EBI_GWAS_Catalog
rs13107325	Schizophrenia	Goes FS	26198764	rs13107325	chr4:103188709	chr4:102267552	T	C	EFO_0000692	European	2015	0.1484	0.0211	2e-12	+	-	-	-	-	log OR	NHGRI-EBI_GWAS_Catalog
rs13107325	Systolic blood pressure	ICBP	21909115	rs13107325	chr4:103188709	chr4:102267552	T	C	EFO_0006335	European	2011	0.981	0.1291	3e-14	+	-	-	-	-	mmHg decrease	NHGRI-EBI_GWAS_Catalog
rs13107325	Systolic blood pressure	Wain LV	28739976	rs13107325	chr4:103188709	chr4:102267552	T	C	EFO_0006335	European	2017	0.933	0.1507	6e-10	+	-	-	-	-	unit decrease	NHGRI-EBI_GWAS_Catalog
rs13107325	Alcohol intake frequency	Neale B	UKBB	rs13107325	chr4:103188709	chr4:102267552	T	C	EFO_0004329	European	2017	0.05053	0.006762	7.88e-14	+	336965	0	336965	1	-	Neale-B_UKBB_EUR_2017
rs13107325	Arm fat mass left	Neale B	UKBB	rs13107325	chr4:103188709	chr4:102267552	T	C	-	European	2017	0.04329	0.004532	1.299e-21	+	331164	0	331164	1	IVNT	Neale-B_UKBB_EUR_2017
rs13107325	Arm fat mass right	Neale B	UKBB	rs13107325	chr4:103188709	chr4:102267552	T	C	-	European	2017	0.04437	0.004531	1.218e-22	+	331226	0	331226	1	IVNT	Neale-B_UKBB_EUR_2017
rs13107325	Arm fat percentage left	Neale B	UKBB	rs13107325	chr4:103188709	chr4:102267552	T	C	-	European	2017	0.04019	0.0035	1.623e-30	+	331198	0	331198	1	IVNT	Neale-B_UKBB_EUR_2017
rs13107325	Arm fat percentage right	Neale B	UKBB	rs13107325	chr4:103188709	chr4:102267552	T	C	-	European	2017	0.04026	0.003516	2.366e-30	+	331249	0	331249	1	IVNT	Neale-B_UKBB_EUR_2017
rs13107325	Body fat percentage	Neale B	UKBB	rs13107325	chr4:103188709	chr4:102267552	T	C	EFO_0007800	European	2017	0.03753	0.003545	3.449e-26	+	331117	0	331117	1	IVNT	Neale-B_UKBB_EUR_2017
rs13107325	Body mass index	Neale B	UKBB	rs13107325	chr4:103188709	chr4:102267552	T	C	EFO_0004340	European	2017	0.0523	0.004572	2.662e-30	+	336107	0	336107	1	IVNT	Neale-B_UKBB_EUR_2017
rs13107325	Comparative body size at age 10	Neale B	UKBB	rs13107325	chr4:103188709	chr4:102267552	T	C	-	European	2017	0.02066	0.003165	6.677e-11	+	331693	0	331693	1	-	Neale-B_UKBB_EUR_2017
rs13107325	Diastolic blood pressure	Neale B	UKBB	rs13107325	chr4:103188709	chr4:102267552	T	C	EFO_0006336	European	2017	-0.04232	0.004684	1.646e-19	-	317756	0	317756	1	IVNT	Neale-B_UKBB_EUR_2017
rs13107325	Fluid intelligence score	Neale B	UKBB	rs13107325	chr4:103188709	chr4:102267552	T	C	-	European	2017	-0.1339	0.01714	5.643e-15	-	108818	0	108818	1	-	Neale-B_UKBB_EUR_2017
rs13107325	Hand grip strength left	Neale B	UKBB	rs13107325	chr4:103188709	chr4:102267552	T	C	EFO_0006941	European	2017	-0.02788	0.003334	6.103e-17	-	335821	0	335821	1	IVNT	Neale-B_UKBB_EUR_2017
rs13107325	Hand grip strength right	Neale B	UKBB	rs13107325	chr4:103188709	chr4:102267552	T	C	EFO_0006941	European	2017	-0.03078	0.003339	3.068e-20	-	335842	0	335842	1	IVNT	Neale-B_UKBB_EUR_2017
rs13107325	Height	Neale B	UKBB	rs13107325	chr4:103188709	chr4:102267552	T	C	EFO_0004339	European	2017	-0.02752	0.003285	5.366e-17	-	336474	0	336474	1	IVNT	Neale-B_UKBB_EUR_2017
rs13107325	Hip circumference	Neale B	UKBB	rs13107325	chr4:103188709	chr4:102267552	T	C	EFO_0005093	European	2017	0.04256	0.004578	1.449e-20	+	336601	0	336601	1	IVNT	Neale-B_UKBB_EUR_2017
rs13107325	Impedance of leg left	Neale B	UKBB	rs13107325	chr4:103188709	chr4:102267552	T	C	-	European	2017	-0.03182	0.004217	4.519e-14	-	331296	0	331296	1	IVNT	Neale-B_UKBB_EUR_2017
rs13107325	Impedance of leg right	Neale B	UKBB	rs13107325	chr4:103188709	chr4:102267552	T	C	-	European	2017	-0.03371	0.004184	7.824e-16	-	331301	0	331301	1	IVNT	Neale-B_UKBB_EUR_2017
rs13107325	Leg fat mass left	Neale B	UKBB	rs13107325	chr4:103188709	chr4:102267552	T	C	-	European	2017	0.03247	0.003655	6.423e-19	+	331275	0	331275	1	IVNT	Neale-B_UKBB_EUR_2017
rs13107325	Leg fat mass right	Neale B	UKBB	rs13107325	chr4:103188709	chr4:102267552	T	C	-	European	2017	0.03198	0.003697	5.186e-18	+	331293	0	331293	1	IVNT	Neale-B_UKBB_EUR_2017
rs13107325	Leg fat percentage left	Neale B	UKBB	rs13107325	chr4:103188709	chr4:102267552	T	C	-	European	2017	0.02789	0.002892	5.111e-22	+	331278	0	331278	1	IVNT	Neale-B_UKBB_EUR_2017
rs13107325	Leg fat percentage right	Neale B	UKBB	rs13107325	chr4:103188709	chr4:102267552	T	C	-	European	2017	0.02688	0.002929	4.477e-20	+	331296	0	331296	1	IVNT	Neale-B_UKBB_EUR_2017
rs13107325	Pain type experienced in last month: none of the above	Neale B	UKBB	rs13107325	chr4:103188709	chr4:102267552	T	C	EFO_0003843	European	2017	-0.01304	0.002278	1.051e-08	-	336650	136199	200451	1	risk diff	Neale-B_UKBB_EUR_2017
rs13107325	Prospective memory result	Neale B	UKBB	rs13107325	chr4:103188709	chr4:102267552	T	C	-	European	2017	0.02585	0.004113	3.295e-10	+	111099	0	111099	1	-	Neale-B_UKBB_EUR_2017
rs13107325	Qualifications: college or university degree	Neale B	UKBB	rs13107325	chr4:103188709	chr4:102267552	T	C	EFO_0004784	European	2017	-0.01236	0.002169	1.194e-08	-	334070	106305	227765	1	risk diff	Neale-B_UKBB_EUR_2017
rs13107325	Self-reported hypertension	Neale B	UKBB	rs13107325	chr4:103188709	chr4:102267552	T	C	EFO_0000537	European	2017	-0.0119	0.002028	4.397e-09	-	337159	87690	249469	1	risk diff	Neale-B_UKBB_EUR_2017
rs13107325	Self-reported osteoarthritis	Neale B	UKBB	rs13107325	chr4:103188709	chr4:102267552	T	C	EFO_0002506	European	2017	0.009966	0.001282	7.791e-15	+	337159	28257	308902	1	risk diff	Neale-B_UKBB_EUR_2017
rs13107325	Sitting height	Neale B	UKBB	rs13107325	chr4:103188709	chr4:102267552	T	C	EFO_0004339	European	2017	0.02564	0.003574	7.199e-13	+	336172	0	336172	1	IVNT	Neale-B_UKBB_EUR_2017
rs13107325	Sleep duration	Neale B	UKBB	rs13107325	chr4:103188709	chr4:102267552	T	C	EFO_0005271	European	2017	-0.02186	0.003572	9.343e-10	-	335410	0	335410	1	-	Neale-B_UKBB_EUR_2017
rs13107325	Time spent watching television	Neale B	UKBB	rs13107325	chr4:103188709	chr4:102267552	T	C	-	European	2017	0.02295	0.003552	1.036e-10	+	319740	0	319740	1	-	Neale-B_UKBB_EUR_2017
rs13107325	Trunk fat mass	Neale B	UKBB	rs13107325	chr4:103188709	chr4:102267552	T	C	EFO_0005409	European	2017	0.04391	0.004656	4.134e-21	+	331093	0	331093	1	IVNT	Neale-B_UKBB_EUR_2017
rs13107325	Trunk fat percentage	Neale B	UKBB	rs13107325	chr4:103188709	chr4:102267552	T	C	-	European	2017	0.04394	0.00425	4.801e-25	+	331113	0	331113	1	IVNT	Neale-B_UKBB_EUR_2017
rs13107325	Types of physical activity in last 4 weeks: strenuous sports	Neale B	UKBB	rs13107325	chr4:103188709	chr4:102267552	T	C	EFO_0008002	European	2017	-0.00829	0.001406	3.727e-09	-	335599	34693	300906	1	risk diff	Neale-B_UKBB_EUR_2017
rs13107325	Usual walking pace	Neale B	UKBB	rs13107325	chr4:103188709	chr4:102267552	T	C	EFO_0008002	European	2017	-0.02596	0.002824	3.92e-20	-	335349	0	335349	1	-	Neale-B_UKBB_EUR_2017
rs13107325	Vascular or heart problems diagnosed by doctor: high blood pressure	Neale B	UKBB	rs13107325	chr4:103188709	chr4:102267552	T	C	EFO_0004325	European	2017	-0.0116	0.002056	1.692e-08	-	336683	91033	245650	1	risk diff	Neale-B_UKBB_EUR_2017
rs13107325	Waist circumference	Neale B	UKBB	rs13107325	chr4:103188709	chr4:102267552	T	C	EFO_0004342	European	2017	0.02421	0.004094	3.355e-09	+	336639	0	336639	1	IVNT	Neale-B_UKBB_EUR_2017
rs13107325	Weight	Neale B	UKBB	rs13107325	chr4:103188709	chr4:102267552	T	C	EFO_0004338	European	2017	0.02814	0.004039	3.241e-12	+	336227	0	336227	1	IVNT	Neale-B_UKBB_EUR_2017
rs13107325	Whole body fat mass	Neale B	UKBB	rs13107325	chr4:103188709	chr4:102267552	T	C	-	European	2017	0.04296	0.004512	1.741e-21	+	330762	0	330762	1	IVNT	Neale-B_UKBB_EUR_2017
rs13107325	Schizophrenia	PGC	25056061	rs13107325	chr4:103188709	chr4:102267552	T	C	EFO_0000692	Mixed	2014	0.1519	0.0215	1.536e-12	+	82315	35476	46839	49	log OR	PGC_Schizophrenia_Mixed_2014
rs13107325	Blood pressure	Wain LV	21909110	rs13107325	chr4:103188709	chr4:102267552	T	C	EFO_0004325	European	2011	NA	NA	1e-10	NA	-	-	-	-	-	dbGaP
rs13107325	Blood pressure	ICBP	21909115	rs13107325	chr4:103188709	chr4:102267552	T	C	EFO_0004325	European	2011	NA	NA	2e-17	NA	-	-	-	-	-	dbGaP
rs13107325	Blood pressure	ICBP	21909115	rs13107325	chr4:103188709	chr4:102267552	T	C	EFO_0004325	European	2011	NA	NA	3e-14	NA	-	-	-	-	-	dbGaP
rs13107325	Body mass index	Speliotes EK	20935630	rs13107325	chr4:103188709	chr4:102267552	T	C	EFO_0004340	European	2010	NA	NA	2e-13	NA	-	-	-	-	-	dbGaP
rs13107325	Cholesterol hdl	GLGC	20686565	rs13107325	chr4:103188709	chr4:102267552	T	C	-	Mixed	2010	NA	NA	7e-11	NA	-	-	-	-	-	dbGaP
rs1592757	Comparative body size at age 10	Neale B	UKBB	rs1592757	chr5:103889998	chr5:104554297	G	C	-	European	2017	0.009521	0.001736	4.118e-08	+	331693	0	331693	1	-	Neale-B_UKBB_EUR_2017
rs1592757	Leg fat percentage right	Neale B	UKBB	rs1592757	chr5:103889998	chr5:104554297	G	C	-	European	2017	-0.009066	0.001606	1.647e-08	-	331296	0	331296	1	IVNT	Neale-B_UKBB_EUR_2017
rs1592757	Nap during day	Neale B	UKBB	rs1592757	chr5:103889998	chr5:104554297	G	C	EFO_0004870	European	2017	-0.01129	0.001503	6.058e-14	-	337074	0	337074	1	-	Neale-B_UKBB_EUR_2017
rs1592757	Seen doctor for nerves, anxiety, tension or depression	Neale B	UKBB	rs1592757	chr5:103889998	chr5:104554297	G	C	EFO_0009820	European	2017	-0.007705	0.001197	1.216e-10	-	335108	115328	219780	1	risk diff	Neale-B_UKBB_EUR_2017
rs1592757	Sleeplessness or insomnia	Neale B	UKBB	rs1592757	chr5:103889998	chr5:104554297	G	C	EFO_0004698	European	2017	-0.01035	0.001818	1.237e-08	-	336965	0	336965	1	-	Neale-B_UKBB_EUR_2017
rs9372625	Age at first live birth	Neale B	UKBB	rs9372625	chr6:98344031	chr6:97896155	A	G	EFO_0009101	European	2017	0.023	0.004067	1.551e-08	+	123846	0	123846	1	IVNT	Neale-B_UKBB_EUR_2017
rs9372625	Alcohol intake frequency	Neale B	UKBB	rs9372625	chr6:98344031	chr6:97896155	A	G	EFO_0004329	European	2017	-0.0277	0.003668	4.326e-14	-	336965	0	336965	1	-	Neale-B_UKBB_EUR_2017
rs9372625	Arm fat mass left	Neale B	UKBB	rs9372625	chr6:98344031	chr6:97896155	A	G	-	European	2017	-0.01656	0.002458	1.603e-11	-	331164	0	331164	1	IVNT	Neale-B_UKBB_EUR_2017
rs9372625	Arm fat mass right	Neale B	UKBB	rs9372625	chr6:98344031	chr6:97896155	A	G	-	European	2017	-0.016	0.002457	7.395e-11	-	331226	0	331226	1	IVNT	Neale-B_UKBB_EUR_2017
rs9372625	Arm fat percentage left	Neale B	UKBB	rs9372625	chr6:98344031	chr6:97896155	A	G	-	European	2017	-0.01279	0.001898	1.588e-11	-	331198	0	331198	1	IVNT	Neale-B_UKBB_EUR_2017
rs9372625	Arm fat percentage right	Neale B	UKBB	rs9372625	chr6:98344031	chr6:97896155	A	G	-	European	2017	-0.0123	0.001907	1.123e-10	-	331249	0	331249	1	IVNT	Neale-B_UKBB_EUR_2017
rs9372625	Average weekly red wine intake	Neale B	UKBB	rs9372625	chr6:98344031	chr6:97896155	A	G	EFO_0004329	European	2017	0.01355	0.002485	4.888e-08	+	241008	0	241008	1	IVNT	Neale-B_UKBB_EUR_2017
rs9372625	Body fat percentage	Neale B	UKBB	rs9372625	chr6:98344031	chr6:97896155	A	G	EFO_0007800	European	2017	-0.01514	0.001923	3.498e-15	-	331117	0	331117	1	IVNT	Neale-B_UKBB_EUR_2017
rs9372625	Body mass index	Neale B	UKBB	rs9372625	chr6:98344031	chr6:97896155	A	G	EFO_0004340	European	2017	-0.01728	0.00248	3.254e-12	-	336107	0	336107	1	IVNT	Neale-B_UKBB_EUR_2017
rs9372625	Fluid intelligence score	Neale B	UKBB	rs9372625	chr6:98344031	chr6:97896155	A	G	-	European	2017	0.05607	0.009284	1.551e-09	+	108818	0	108818	1	-	Neale-B_UKBB_EUR_2017
rs9372625	Job involves heavy manual or physical work	Neale B	UKBB	rs9372625	chr6:98344031	chr6:97896155	A	G	EFO_0005241	European	2017	-0.02197	0.00291	4.433e-14	-	190643	0	190643	1	-	Neale-B_UKBB_EUR_2017
rs9372625	Job involves mainly walking or standing	Neale B	UKBB	rs9372625	chr6:98344031	chr6:97896155	A	G	EFO_0005241	European	2017	-0.02781	0.003699	5.63e-14	-	190606	0	190606	1	IVNT	Neale-B_UKBB_EUR_2017
rs9372625	Leg fat mass left	Neale B	UKBB	rs9372625	chr6:98344031	chr6:97896155	A	G	-	European	2017	-0.0158	0.001982	1.554e-15	-	331275	0	331275	1	IVNT	Neale-B_UKBB_EUR_2017
rs9372625	Leg fat mass right	Neale B	UKBB	rs9372625	chr6:98344031	chr6:97896155	A	G	-	European	2017	-0.01605	0.002005	1.218e-15	-	331293	0	331293	1	IVNT	Neale-B_UKBB_EUR_2017
rs9372625	Leg fat percentage left	Neale B	UKBB	rs9372625	chr6:98344031	chr6:97896155	A	G	-	European	2017	-0.01322	0.001568	3.49e-17	-	331278	0	331278	1	IVNT	Neale-B_UKBB_EUR_2017
rs9372625	Leg fat percentage right	Neale B	UKBB	rs9372625	chr6:98344031	chr6:97896155	A	G	-	European	2017	-0.0137	0.001588	6.421e-18	-	331296	0	331296	1	IVNT	Neale-B_UKBB_EUR_2017
rs9372625	Overall health rating	Neale B	UKBB	rs9372625	chr6:98344031	chr6:97896155	A	G	-	European	2017	-0.01313	0.001821	5.671e-13	-	336020	0	336020	1	-	Neale-B_UKBB_EUR_2017
rs9372625	Qualifications: A levels or as levels or equivalent	Neale B	UKBB	rs9372625	chr6:98344031	chr6:97896155	A	G	EFO_0004784	European	2017	0.009991	0.001127	7.656e-19	+	334070	91710	242360	1	risk diff	Neale-B_UKBB_EUR_2017
rs9372625	Qualifications: CSEs or equivalent	Neale B	UKBB	rs9372625	chr6:98344031	chr6:97896155	A	G	EFO_0004784	European	2017	-0.005252	0.0008573	9.003e-10	-	334070	44362	289708	1	risk diff	Neale-B_UKBB_EUR_2017
rs9372625	Qualifications: O levels or GCSEs or equivalent	Neale B	UKBB	rs9372625	chr6:98344031	chr6:97896155	A	G	EFO_0004784	European	2017	0.007889	0.001258	3.583e-10	+	334070	159730	174340	1	risk diff	Neale-B_UKBB_EUR_2017
rs9372625	Qualifications: college or university degree	Neale B	UKBB	rs9372625	chr6:98344031	chr6:97896155	A	G	EFO_0004784	European	2017	0.01454	0.001176	3.808e-35	+	334070	106305	227765	1	risk diff	Neale-B_UKBB_EUR_2017
rs9372625	Qualifications: none	Neale B	UKBB	rs9372625	chr6:98344031	chr6:97896155	A	G	EFO_0004784	European	2017	-0.008281	0.0009532	3.725e-18	-	334070	57567	276503	1	risk diff	Neale-B_UKBB_EUR_2017
rs9372625	Time spent using computer	Neale B	UKBB	rs9372625	chr6:98344031	chr6:97896155	A	G	-	European	2017	0.01632	0.002221	2.005e-13	+	261987	0	261987	1	-	Neale-B_UKBB_EUR_2017
rs9372625	Time spent watching television	Neale B	UKBB	rs9372625	chr6:98344031	chr6:97896155	A	G	-	European	2017	-0.01261	0.00193	6.386e-11	-	319740	0	319740	1	-	Neale-B_UKBB_EUR_2017
rs9372625	Trunk fat mass	Neale B	UKBB	rs9372625	chr6:98344031	chr6:97896155	A	G	EFO_0005409	European	2017	-0.01735	0.002525	6.425e-12	-	331093	0	331093	1	IVNT	Neale-B_UKBB_EUR_2017
rs9372625	Trunk fat percentage	Neale B	UKBB	rs9372625	chr6:98344031	chr6:97896155	A	G	-	European	2017	-0.01645	0.002305	9.512e-13	-	331113	0	331113	1	IVNT	Neale-B_UKBB_EUR_2017
rs9372625	Whole body fat mass	Neale B	UKBB	rs9372625	chr6:98344031	chr6:97896155	A	G	-	European	2017	-0.01803	0.002447	1.711e-13	-	330762	0	330762	1	IVNT	Neale-B_UKBB_EUR_2017
rs9372625	Years of educational attainment in females	SSGAC	27225129	rs9372625	chr6:98344031	chr6:97896155	A	G	EFO_0004784	European	2016	0.024	0.003	2.804e-12	+	181443	0	181443	62	years	SSGAC_EduYears-F_EUR_2016
rs9372625	Years of educational attainment in males	SSGAC	27225129	rs9372625	chr6:98344031	chr6:97896155	A	G	EFO_0004784	European	2016	0.026	0.004	2.372e-11	+	147474	0	147474	6	years	SSGAC_EduYears-M_EUR_2016
rs9372625	Years of educational attainment	SSGAC	27225129	rs9372625	chr6:98344031	chr6:97896155	A	G	EFO_0004784	European	2016	0.024	0.003	1.392e-20	+	328917	0	328917	64	years	SSGAC_EduYears_EUR_2016
rs2043539	Miserableness	Neale B	UKBB	rs2043539	chr7:12253880	chr7:12214254	G	A	-	European	2017	-0.006862	0.001219	1.832e-08	-	331856	141755	190101	1	risk diff	Neale-B_UKBB_EUR_2017
rs2043539	Mood swings	Neale B	UKBB	rs2043539	chr7:12253880	chr7:12214254	G	A	EFO_0008475	European	2017	-0.007253	0.001241	5.086e-09	-	329428	148601	180827	1	risk diff	Neale-B_UKBB_EUR_2017
rs2043539	Neuroticism score	Neale B	UKBB	rs2043539	chr7:12253880	chr7:12214254	G	A	EFO_0007660	European	2017	-0.05055	0.008801	9.234e-09	-	274108	0	274108	1	-	Neale-B_UKBB_EUR_2017
rs2043539	Seen doctor for nerves, anxiety, tension or depression	Neale B	UKBB	rs2043539	chr7:12253880	chr7:12214254	G	A	EFO_0009820	European	2017	-0.007966	0.001161	6.886e-12	-	335108	115328	219780	1	risk diff	Neale-B_UKBB_EUR_2017
rs1021363	Seen doctor for nerves, anxiety, tension or depression	Neale B	UKBB	rs1021363	chr10:106610839	chr10:104851081	G	A	EFO_0009820	European	2017	-0.006709	0.001198	2.133e-08	-	335108	115328	219780	1	risk diff	Neale-B_UKBB_EUR_2017
rs9940128	Body mass index females	Akiyama M	28892062	rs9940128	chr16:53800754	chr16:53766842	A	G	EFO_0004340	East Asian	2017	0.06683	0.006234	8.25e-27	+	82438	0	82438	3	IVNT	Akiyama-M_BMI-F_EAS_2017
rs9940128	Body mass index males	Akiyama M	28892062	rs9940128	chr16:53800754	chr16:53766842	A	G	EFO_0004340	East Asian	2017	0.07038	0.00569	3.83e-35	+	90992	0	90992	3	IVNT	Akiyama-M_BMI-M_EAS_2017
rs9940128	Body mass index	Akiyama M	28892062	rs9940128	chr16:53800754	chr16:53766842	A	G	EFO_0004340	East Asian	2017	0.06834	0.004203	1.852e-59	+	173430	0	173430	3	IVNT	Akiyama-M_BMI_EAS_2017
rs9940128	Type II diabetes	DIAGRAM	26551672	rs9940128	chr16:53800754	chr16:53766842	A	G	EFO_0001360	European	2015	0.1293	0.01278	2.7e-24	+	84780	27206	57574	23	log OR	DIAGRAM_T2D-METABO_EUR_2015
rs9940128	Type II diabetes	DIAGRAM	22885922	rs9940128	chr16:53800754	chr16:53766842	A	G	EFO_0001360	European	2012	0.09531	0.01617	1.1e-08	+	69033	12171	56862	12	log OR	DIAGRAM_T2D_EUR_2012
rs9940128	Type II diabetes	DIAGRAM	28566273	rs9940128	chr16:53800754	chr16:53766842	A	G	EFO_0001360	European	2017	0.12	0.013	2.6e-22	+	159208	26676	132532	18	log OR	DIAGRAM_T2D_EUR_2017
rs9940128	Type II diabetes	DIAGRAM	24509480	rs9940128	chr16:53800754	chr16:53766842	A	G	EFO_0001360	Mixed	2014	0.08618	0.01165	1.1e-11	+	110452	26488	83964	4	log OR	DIAGRAM_T2D_Mixed_2014
rs9940128	Childhood BMI	EGGC	26604143	rs9940128	chr16:53800754	chr16:53766842	A	G	EFO_0004340	European	2016	0.0618	0.0083	9.247e-14	+	31112	0	31112	20	SDS	EGGC_Childhood-BMI_EUR_2016
rs9940128	Childhood obesity	EGGC	22484627	rs9940128	chr16:53800754	chr16:53766842	A	G	EFO_0001073	European	2012	0.1942	0.027	5.893e-13	+	13848	5530	8318	14	log OR	EGGC_Childhood-Obesity_EUR_2012
rs9940128	Body mass index in physically active females	GIANT	28448500	rs9940128	chr16:53800754	chr16:53766842	A	G	EFO_0004340	Mixed	2017	0.0653	0.0051	7.15e-38	+	88553	0	88553	53	IVNT	GIANT_BMI-Active-F_Mixed_2017
rs9940128	Body mass index in physically active males	GIANT	28448500	rs9940128	chr16:53800754	chr16:53766842	A	G	EFO_0004340	Mixed	2017	0.0705	0.0061	2.67e-31	+	61132	0	61132	52	IVNT	GIANT_BMI-Active-M_Mixed_2017
rs9940128	Body mass index in physically active indivdiuals	GIANT	28448500	rs9940128	chr16:53800754	chr16:53766842	A	G	EFO_0004340	European	2017	0.0709	0.0042	0	+	137182	0	137182	57	IVNT	GIANT_BMI-Active_EUR_2017
rs9940128	Body mass index in physically active indivdiuals	GIANT	28448500	rs9940128	chr16:53800754	chr16:53766842	A	G	EFO_0004340	Mixed	2017	0.0679	0.0041	0	+	149166	0	149166	60	IVNT	GIANT_BMI-Active_Mixed_2017
rs9940128	Body mass index in females greater than 50 years of age	GIANT	26426971	rs9940128	chr16:53800754	chr16:53766842	A	G	EFO_0004340	European	2015	0.076	0.0048	7.4e-57	+	103838	0	103838	114	IVNT	GIANT_BMI-F-GT-50_EUR_2015
rs9940128	Body mass index in females less than or equal to 50 years of age	GIANT	26426971	rs9940128	chr16:53800754	chr16:53766842	A	G	EFO_0004340	European	2015	0.087	0.0061	3.3e-46	+	64820	0	64820	114	IVNT	GIANT_BMI-F-LE-50_EUR_2015
rs9940128	Body mass index in females	GIANT	23754948	rs9940128	chr16:53800754	chr16:53766842	A	G	EFO_0004340	European	2013	0.075	0.0063	1.09e-32	+	67890	0	67890	46	IVNT	GIANT_BMI-F_EUR_2013
rs9940128	Body mass index in females	GIANT	25673413	rs9940128	chr16:53800754	chr16:53766842	A	G	EFO_0004340	Mixed	2015	0.0775	0.0041	1.198e-81	+	171379	0	171379	107	IVNT	GIANT_BMI-F_Mixed_2015
rs9940128	Body mass index in physically inactive females	GIANT	28448500	rs9940128	chr16:53800754	chr16:53766842	A	G	EFO_0004340	Mixed	2017	0.0855	0.0096	3.81e-19	+	26640	0	26640	53	IVNT	GIANT_BMI-Inactive-F_Mixed_2017
rs9940128	Body mass index in physically inactive males	GIANT	28448500	rs9940128	chr16:53800754	chr16:53766842	A	G	EFO_0004340	Mixed	2017	0.0765	0.0102	7.99e-14	+	21936	0	21936	52	IVNT	GIANT_BMI-Inactive-M_Mixed_2017
rs9940128	Body mass index in physically inactive indivdiuals	GIANT	28448500	rs9940128	chr16:53800754	chr16:53766842	A	G	EFO_0004340	European	2017	0.0885	0.0077	1.81e-30	+	41749	0	41749	57	IVNT	GIANT_BMI-Inactive_EUR_2017
rs9940128	Body mass index in physically inactive indivdiuals	GIANT	28448500	rs9940128	chr16:53800754	chr16:53766842	A	G	EFO_0004340	Mixed	2017	0.083	0.0073	1.32e-29	+	46332	0	46332	60	IVNT	GIANT_BMI-Inactive_Mixed_2017
rs9940128	Body mass index in males greater than 50 years of age	GIANT	26426971	rs9940128	chr16:53800754	chr16:53766842	A	G	EFO_0004340	European	2015	0.072	0.005	4.4e-47	+	90920	0	90920	114	IVNT	GIANT_BMI-M-GT-50_EUR_2015
rs9940128	Body mass index in males less than or equal to 50 years of age	GIANT	26426971	rs9940128	chr16:53800754	chr16:53766842	A	G	EFO_0004340	European	2015	0.097	0.0067	6e-47	+	49704	0	49704	114	IVNT	GIANT_BMI-M-LE-50_EUR_2015
rs9940128	Body mass index in males	GIANT	23754948	rs9940128	chr16:53800754	chr16:53766842	A	G	EFO_0004340	European	2013	0.082	0.0065	2.39e-36	+	58552	0	58552	46	IVNT	GIANT_BMI-M_EUR_2013
rs9940128	Body mass index in males	GIANT	25673413	rs9940128	chr16:53800754	chr16:53766842	A	G	EFO_0004340	Mixed	2015	0.0806	0.0041	7.568e-87	+	152313	0	152313	106	IVNT	GIANT_BMI-M_Mixed_2015
rs9940128	Body mass index in female non-smokers	GIANT	28443625	rs9940128	chr16:53800754	chr16:53766842	A	G	EFO_0004340	Mixed	2017	0.0602	0.0048	2.198e-36	+	111697	0	111697	73	IVNT	GIANT_BMI-Non-smokers-F_Mixed_2017
rs9940128	Body mass index in male non-smokers	GIANT	28443625	rs9940128	chr16:53800754	chr16:53766842	A	G	EFO_0004340	Mixed	2017	0.0737	0.0053	5.943e-44	+	77483	0	77483	72	IVNT	GIANT_BMI-Non-smokers-M_Mixed_2017
rs9940128	Body mass index in non-smokers	GIANT	28443625	rs9940128	chr16:53800754	chr16:53766842	A	G	EFO_0004340	European	2017	0.0729	0.004	4.16e-74	+	163338	0	163338	73	IVNT	GIANT_BMI-Non-smokers_EUR_2017
rs9940128	Body mass index in non-smokers	GIANT	28443625	rs9940128	chr16:53800754	chr16:53766842	A	G	EFO_0004340	Mixed	2017	0.0658	0.0037	5.034e-71	+	189180	0	189180	79	IVNT	GIANT_BMI-Non-smokers_Mixed_2017
rs9940128	Body mass index in female smokers	GIANT	28443625	rs9940128	chr16:53800754	chr16:53766842	A	G	EFO_0004340	Mixed	2017	0.0944	0.0094	9.084e-24	+	26288	0	26288	73	IVNT	GIANT_BMI-Smokers-F_Mixed_2017
rs9940128	Body mass index in male smokers	GIANT	28443625	rs9940128	chr16:53800754	chr16:53766842	A	G	EFO_0004340	Mixed	2017	0.089	0.01	3.886e-19	+	24498	0	24498	72	IVNT	GIANT_BMI-Smokers-M_Mixed_2017
rs9940128	Body mass index in smokers	GIANT	28443625	rs9940128	chr16:53800754	chr16:53766842	A	G	EFO_0004340	European	2017	0.0957	0.0073	6.037e-39	+	45666	0	45666	73	IVNT	GIANT_BMI-Smokers_EUR_2017
rs9940128	Body mass index in smokers	GIANT	28443625	rs9940128	chr16:53800754	chr16:53766842	A	G	EFO_0004340	Mixed	2017	0.0912	0.0069	9.154e-40	+	50786	0	50786	79	IVNT	GIANT_BMI-Smokers_Mixed_2017
rs9940128	Body mass index tails	GIANT	23563607	rs9940128	chr16:53800754	chr16:53766842	A	G	EFO_0004340	European	2013	0.3	0.026	9.9e-31	+	15735	7791	7943	51	log OR	GIANT_BMI-Tails_EUR_2013
rs9940128	Body mass index ajusted for physical activity in females	GIANT	28448500	rs9940128	chr16:53800754	chr16:53766842	A	G	EFO_0004340	Mixed	2017	0.0703	0.0046	0	+	115167	0	115167	53	IVNT	GIANT_BMI-adjusted-PA-F_Mixed_2017
rs9940128	Body mass index adjsuted for physical activity in males	GIANT	28448500	rs9940128	chr16:53800754	chr16:53766842	A	G	EFO_0004340	Mixed	2017	0.0745	0.0052	0	+	83932	0	83932	52	IVNT	GIANT_BMI-adjusted-PA-M_Mixed_2017
rs9940128	Body mass index adjusted for physical activity	GIANT	28448500	rs9940128	chr16:53800754	chr16:53766842	A	G	EFO_0004340	European	2017	0.0759	0.0038	0	+	179074	0	179074	57	IVNT	GIANT_BMI-adjusted-PA_EUR_2017
rs9940128	Body mass index adjusted for physical activity	GIANT	28448500	rs9940128	chr16:53800754	chr16:53766842	A	G	EFO_0004340	Mixed	2017	0.0723	0.0036	0	+	199100	0	199100	60	IVNT	GIANT_BMI-adjusted-PA_Mixed_2017
rs9940128	Body mass index adjusted for smoking in females	GIANT	28443625	rs9940128	chr16:53800754	chr16:53766842	A	G	EFO_0004340	Mixed	2017	0.0665	0.0043	1.008e-54	+	135451	0	135451	73	IVNT	GIANT_BMI-adjusted-Smoking-F_Mixed_2017
rs9940128	Body mass index adjusted for smoking in males	GIANT	28443625	rs9940128	chr16:53800754	chr16:53766842	A	G	EFO_0004340	Mixed	2017	0.0765	0.0047	1.207e-60	+	102234	0	102234	72	IVNT	GIANT_BMI-adjusted-Smoking-M_Mixed_2017
rs9940128	Body mass index adjusted for smoking	GIANT	28443625	rs9940128	chr16:53800754	chr16:53766842	A	G	EFO_0004340	European	2017	0.0776	0.0035	4.44e-110	+	207311	0	207311	73	IVNT	GIANT_BMI-adjusted-Smoking_EUR_2017
rs9940128	Body mass index adjusted for smoking	GIANT	28443625	rs9940128	chr16:53800754	chr16:53766842	A	G	EFO_0004340	Mixed	2017	0.071	0.0033	2.35e-105	+	237684	0	237684	79	IVNT	GIANT_BMI-adjusted-Smoking_Mixed_2017
rs9940128	Body mass index	Speliotes EK	20935630	rs9940128	chr16:53800754	chr16:53766842	A	G	EFO_0004340	European	2010	NA	NA	1.39e-57	NA	123732	0	123732	46	IVNT	GIANT_BMI_EUR_2010
rs9940128	Body mass index	GIANT	23754948	rs9940128	chr16:53800754	chr16:53766842	A	G	EFO_0004340	European	2013	0.07839	0.004524	2.872e-67	+	126443	0	126443	46	IVNT	GIANT_BMI_EUR_2013
rs9940128	Body mass index	GIANT	25673413	rs9940128	chr16:53800754	chr16:53766842	A	G	EFO_0004340	European	2015	0.0792	0.0031	3.45e-143	+	320981	0	320981	114	IVNT	GIANT_BMI_EUR_2015
rs9940128	Body mass index	GIANT	25673413	rs9940128	chr16:53800754	chr16:53766842	A	G	EFO_0004340	Mixed	2015	0.076	0.003	6.54e-144	+	338049	0	338049	125	IVNT	GIANT_BMI_Mixed_2015
rs9940128	Hip circumference in females	GIANT	25673412	rs9940128	chr16:53800754	chr16:53766842	A	G	EFO_0005093	Mixed	2015	0.068	0.0046	7.3e-50	+	124865	0	124865	101	IVNT	GIANT_Hip-F_Mixed_2015
rs9940128	Hip circumference in males	GIANT	25673412	rs9940128	chr16:53800754	chr16:53766842	A	G	EFO_0005093	Mixed	2015	0.064	0.0048	1.1e-39	+	100171	0	100171	101	IVNT	GIANT_Hip-M_Mixed_2015
rs9940128	Hip circumference	GIANT	25673412	rs9940128	chr16:53800754	chr16:53766842	A	G	EFO_0005093	European	2015	0.07	0.0036	6.1e-86	+	212583	0	212583	101	IVNT	GIANT_Hip_EUR_2015
rs9940128	Hip circumference	GIANT	25673412	rs9940128	chr16:53800754	chr16:53766842	A	G	EFO_0005093	Mixed	2015	0.066	0.0035	3e-78	+	226971	0	226971	101	IVNT	GIANT_Hip_Mixed_2015
rs9940128	Obesity class 1	GIANT	23563607	rs9940128	chr16:53800754	chr16:53766842	A	G	EFO_0001073	European	2013	0.21	0.013	4.7e-61	+	98312	32740	65572	51	log OR	GIANT_Obesity-C1_EUR_2013
rs9940128	Obesity class 2	GIANT	23563607	rs9940128	chr16:53800754	chr16:53766842	A	G	EFO_0001073	European	2013	0.28	0.02	1.7e-46	+	71695	9820	61876	51	log OR	GIANT_Obesity-C2_EUR_2013
rs9940128	Obesity class 3	GIANT	23563607	rs9940128	chr16:53800754	chr16:53766842	A	G	EFO_0001073	European	2013	0.36	0.035	5.5e-25	+	46968	2824	44145	51	log OR	GIANT_Obesity-C3_EUR_2013
rs9940128	Overweight	GIANT	23563607	rs9940128	chr16:53800754	chr16:53766842	A	G	EFO_0005935	European	2013	0.13	0.0093	2.3e-46	+	158291	92719	65573	51	log OR	GIANT_Overweight_EUR_2013
rs9940128	Waist circumference in females	GIANT	23754948	rs9940128	chr16:53800754	chr16:53766842	A	G	EFO_0004342	European	2013	0.069	0.0072	1.1e-21	+	47259	0	47259	46	IVNT	GIANT_WC-F_EUR_2013
rs9940128	Waist circumference in females	GIANT	25673412	rs9940128	chr16:53800754	chr16:53766842	A	G	EFO_0004342	Mixed	2015	0.068	0.0043	7.4e-55	+	134346	0	134346	101	IVNT	GIANT_WC-F_Mixed_2015
rs9940128	Waist circumference in males	GIANT	23754948	rs9940128	chr16:53800754	chr16:53766842	A	G	EFO_0004342	European	2013	0.077	0.0076	8.42e-24	+	38245	0	38245	46	IVNT	GIANT_WC-M_EUR_2013
rs9940128	Waist circumference in males	GIANT	25673412	rs9940128	chr16:53800754	chr16:53766842	A	G	EFO_0004342	Mixed	2015	0.07	0.0047	1e-51	+	109782	0	109782	101	IVNT	GIANT_WC-M_Mixed_2015
rs9940128	Waist circumference	GIANT	23754948	rs9940128	chr16:53800754	chr16:53766842	A	G	EFO_0004342	European	2013	0.07278	0.005227	4.466e-44	+	85504	0	85504	46	IVNT	GIANT_WC_EUR_2013
rs9940128	Waist circumference	GIANT	25673412	rs9940128	chr16:53800754	chr16:53766842	A	G	EFO_0004342	European	2015	0.073	0.0034	3.3e-99	+	231637	0	231637	101	IVNT	GIANT_WC_EUR_2015
rs9940128	Waist circumference	GIANT	25673412	rs9940128	chr16:53800754	chr16:53766842	A	G	EFO_0004342	Mixed	2015	0.069	0.0033	1.2e-94	+	243979	0	243979	101	IVNT	GIANT_WC_Mixed_2015
rs9940128	Waist hip ratio in females	GIANT	25673412	rs9940128	chr16:53800754	chr16:53766842	A	G	EFO_0004343	Mixed	2015	0.037	0.0044	9.7e-17	+	124352	0	124352	101	IVNT	GIANT_WHR-F_Mixed_2015
rs9940128	Waist hip ratio in males	GIANT	23754948	rs9940128	chr16:53800754	chr16:53766842	A	G	EFO_0004343	European	2013	0.057	0.0078	3.58e-13	+	34521	0	34521	46	IVNT	GIANT_WHR-M_EUR_2013
rs9940128	Waist hip ratio in males	GIANT	25673412	rs9940128	chr16:53800754	chr16:53766842	A	G	EFO_0004343	Mixed	2015	0.046	0.0048	9.6e-22	+	99774	0	99774	101	IVNT	GIANT_WHR-M_Mixed_2015
rs9940128	Waist hip ratio	GIANT	23754948	rs9940128	chr16:53800754	chr16:53766842	A	G	EFO_0004343	European	2013	0.0458	0.00533	8.394e-18	+	77192	0	77192	46	IVNT	GIANT_WHR_EUR_2013
rs9940128	Waist hip ratio	GIANT	25673412	rs9940128	chr16:53800754	chr16:53766842	A	G	EFO_0004343	European	2015	0.043	0.0034	9.5e-38	+	211757	0	211757	101	IVNT	GIANT_WHR_EUR_2015
rs9940128	Waist hip ratio	GIANT	25673412	rs9940128	chr16:53800754	chr16:53766842	A	G	EFO_0004343	Mixed	2015	0.041	0.0033	4.1e-36	+	226153	0	226153	101	IVNT	GIANT_WHR_Mixed_2015
rs9940128	Weight in females	GIANT	23754948	rs9940128	chr16:53800754	chr16:53766842	A	G	HP_0000868	European	2013	0.068	0.0063	1.02e-26	+	67526	0	67526	46	IVNT	GIANT_Weight-F_EUR_2013
rs9940128	Weight in males	GIANT	23754948	rs9940128	chr16:53800754	chr16:53766842	A	G	HP_0012041;HP_0000033	European	2013	0.069	0.0065	4.46e-26	+	58257	0	58257	46	IVNT	GIANT_Weight-M_EUR_2013
rs9940128	Weight	GIANT	23754948	rs9940128	chr16:53800754	chr16:53766842	A	G	EFO_0004338	European	2013	0.06848	0.004524	9.012e-52	+	125783	0	125783	46	IVNT	GIANT_Weight_EUR_2013
rs9940128	High density lipoprotein	GLGC	24097068	rs9940128	chr16:53800754	chr16:53766842	A	G	EFO_0004612	European	2013	-0.019	0.0035	1.265e-08	-	185420	0	185420	60	IVNT	GLGC_HDL_EUR_2013
rs9940128	BMI in adolescenceyoung adulthood	Graff M	23669352	rs9940128	chr16:53800754	chr16:53766842	A	G	HP_0003581;HP_0011421	European	2013	NA	NA	3.72e-23	NA	13627	-	-	-	-	GRASP
rs9940128	Body mass index	Heard Costa NL	19557197	rs9940128	chr16:53800754	chr16:53766842	A	G	EFO_0004340	European	2009	NA	NA	1.2e-21	NA	31373	-	-	-	-	GRASP
rs9940128	Body mass index	Speliotes EK	20935630	rs9940128	chr16:53800754	chr16:53766842	A	G	EFO_0004340	European	2010	NA	NA	1.39e-57	NA	123865	-	-	-	-	GRASP
rs9940128	Body mass index	Paternoster L	21935397	rs9940128	chr16:53800754	chr16:53766842	A	G	EFO_0004340	European	2011	NA	NA	9.8e-15	NA	5373	-	-	-	-	GRASP
rs9940128	Obesity Body mass index	Paternoster L	21935397	rs9940128	chr16:53800754	chr16:53766842	A	G	EFO_0001073	European	2011	NA	NA	1.04e-13	NA	5373	-	-	-	-	GRASP
rs9940128	Obesity with early age of onset age 2	EGGC	22484627	rs9940128	chr16:53800754	chr16:53766842	A	G	HP_0003674	European	2012	NA	NA	5.893e-13	NA	13848	-	-	-	-	GRASP
rs9940128	Type 2 diabetes combined control dataset	WTCCC	17554300	rs9940128	chr16:53800754	chr16:53766842	A	G	-	European	2007	NA	NA	8.5e-10	NA	4806	-	-	-	-	GRASP
rs9940128	Waist circumference	Heard Costa NL	19557197	rs9940128	chr16:53800754	chr16:53766842	A	G	EFO_0004342	European	2009	NA	NA	3.5e-18	NA	31373	-	-	-	-	GRASP
rs9940128	Waist circumference in metabolic syndrome subjects without diabetes	Kristiansson K	22399527	rs9940128	chr16:53800754	chr16:53766842	A	G	NCIT_C100948	European	2012	NA	NA	1.66e-09	NA	10564	-	-	-	-	GRASP
rs9940128	Body fat percentage	Lu Y	26833246	rs9940128	chr16:53800754	chr16:53766842	A	G	EFO_0007800	Mixed	2016	0.0486	0.0046	1.321e-25	+	99288	0	99288	56	IVNT	Lu-Y_BFP_Mixed_2016
rs9940128	Body mass index	Graff M	23669352	rs9940128	chr16:53800754	chr16:53766842	A	G	EFO_0004340	European	2013	0.083	0.00838	4e-23	+	-	-	-	-	unit increase	NHGRI-EBI_GWAS_Catalog
rs9940128	Metabolic syndrome	Kristiansson K	22399527	rs9940128	chr16:53800754	chr16:53766842	A	G	EFO_0000195	European	2012	0.09	0.01501	2e-09	+	-	-	-	-	cm increase	NHGRI-EBI_GWAS_Catalog
rs9940128	Age at menarche	Neale B	UKBB	rs9940128	chr16:53800754	chr16:53766842	A	G	EFO_0004703	European	2017	-0.03166	0.002506	1.4e-36	-	176008	0	176008	1	-	Neale-B_UKBB_EUR_2017
rs9940128	Alcohol intake frequency	Neale B	UKBB	rs9940128	chr16:53800754	chr16:53766842	A	G	EFO_0004329	European	2017	0.02098	0.003598	5.521e-09	+	336965	0	336965	1	-	Neale-B_UKBB_EUR_2017
rs9940128	Arm fat mass left	Neale B	UKBB	rs9940128	chr16:53800754	chr16:53766842	A	G	-	European	2017	0.0613	0.002409	9.36e-143	+	331164	0	331164	1	IVNT	Neale-B_UKBB_EUR_2017
rs9940128	Arm fat mass right	Neale B	UKBB	rs9940128	chr16:53800754	chr16:53766842	A	G	-	European	2017	0.06095	0.002408	3.136e-141	+	331226	0	331226	1	IVNT	Neale-B_UKBB_EUR_2017
rs9940128	Arm fat percentage left	Neale B	UKBB	rs9940128	chr16:53800754	chr16:53766842	A	G	-	European	2017	0.04213	0.001861	2.09e-113	+	331198	0	331198	1	IVNT	Neale-B_UKBB_EUR_2017
rs9940128	Arm fat percentage right	Neale B	UKBB	rs9940128	chr16:53800754	chr16:53766842	A	G	-	European	2017	0.04154	0.001869	2.352e-109	+	331249	0	331249	1	IVNT	Neale-B_UKBB_EUR_2017
rs9940128	Arm fat-free mass left	Neale B	UKBB	rs9940128	chr16:53800754	chr16:53766842	A	G	-	European	2017	0.03465	0.001563	7.906e-109	+	331159	0	331159	1	IVNT	Neale-B_UKBB_EUR_2017
rs9940128	Arm fat-free mass right	Neale B	UKBB	rs9940128	chr16:53800754	chr16:53766842	A	G	-	European	2017	0.03315	0.001532	7.89e-104	+	331221	0	331221	1	IVNT	Neale-B_UKBB_EUR_2017
rs9940128	Arm predicted mass left	Neale B	UKBB	rs9940128	chr16:53800754	chr16:53766842	A	G	-	European	2017	0.0341	0.001557	2.998e-106	+	331146	0	331146	1	IVNT	Neale-B_UKBB_EUR_2017
rs9940128	Arm predicted mass right	Neale B	UKBB	rs9940128	chr16:53800754	chr16:53766842	A	G	-	European	2017	0.0334	0.001526	4.685e-106	+	331216	0	331216	1	IVNT	Neale-B_UKBB_EUR_2017
rs9940128	Average weekly beer plus cider intake	Neale B	UKBB	rs9940128	chr16:53800754	chr16:53766842	A	G	EFO_0004329	European	2017	-0.01284	0.002029	2.498e-10	-	241447	0	241447	1	-	Neale-B_UKBB_EUR_2017
rs9940128	Basal metabolic rate	Neale B	UKBB	rs9940128	chr16:53800754	chr16:53766842	A	G	EFO_0007777	European	2017	0.03914	0.00163	2.178e-127	+	331307	0	331307	1	IVNT	Neale-B_UKBB_EUR_2017
rs9940128	Body fat percentage	Neale B	UKBB	rs9940128	chr16:53800754	chr16:53766842	A	G	EFO_0007800	European	2017	0.0375	0.001885	4.951e-88	+	331117	0	331117	1	IVNT	Neale-B_UKBB_EUR_2017
rs9940128	Body mass index	Neale B	UKBB	rs9940128	chr16:53800754	chr16:53766842	A	G	EFO_0004340	European	2017	0.06841	0.002431	4.556e-174	+	336107	0	336107	1	IVNT	Neale-B_UKBB_EUR_2017
rs9940128	Comparative body size at age 10	Neale B	UKBB	rs9940128	chr16:53800754	chr16:53766842	A	G	-	European	2017	0.046	0.001682	1.519e-164	+	331693	0	331693	1	-	Neale-B_UKBB_EUR_2017
rs9940128	Comparative height size at age 10	Neale B	UKBB	rs9940128	chr16:53800754	chr16:53766842	A	G	-	European	2017	0.009435	0.001679	1.925e-08	+	332021	0	332021	1	-	Neale-B_UKBB_EUR_2017
rs9940128	Diabetes diagnosed by doctor	Neale B	UKBB	rs9940128	chr16:53800754	chr16:53766842	A	G	EFO_0000400	European	2017	0.00497	0.0005273	4.3e-21	+	336473	16183	320290	1	risk diff	Neale-B_UKBB_EUR_2017
rs9940128	Heel bone mineral density	Neale B	UKBB	rs9940128	chr16:53800754	chr16:53766842	A	G	EFO_0009270	European	2017	0.01888	0.003154	2.13e-09	+	194398	0	194398	1	IVNT	Neale-B_UKBB_EUR_2017
rs9940128	Hip circumference	Neale B	UKBB	rs9940128	chr16:53800754	chr16:53766842	A	G	EFO_0005093	European	2017	0.05798	0.002434	2.486e-125	+	336601	0	336601	1	IVNT	Neale-B_UKBB_EUR_2017
rs9940128	Illnesses of father: diabetes	Neale B	UKBB	rs9940128	chr16:53800754	chr16:53766842	A	G	EFO_0000400	European	2017	0.004213	0.0007661	3.836e-08	+	293407	28197	265210	1	risk diff	Neale-B_UKBB_EUR_2017
rs9940128	Impedance of arm left	Neale B	UKBB	rs9940128	chr16:53800754	chr16:53766842	A	G	-	European	2017	-0.03473	0.001736	6.067e-89	-	331292	0	331292	1	IVNT	Neale-B_UKBB_EUR_2017
rs9940128	Impedance of arm right	Neale B	UKBB	rs9940128	chr16:53800754	chr16:53766842	A	G	-	European	2017	-0.03478	0.001729	5.927e-90	-	331279	0	331279	1	IVNT	Neale-B_UKBB_EUR_2017
rs9940128	Impedance of leg left	Neale B	UKBB	rs9940128	chr16:53800754	chr16:53766842	A	G	-	European	2017	-0.05647	0.002241	5.256e-140	-	331296	0	331296	1	IVNT	Neale-B_UKBB_EUR_2017
rs9940128	Impedance of leg right	Neale B	UKBB	rs9940128	chr16:53800754	chr16:53766842	A	G	-	European	2017	-0.05413	0.002224	9.209e-131	-	331301	0	331301	1	IVNT	Neale-B_UKBB_EUR_2017
rs9940128	Impedance of whole body	Neale B	UKBB	rs9940128	chr16:53800754	chr16:53766842	A	G	-	European	2017	-0.04725	0.001874	3.991e-140	-	331284	0	331284	1	IVNT	Neale-B_UKBB_EUR_2017
rs9940128	Leg fat mass left	Neale B	UKBB	rs9940128	chr16:53800754	chr16:53766842	A	G	-	European	2017	0.0487	0.001942	1.403e-138	+	331275	0	331275	1	IVNT	Neale-B_UKBB_EUR_2017
rs9940128	Leg fat mass right	Neale B	UKBB	rs9940128	chr16:53800754	chr16:53766842	A	G	-	European	2017	0.04939	0.001965	2.463e-139	+	331293	0	331293	1	IVNT	Neale-B_UKBB_EUR_2017
rs9940128	Leg fat percentage left	Neale B	UKBB	rs9940128	chr16:53800754	chr16:53766842	A	G	-	European	2017	0.0303	0.001537	1.925e-86	+	331278	0	331278	1	IVNT	Neale-B_UKBB_EUR_2017
rs9940128	Leg fat percentage right	Neale B	UKBB	rs9940128	chr16:53800754	chr16:53766842	A	G	-	European	2017	0.03067	0.001557	2.582e-86	+	331296	0	331296	1	IVNT	Neale-B_UKBB_EUR_2017
rs9940128	Leg fat-free mass left	Neale B	UKBB	rs9940128	chr16:53800754	chr16:53766842	A	G	-	European	2017	0.04033	0.001618	6.09e-137	+	331258	0	331258	1	IVNT	Neale-B_UKBB_EUR_2017
rs9940128	Leg fat-free mass right	Neale B	UKBB	rs9940128	chr16:53800754	chr16:53766842	A	G	-	European	2017	0.03874	0.001618	1.264e-126	+	331285	0	331285	1	IVNT	Neale-B_UKBB_EUR_2017
rs9940128	Leg predicted mass left	Neale B	UKBB	rs9940128	chr16:53800754	chr16:53766842	A	G	-	European	2017	0.04	0.001607	1.468e-136	+	331253	0	331253	1	IVNT	Neale-B_UKBB_EUR_2017
rs9940128	Leg predicted mass right	Neale B	UKBB	rs9940128	chr16:53800754	chr16:53766842	A	G	-	European	2017	0.03843	0.001607	2.809e-126	+	331285	0	331285	1	IVNT	Neale-B_UKBB_EUR_2017
rs9940128	Medication for cholesterol, blood pressure or diabetes: none of the above	Neale B	UKBB	rs9940128	chr16:53800754	chr16:53766842	A	G	EFO_0007056	European	2017	-0.009642	0.001719	2.024e-08	-	154702	103004	51698	1	risk diff	Neale-B_UKBB_EUR_2017
rs9940128	Morning or evening person	Neale B	UKBB	rs9940128	chr16:53800754	chr16:53766842	A	G	EFO_0008328	European	2017	-0.02107	0.002419	3.009e-18	-	301143	0	301143	1	-	Neale-B_UKBB_EUR_2017
rs9940128	Relative age of first facial hair	Neale B	UKBB	rs9940128	chr16:53800754	chr16:53766842	A	G	EFO_0007822	European	2017	-0.009523	0.001605	2.991e-09	-	151113	0	151113	1	-	Neale-B_UKBB_EUR_2017
rs9940128	Self-reported diabetes	Neale B	UKBB	rs9940128	chr16:53800754	chr16:53766842	A	G	EFO_0000400	European	2017	0.003915	0.0004781	2.665e-16	+	337159	13243	323916	1	risk diff	Neale-B_UKBB_EUR_2017
rs9940128	Self-reported hypertension	Neale B	UKBB	rs9940128	chr16:53800754	chr16:53766842	A	G	EFO_0000537	European	2017	0.007939	0.001079	1.876e-13	+	337159	87690	249469	1	risk diff	Neale-B_UKBB_EUR_2017
rs9940128	Sleep duration	Neale B	UKBB	rs9940128	chr16:53800754	chr16:53766842	A	G	EFO_0005271	European	2017	-0.01136	0.0019	2.269e-09	-	335410	0	335410	1	-	Neale-B_UKBB_EUR_2017
rs9940128	Snoring	Neale B	UKBB	rs9940128	chr16:53800754	chr16:53766842	A	G	EFO_0008341	European	2017	-0.007307	0.001212	1.648e-09	-	314449	117812	196637	1	risk diff	Neale-B_UKBB_EUR_2017
rs9940128	Sodium in urine	Neale B	UKBB	rs9940128	chr16:53800754	chr16:53766842	A	G	EFO_0009282	European	2017	0.01697	0.002395	1.409e-12	+	326831	0	326831	1	IVNT	Neale-B_UKBB_EUR_2017
rs9940128	Treatment with blood pressure medication	Neale B	UKBB	rs9940128	chr16:53800754	chr16:53766842	A	G	EFO_0007056	European	2017	0.007236	0.001282	1.653e-08	+	180203	31488	148715	1	risk diff	Neale-B_UKBB_EUR_2017
rs9940128	Treatment with metformin	Neale B	UKBB	rs9940128	chr16:53800754	chr16:53766842	A	G	EFO_0007056	European	2017	0.003097	0.0003839	7.19e-16	+	337159	8392	328767	1	risk diff	Neale-B_UKBB_EUR_2017
rs9940128	Trunk fat mass	Neale B	UKBB	rs9940128	chr16:53800754	chr16:53766842	A	G	EFO_0005409	European	2017	0.05561	0.002475	1.024e-111	+	331093	0	331093	1	IVNT	Neale-B_UKBB_EUR_2017
rs9940128	Trunk fat percentage	Neale B	UKBB	rs9940128	chr16:53800754	chr16:53766842	A	G	-	European	2017	0.04088	0.00226	4.079e-73	+	331113	0	331113	1	IVNT	Neale-B_UKBB_EUR_2017
rs9940128	Trunk fat-free mass	Neale B	UKBB	rs9940128	chr16:53800754	chr16:53766842	A	G	-	European	2017	0.02991	0.001549	4.64e-83	+	331030	0	331030	1	IVNT	Neale-B_UKBB_EUR_2017
rs9940128	Trunk predicted mass	Neale B	UKBB	rs9940128	chr16:53800754	chr16:53766842	A	G	-	European	2017	0.02981	0.001544	4.575e-83	+	330995	0	330995	1	IVNT	Neale-B_UKBB_EUR_2017
rs9940128	Usual walking pace	Neale B	UKBB	rs9940128	chr16:53800754	chr16:53766842	A	G	EFO_0008002	European	2017	-0.009933	0.001503	3.86e-11	-	335349	0	335349	1	-	Neale-B_UKBB_EUR_2017
rs9940128	Vascular or heart problems diagnosed by doctor: high blood pressure	Neale B	UKBB	rs9940128	chr16:53800754	chr16:53766842	A	G	EFO_0004325	European	2017	0.007912	0.001094	4.766e-13	+	336683	91033	245650	1	risk diff	Neale-B_UKBB_EUR_2017
rs9940128	Vascular or heart problems diagnosed by doctor: none of the above	Neale B	UKBB	rs9940128	chr16:53800754	chr16:53766842	A	G	-	European	2017	-0.008043	0.001124	8.169e-13	-	336683	236530	100153	1	risk diff	Neale-B_UKBB_EUR_2017
rs9940128	Waist circumference	Neale B	UKBB	rs9940128	chr16:53800754	chr16:53766842	A	G	EFO_0004342	European	2017	0.05385	0.002177	5.294e-135	+	336639	0	336639	1	IVNT	Neale-B_UKBB_EUR_2017
rs9940128	Weight	Neale B	UKBB	rs9940128	chr16:53800754	chr16:53766842	A	G	EFO_0004338	European	2017	0.05713	0.002147	8.619e-156	+	336227	0	336227	1	IVNT	Neale-B_UKBB_EUR_2017
rs9940128	Whole body fat mass	Neale B	UKBB	rs9940128	chr16:53800754	chr16:53766842	A	G	-	European	2017	0.058	0.002398	3.886e-129	+	330762	0	330762	1	IVNT	Neale-B_UKBB_EUR_2017
rs9940128	Whole body fat-free mass	Neale B	UKBB	rs9940128	chr16:53800754	chr16:53766842	A	G	-	European	2017	0.03496	0.001554	6.359e-112	+	331291	0	331291	1	IVNT	Neale-B_UKBB_EUR_2017
rs9940128	Whole body water mass	Neale B	UKBB	rs9940128	chr16:53800754	chr16:53766842	A	G	-	European	2017	0.03528	0.001557	1.149e-113	+	331315	0	331315	1	IVNT	Neale-B_UKBB_EUR_2017
rs9940128	Age at menarche	ReproGen	25231870	rs9940128	chr16:53800754	chr16:53766842	A	G	EFO_0004703;EFO_0007701;EFO_0007702	European	2014	-0.04	0.005041	2.1e-15	-	182416	0	182416	58	years	ReproGen_Age-at-Menarche_EUR_2014
rs9940128	Metabolic syndrome x	Kristiansson K	22399527	rs9940128	chr16:53800754	chr16:53766842	A	G	EFO_0000195	European	2012	NA	NA	2e-09	NA	-	-	-	-	-	dbGaP
rs12967855	Fed-up feelings	Neale B	UKBB	rs12967855	chr18:35138245	chr18:37558282	A	G	EFO_0009588	European	2017	0.009025	0.001289	2.521e-12	+	330549	134124	196425	1	risk diff	Neale-B_UKBB_EUR_2017
rs12967855	Guilty feelings	Neale B	UKBB	rs12967855	chr18:35138245	chr18:37558282	A	G	-	European	2017	0.006482	0.001175	3.48e-08	+	328769	92945	235824	1	risk diff	Neale-B_UKBB_EUR_2017
rs12967855	Mood swings	Neale B	UKBB	rs12967855	chr18:35138245	chr18:37558282	A	G	EFO_0008475	European	2017	0.007519	0.001308	9.111e-09	+	329428	148601	180827	1	risk diff	Neale-B_UKBB_EUR_2017
rs12967855	Neuroticism score	Neale B	UKBB	rs12967855	chr18:35138245	chr18:37558282	A	G	EFO_0007660	European	2017	0.07589	0.009296	3.244e-16	+	274108	0	274108	1	-	Neale-B_UKBB_EUR_2017
rs12967855	Overall health rating	Neale B	UKBB	rs12967855	chr18:35138245	chr18:37558282	A	G	-	European	2017	0.01366	0.001884	4.114e-13	+	336020	0	336020	1	-	Neale-B_UKBB_EUR_2017
rs12967855	Qualifications: college or university degree	Neale B	UKBB	rs12967855	chr18:35138245	chr18:37558282	A	G	EFO_0004784	European	2017	-0.01198	0.001216	6.833e-23	-	334070	106305	227765	1	risk diff	Neale-B_UKBB_EUR_2017
rs12967855	Qualifications: none	Neale B	UKBB	rs12967855	chr18:35138245	chr18:37558282	A	G	EFO_0004784	European	2017	0.007719	0.0009858	4.9e-15	+	334070	57567	276503	1	risk diff	Neale-B_UKBB_EUR_2017
rs12967855	Seen doctor for nerves, anxiety, tension or depression	Neale B	UKBB	rs12967855	chr18:35138245	chr18:37558282	A	G	EFO_0009820	European	2017	0.007254	0.001224	3.093e-09	+	335108	115328	219780	1	risk diff	Neale-B_UKBB_EUR_2017
rs12967855	Sensitivity or hurt feelings	Neale B	UKBB	rs12967855	chr18:35138245	chr18:37558282	A	G	EFO_0009599	European	2017	0.009965	0.001286	9.332e-15	+	327832	182340	145492	1	risk diff	Neale-B_UKBB_EUR_2017
rs12967855	Time spent watching television	Neale B	UKBB	rs12967855	chr18:35138245	chr18:37558282	A	G	-	European	2017	0.01212	0.001996	1.245e-09	+	319740	0	319740	1	-	Neale-B_UKBB_EUR_2017
rs12967855	Worrier or anxious feelings	Neale B	UKBB	rs12967855	chr18:35138245	chr18:37558282	A	G	EFO_0009863	European	2017	0.007393	0.001288	9.447e-09	+	328717	186559	142158	1	risk diff	Neale-B_UKBB_EUR_2017
rs12967855	Worry too long after embarrassment	Neale B	UKBB	rs12967855	chr18:35138245	chr18:37558282	A	G	-	European	2017	0.00794	0.001313	1.465e-09	+	323766	154615	169151	1	risk diff	Neale-B_UKBB_EUR_2017
rs12967855	Years of educational attainment	SSGAC	27225129	rs12967855	chr18:35138245	chr18:37558282	A	G	EFO_0004784	European	2016	-0.017	0.003	1.408e-10	-	328917	0	328917	64	years	SSGAC_EduYears_EUR_2016
rs12967855	Neuroticism	SSGAC	27089181	rs12967855	chr18:35138245	chr18:37558282	A	G	EFO_0007660;EFO_0004257	European	2016	0.021	0.004	9.338e-09	+	170911	0	170911	2	SD	SSGAC_Neuroticism_EUR_2016
rs12967855	Neuroticism	SSGAC	29292387	rs12967855	chr18:35138245	chr18:37558282	A	G	EFO_0007660;EFO_0004257	European	2018	0.015	0.002	1.45e-09	+	168105	0	168105	2	SD	SSGAC_Neuroticism_EUR_2018

## Sheet: Sup Tab S3. GERD to Dur_Sec
Supplementary Tables 2 S3. GERD to Dur_Sec.The secondary phenotypes of removed GERD-associated SNPs which have the potential to affect the causal relationship between GERD and sleep duration through pleiotropy from PhenoScanner.
snp	trait	study	pmid	rsid	hg19_coordinates	hg38_coordinates	a1	a2	efo	ancestry	year	beta	se	p	direction	n	n_cases	n_controls	n_studies	unit	dataset
rs2815749	Childhood BMI	EGGC	26604143	rs2815749	chr1:72814783	chr1:72349100	G	A	EFO_0004340	European	2016	0.0579	0.0102	1.56e-08	+	35661	0	35661	20	SDS	EGGC_Childhood-BMI_EUR_2016
rs2815749	Body mass index in females	GIANT	25673413	rs2815749	chr1:72814783	chr1:72349100	G	A	EFO_0004340	Mixed	2015	0.0324	0.0051	1.416e-10	+	171967	0	171967	107	IVNT	GIANT_BMI-F_Mixed_2015
rs2815749	Body mass index in males greater than 50 years of age	GIANT	26426971	rs2815749	chr1:72814783	chr1:72349100	G	A	EFO_0004340	European	2015	0.037	0.0065	1.4e-08	+	90357	0	90357	114	IVNT	GIANT_BMI-M-GT-50_EUR_2015
rs2815749	Body mass index in males less than or equal to 50 years of age	GIANT	26426971	rs2815749	chr1:72814783	chr1:72349100	G	A	EFO_0004340	European	2015	0.051	0.0089	1.2e-08	+	49026	0	49026	114	IVNT	GIANT_BMI-M-LE-50_EUR_2015
rs2815749	Body mass index in males	GIANT	23754948	rs2815749	chr1:72814783	chr1:72349100	G	A	EFO_0004340	European	2013	0.054	0.0084	2e-10	+	58611	0	58611	46	IVNT	GIANT_BMI-M_EUR_2013
rs2815749	Body mass index in males	GIANT	25673413	rs2815749	chr1:72814783	chr1:72349100	G	A	EFO_0004340	Mixed	2015	0.0441	0.0053	1.113e-16	+	152881	0	152881	106	IVNT	GIANT_BMI-M_Mixed_2015
rs2815749	Body mass index in non-smokers	GIANT	28443625	rs2815749	chr1:72814783	chr1:72349100	G	A	EFO_0004340	European	2017	0.0326	0.0054	1.812e-09	+	141202	0	141202	73	IVNT	GIANT_BMI-Non-smokers_EUR_2017
rs2815749	Body mass index in non-smokers	GIANT	28443625	rs2815749	chr1:72814783	chr1:72349100	G	A	EFO_0004340	Mixed	2017	0.0278	0.0049	1.27e-08	+	167045	0	167045	79	IVNT	GIANT_BMI-Non-smokers_Mixed_2017
rs2815749	Body mass index adjsuted for physical activity in males	GIANT	28448500	rs2815749	chr1:72814783	chr1:72349100	G	A	EFO_0004340	Mixed	2017	0.0386	0.007	3.13e-08	+	82329	0	82329	52	IVNT	GIANT_BMI-adjusted-PA-M_Mixed_2017
rs2815749	Body mass index adjusted for physical activity	GIANT	28448500	rs2815749	chr1:72814783	chr1:72349100	G	A	EFO_0004340	European	2017	0.0295	0.0049	1.78e-09	+	176820	0	176820	57	IVNT	GIANT_BMI-adjusted-PA_EUR_2017
rs2815749	Body mass index adjusted for physical activity	GIANT	28448500	rs2815749	chr1:72814783	chr1:72349100	G	A	EFO_0004340	Mixed	2017	0.0283	0.0046	7.99e-10	+	196849	0	196849	60	IVNT	GIANT_BMI-adjusted-PA_Mixed_2017
rs2815749	Body mass index adjusted for smoking in males	GIANT	28443625	rs2815749	chr1:72814783	chr1:72349100	G	A	EFO_0004340	Mixed	2017	0.0402	0.0062	7.172e-11	+	101466	0	101466	72	IVNT	GIANT_BMI-adjusted-Smoking-M_Mixed_2017
rs2815749	Body mass index adjusted for smoking	GIANT	28443625	rs2815749	chr1:72814783	chr1:72349100	G	A	EFO_0004340	European	2017	0.0331	0.0047	1.699e-12	+	186004	0	186004	73	IVNT	GIANT_BMI-adjusted-Smoking_EUR_2017
rs2815749	Body mass index adjusted for smoking	GIANT	28443625	rs2815749	chr1:72814783	chr1:72349100	G	A	EFO_0004340	Mixed	2017	0.0294	0.0043	8.116e-12	+	216380	0	216380	79	IVNT	GIANT_BMI-adjusted-Smoking_Mixed_2017
rs2815749	Body mass index	Speliotes EK	20935630	rs2815749	chr1:72814783	chr1:72349100	G	A	EFO_0004340	European	2010	NA	NA	7e-11	NA	123855	0	123855	46	IVNT	GIANT_BMI_EUR_2010
rs2815749	Body mass index	GIANT	23754948	rs2815749	chr1:72814783	chr1:72349100	G	A	EFO_0004340	European	2013	0.04194	0.005793	4.502e-13	+	126566	0	126566	46	IVNT	GIANT_BMI_EUR_2013
rs2815749	Body mass index	GIANT	25673413	rs2815749	chr1:72814783	chr1:72349100	G	A	EFO_0004340	European	2015	0.0375	0.004	2.68e-21	+	322137	0	322137	114	IVNT	GIANT_BMI_EUR_2015
rs2815749	Body mass index	GIANT	25673413	rs2815749	chr1:72814783	chr1:72349100	G	A	EFO_0004340	Mixed	2015	0.0352	0.0038	2.364e-20	+	339208	0	339208	125	IVNT	GIANT_BMI_Mixed_2015
rs2815749	Waist circumference in males	GIANT	25673412	rs2815749	chr1:72814783	chr1:72349100	G	A	EFO_0004342	Mixed	2015	0.035	0.0061	1.2e-08	+	109991	0	109991	101	IVNT	GIANT_WC-M_Mixed_2015
rs2815749	Waist circumference	GIANT	25673412	rs2815749	chr1:72814783	chr1:72349100	G	A	EFO_0004342	European	2015	0.03	0.0044	1.2e-11	+	232085	0	232085	101	IVNT	GIANT_WC_EUR_2015
rs2815749	Waist circumference	GIANT	25673412	rs2815749	chr1:72814783	chr1:72349100	G	A	EFO_0004342	Mixed	2015	0.028	0.0042	3.9e-11	+	244428	0	244428	101	IVNT	GIANT_WC_Mixed_2015
rs2815749	Weight in males	GIANT	23754948	rs2815749	chr1:72814783	chr1:72349100	G	A	HP_0012041;HP_0000033	European	2013	0.049	0.0085	6e-09	+	58316	0	58316	46	IVNT	GIANT_Weight-M_EUR_2013
rs2815749	Weight	GIANT	23754948	rs2815749	chr1:72814783	chr1:72349100	G	A	EFO_0004338	European	2013	0.03904	0.005864	2.773e-11	+	125906	0	125906	46	IVNT	GIANT_Weight_EUR_2013
rs2815749	Body mass index	Speliotes EK	20935630	rs2815749	chr1:72814783	chr1:72349100	G	A	EFO_0004340	European	2010	NA	NA	7e-11	NA	123865	-	-	-	-	GRASP
rs2815749	Arm fat mass left	Neale B	UKBB	rs2815749	chr1:72814783	chr1:72349100	G	A	-	European	2017	0.02701	0.002986	1.498e-19	+	331164	0	331164	1	IVNT	Neale-B_UKBB_EUR_2017
rs2815749	Arm fat mass right	Neale B	UKBB	rs2815749	chr1:72814783	chr1:72349100	G	A	-	European	2017	0.02704	0.002985	1.361e-19	+	331226	0	331226	1	IVNT	Neale-B_UKBB_EUR_2017
rs2815749	Arm fat percentage left	Neale B	UKBB	rs2815749	chr1:72814783	chr1:72349100	G	A	-	European	2017	0.01867	0.002306	5.795e-16	+	331198	0	331198	1	IVNT	Neale-B_UKBB_EUR_2017
rs2815749	Arm fat percentage right	Neale B	UKBB	rs2815749	chr1:72814783	chr1:72349100	G	A	-	European	2017	0.01824	0.002317	3.56e-15	+	331249	0	331249	1	IVNT	Neale-B_UKBB_EUR_2017
rs2815749	Arm fat-free mass left	Neale B	UKBB	rs2815749	chr1:72814783	chr1:72349100	G	A	-	European	2017	0.01496	0.001937	1.155e-14	+	331159	0	331159	1	IVNT	Neale-B_UKBB_EUR_2017
rs2815749	Arm fat-free mass right	Neale B	UKBB	rs2815749	chr1:72814783	chr1:72349100	G	A	-	European	2017	0.01451	0.001899	2.129e-14	+	331221	0	331221	1	IVNT	Neale-B_UKBB_EUR_2017
rs2815749	Arm predicted mass left	Neale B	UKBB	rs2815749	chr1:72814783	chr1:72349100	G	A	-	European	2017	0.01501	0.00193	7.266e-15	+	331146	0	331146	1	IVNT	Neale-B_UKBB_EUR_2017
rs2815749	Arm predicted mass right	Neale B	UKBB	rs2815749	chr1:72814783	chr1:72349100	G	A	-	European	2017	0.01471	0.001892	7.641e-15	+	331216	0	331216	1	IVNT	Neale-B_UKBB_EUR_2017
rs2815749	Basal metabolic rate	Neale B	UKBB	rs2815749	chr1:72814783	chr1:72349100	G	A	EFO_0007777	European	2017	0.01479	0.00202	2.523e-13	+	331307	0	331307	1	IVNT	Neale-B_UKBB_EUR_2017
rs2815749	Body fat percentage	Neale B	UKBB	rs2815749	chr1:72814783	chr1:72349100	G	A	EFO_0007800	European	2017	0.02034	0.002336	3.105e-18	+	331117	0	331117	1	IVNT	Neale-B_UKBB_EUR_2017
rs2815749	Body mass index	Neale B	UKBB	rs2815749	chr1:72814783	chr1:72349100	G	A	EFO_0004340	European	2017	0.03063	0.003014	2.945e-24	+	336107	0	336107	1	IVNT	Neale-B_UKBB_EUR_2017
rs2815749	Comparative body size at age 10	Neale B	UKBB	rs2815749	chr1:72814783	chr1:72349100	G	A	-	European	2017	0.02062	0.002086	4.81e-23	+	331693	0	331693	1	-	Neale-B_UKBB_EUR_2017
rs2815749	Hip circumference	Neale B	UKBB	rs2815749	chr1:72814783	chr1:72349100	G	A	EFO_0005093	European	2017	0.0262	0.003018	3.888e-18	+	336601	0	336601	1	IVNT	Neale-B_UKBB_EUR_2017
rs2815749	Impedance of arm left	Neale B	UKBB	rs2815749	chr1:72814783	chr1:72349100	G	A	-	European	2017	-0.01766	0.002152	2.25e-16	-	331292	0	331292	1	IVNT	Neale-B_UKBB_EUR_2017
rs2815749	Impedance of arm right	Neale B	UKBB	rs2815749	chr1:72814783	chr1:72349100	G	A	-	European	2017	-0.01753	0.002143	2.825e-16	-	331279	0	331279	1	IVNT	Neale-B_UKBB_EUR_2017
rs2815749	Impedance of whole body	Neale B	UKBB	rs2815749	chr1:72814783	chr1:72349100	G	A	-	European	2017	-0.01593	0.002323	7.106e-12	-	331284	0	331284	1	IVNT	Neale-B_UKBB_EUR_2017
rs2815749	Leg fat mass left	Neale B	UKBB	rs2815749	chr1:72814783	chr1:72349100	G	A	-	European	2017	0.02617	0.002408	1.678e-27	+	331275	0	331275	1	IVNT	Neale-B_UKBB_EUR_2017
rs2815749	Leg fat mass right	Neale B	UKBB	rs2815749	chr1:72814783	chr1:72349100	G	A	-	European	2017	0.02538	0.002436	2.069e-25	+	331293	0	331293	1	IVNT	Neale-B_UKBB_EUR_2017
rs2815749	Leg fat percentage left	Neale B	UKBB	rs2815749	chr1:72814783	chr1:72349100	G	A	-	European	2017	0.01886	0.001905	4.191e-23	+	331278	0	331278	1	IVNT	Neale-B_UKBB_EUR_2017
rs2815749	Leg fat percentage right	Neale B	UKBB	rs2815749	chr1:72814783	chr1:72349100	G	A	-	European	2017	0.01782	0.00193	2.564e-20	+	331296	0	331296	1	IVNT	Neale-B_UKBB_EUR_2017
rs2815749	Leg fat-free mass left	Neale B	UKBB	rs2815749	chr1:72814783	chr1:72349100	G	A	-	European	2017	0.01352	0.002006	1.621e-11	+	331258	0	331258	1	IVNT	Neale-B_UKBB_EUR_2017
rs2815749	Leg fat-free mass right	Neale B	UKBB	rs2815749	chr1:72814783	chr1:72349100	G	A	-	European	2017	0.01305	0.002006	7.616e-11	+	331285	0	331285	1	IVNT	Neale-B_UKBB_EUR_2017
rs2815749	Leg predicted mass left	Neale B	UKBB	rs2815749	chr1:72814783	chr1:72349100	G	A	-	European	2017	0.01306	0.001993	5.658e-11	+	331253	0	331253	1	IVNT	Neale-B_UKBB_EUR_2017
rs2815749	Leg predicted mass right	Neale B	UKBB	rs2815749	chr1:72814783	chr1:72349100	G	A	-	European	2017	0.01322	0.001993	3.263e-11	+	331285	0	331285	1	IVNT	Neale-B_UKBB_EUR_2017
rs2815749	Number of treatments or medications taken	Neale B	UKBB	rs2815749	chr1:72814783	chr1:72349100	G	A	EFO_0007056	European	2017	0.01348	0.002444	3.48e-08	+	337159	0	337159	1	-	Neale-B_UKBB_EUR_2017
rs2815749	Pulse rate	Neale B	UKBB	rs2815749	chr1:72814783	chr1:72349100	G	A	EFO_0004326	European	2017	0.01805	0.003144	9.372e-09	+	317756	0	317756	1	IVNT	Neale-B_UKBB_EUR_2017
rs2815749	Seen doctor for nerves, anxiety, tension or depression	Neale B	UKBB	rs2815749	chr1:72814783	chr1:72349100	G	A	EFO_0009820	European	2017	0.008006	0.001438	2.576e-08	+	335108	115328	219780	1	risk diff	Neale-B_UKBB_EUR_2017
rs2815749	Trunk fat mass	Neale B	UKBB	rs2815749	chr1:72814783	chr1:72349100	G	A	EFO_0005409	European	2017	0.02632	0.003068	9.443e-18	+	331093	0	331093	1	IVNT	Neale-B_UKBB_EUR_2017
rs2815749	Trunk fat percentage	Neale B	UKBB	rs2815749	chr1:72814783	chr1:72349100	G	A	-	European	2017	0.02062	0.0028	1.821e-13	+	331113	0	331113	1	IVNT	Neale-B_UKBB_EUR_2017
rs2815749	Trunk fat-free mass	Neale B	UKBB	rs2815749	chr1:72814783	chr1:72349100	G	A	-	European	2017	0.01048	0.001919	4.696e-08	+	331030	0	331030	1	IVNT	Neale-B_UKBB_EUR_2017
rs2815749	Waist circumference	Neale B	UKBB	rs2815749	chr1:72814783	chr1:72349100	G	A	EFO_0004342	European	2017	0.0239	0.002699	8.203e-19	+	336639	0	336639	1	IVNT	Neale-B_UKBB_EUR_2017
rs2815749	Weight	Neale B	UKBB	rs2815749	chr1:72814783	chr1:72349100	G	A	EFO_0004338	European	2017	0.02399	0.002662	2.08e-19	+	336227	0	336227	1	IVNT	Neale-B_UKBB_EUR_2017
rs2815749	Whole body fat mass	Neale B	UKBB	rs2815749	chr1:72814783	chr1:72349100	G	A	-	European	2017	0.02834	0.002973	1.512e-21	+	330762	0	330762	1	IVNT	Neale-B_UKBB_EUR_2017
rs2815749	Whole body fat-free mass	Neale B	UKBB	rs2815749	chr1:72814783	chr1:72349100	G	A	-	European	2017	0.01234	0.001927	1.52e-10	+	331291	0	331291	1	IVNT	Neale-B_UKBB_EUR_2017
rs2815749	Whole body water mass	Neale B	UKBB	rs2815749	chr1:72814783	chr1:72349100	G	A	-	European	2017	0.01255	0.00193	7.748e-11	+	331315	0	331315	1	IVNT	Neale-B_UKBB_EUR_2017
rs6711584	Alcohol intake versus 10 years previously	Neale B	UKBB	rs6711584	chr2:104421692	chr2:103805234	A	G	EFO_0004329	European	2017	0.01096	0.00186	3.749e-09	+	313248	0	313248	1	-	Neale-B_UKBB_EUR_2017
rs6711584	Arm fat mass left	Neale B	UKBB	rs6711584	chr2:104421692	chr2:103805234	A	G	-	European	2017	0.01323	0.002399	3.493e-08	+	331164	0	331164	1	IVNT	Neale-B_UKBB_EUR_2017
rs6711584	Body fat percentage	Neale B	UKBB	rs6711584	chr2:104421692	chr2:103805234	A	G	EFO_0007800	European	2017	0.01035	0.001877	3.54e-08	+	331117	0	331117	1	IVNT	Neale-B_UKBB_EUR_2017
rs6711584	Body mass index	Neale B	UKBB	rs6711584	chr2:104421692	chr2:103805234	A	G	EFO_0004340	European	2017	0.01552	0.002422	1.485e-10	+	336107	0	336107	1	IVNT	Neale-B_UKBB_EUR_2017
rs6711584	Impedance of arm right	Neale B	UKBB	rs6711584	chr2:104421692	chr2:103805234	A	G	-	European	2017	-0.009602	0.001721	2.434e-08	-	331279	0	331279	1	IVNT	Neale-B_UKBB_EUR_2017
rs6711584	Leg fat mass left	Neale B	UKBB	rs6711584	chr2:104421692	chr2:103805234	A	G	-	European	2017	0.01184	0.001935	9.321e-10	+	331275	0	331275	1	IVNT	Neale-B_UKBB_EUR_2017
rs6711584	Leg fat mass right	Neale B	UKBB	rs6711584	chr2:104421692	chr2:103805234	A	G	-	European	2017	0.01207	0.001957	6.935e-10	+	331293	0	331293	1	IVNT	Neale-B_UKBB_EUR_2017
rs6711584	Leg fat percentage left	Neale B	UKBB	rs6711584	chr2:104421692	chr2:103805234	A	G	-	European	2017	0.009362	0.001531	9.562e-10	+	331278	0	331278	1	IVNT	Neale-B_UKBB_EUR_2017
rs6711584	Leg fat percentage right	Neale B	UKBB	rs6711584	chr2:104421692	chr2:103805234	A	G	-	European	2017	0.009449	0.00155	1.093e-09	+	331296	0	331296	1	IVNT	Neale-B_UKBB_EUR_2017
rs6711584	Past tobacco smoking	Neale B	UKBB	rs6711584	chr2:104421692	chr2:103805234	A	G	EFO_0006527	European	2017	-0.01759	0.003193	3.593e-08	-	310749	0	310749	1	-	Neale-B_UKBB_EUR_2017
rs6711584	Trunk fat mass	Neale B	UKBB	rs6711584	chr2:104421692	chr2:103805234	A	G	EFO_0005409	European	2017	0.01377	0.002464	2.321e-08	+	331093	0	331093	1	IVNT	Neale-B_UKBB_EUR_2017
rs6711584	Weight	Neale B	UKBB	rs6711584	chr2:104421692	chr2:103805234	A	G	EFO_0004338	European	2017	0.01215	0.002139	1.336e-08	+	336227	0	336227	1	IVNT	Neale-B_UKBB_EUR_2017
rs6711584	Whole body fat mass	Neale B	UKBB	rs6711584	chr2:104421692	chr2:103805234	A	G	-	European	2017	0.01347	0.002388	1.716e-08	+	330762	0	330762	1	IVNT	Neale-B_UKBB_EUR_2017
rs13409451	Morning or evening person	Neale B	UKBB	rs13409451	chr2:144257639	chr2:143500070	A	G	EFO_0008328	European	2017	-0.01641	0.002452	2.174e-11	-	301143	0	301143	1	-	Neale-B_UKBB_EUR_2017
rs13409451	Qualifications: A levels or as levels or equivalent	Neale B	UKBB	rs13409451	chr2:144257639	chr2:143500070	A	G	EFO_0004784	European	2017	-0.007169	0.00112	1.546e-10	-	334070	91710	242360	1	risk diff	Neale-B_UKBB_EUR_2017
rs13409451	Qualifications: college or university degree	Neale B	UKBB	rs13409451	chr2:144257639	chr2:143500070	A	G	EFO_0004784	European	2017	-0.008704	0.001168	9.358e-14	-	334070	106305	227765	1	risk diff	Neale-B_UKBB_EUR_2017
rs13409451	Qualifications: none	Neale B	UKBB	rs13409451	chr2:144257639	chr2:143500070	A	G	EFO_0004784	European	2017	0.006576	0.0009473	3.856e-12	+	334070	57567	276503	1	risk diff	Neale-B_UKBB_EUR_2017
rs13409451	Years of educational attainment	SSGAC	27225129	rs13409451	chr2:144257639	chr2:143500070	A	G	EFO_0004784	European	2016	-0.017	0.003	5.955e-11	-	328917	0	328917	64	years	SSGAC_EduYears_EUR_2016
rs13409451	Intelligence	Sniekers S	28530673	rs13409451	chr2:144257639	chr2:143500070	A	G	EFO_0004337	European	2017	-0.02896	0.005177	2.233e-08	-	78308	0	78308	13	-	Sniekers-S_Intelligence_EUR_2017
rs2240326	Age first birth female	Barban N	27798627	rs2240326	chr3:50128386	chr3:50090953	G	A	EFO_0007862	European	2016	NA	NA	6.903e-10	-	163522	0	163522	41	years	Barban-N_AFB-F_EUR_2016
rs2240326	Age first birth	Barban N	27798627	rs2240326	chr3:50128386	chr3:50090953	G	A	EFO_0007862	European	2016	NA	NA	1.753e-13	-	213067	0	213067	40	years	Barban-N_AFB_EUR_2016
rs2240326	Crohns disease	IBDGC	23128233	rs2240326	chr3:50128386	chr3:50090953	G	A	EFO_0000384	European	2012	NA	NA	5.3e-09	NA	14342	6299	8043	7	log OR	IBDGC_Chrons-Disease_EUR_2012
rs2240326	Inflammatory bowel disease	IBDGC	26192919	rs2240326	chr3:50128386	chr3:50090953	G	A	EFO_0003767	European	2015	-0.0917	0.0167	4.029e-08	-	34652	12882	21770	15	log OR	IBDGC_IBD_EUR_2015
rs2240326	Age at first live birth	Neale B	UKBB	rs2240326	chr3:50128386	chr3:50090953	G	A	EFO_0009101	European	2017	-0.02916	0.003939	1.34e-13	-	123846	0	123846	1	IVNT	Neale-B_UKBB_EUR_2017
rs2240326	Age at last live birth	Neale B	UKBB	rs2240326	chr3:50128386	chr3:50090953	G	A	-	European	2017	-0.02827	0.003956	8.871e-13	-	123676	0	123676	1	IVNT	Neale-B_UKBB_EUR_2017
rs2240326	Age completed full time education	Neale B	UKBB	rs2240326	chr3:50128386	chr3:50090953	G	A	EFO_0004784	European	2017	-0.01455	0.002427	2.055e-09	-	226899	0	226899	1	-	Neale-B_UKBB_EUR_2017
rs2240326	Alcohol intake frequency	Neale B	UKBB	rs2240326	chr3:50128386	chr3:50090953	G	A	EFO_0004329	European	2017	0.02225	0.003554	3.816e-10	+	336965	0	336965	1	-	Neale-B_UKBB_EUR_2017
rs2240326	Alcohol intake versus 10 years previously	Neale B	UKBB	rs2240326	chr3:50128386	chr3:50090953	G	A	EFO_0004329	European	2017	0.01061	0.001846	8.991e-09	+	313248	0	313248	1	-	Neale-B_UKBB_EUR_2017
rs2240326	Arm fat mass left	Neale B	UKBB	rs2240326	chr3:50128386	chr3:50090953	G	A	-	European	2017	0.02622	0.00238	3.237e-28	+	331164	0	331164	1	IVNT	Neale-B_UKBB_EUR_2017
rs2240326	Arm fat mass right	Neale B	UKBB	rs2240326	chr3:50128386	chr3:50090953	G	A	-	European	2017	0.02629	0.00238	2.232e-28	+	331226	0	331226	1	IVNT	Neale-B_UKBB_EUR_2017
rs2240326	Arm fat percentage left	Neale B	UKBB	rs2240326	chr3:50128386	chr3:50090953	G	A	-	European	2017	0.01751	0.001839	1.702e-21	+	331198	0	331198	1	IVNT	Neale-B_UKBB_EUR_2017
rs2240326	Arm fat percentage right	Neale B	UKBB	rs2240326	chr3:50128386	chr3:50090953	G	A	-	European	2017	0.01733	0.001847	6.447e-21	+	331249	0	331249	1	IVNT	Neale-B_UKBB_EUR_2017
rs2240326	Arm fat-free mass left	Neale B	UKBB	rs2240326	chr3:50128386	chr3:50090953	G	A	-	European	2017	0.01508	0.001544	1.643e-22	+	331159	0	331159	1	IVNT	Neale-B_UKBB_EUR_2017
rs2240326	Arm fat-free mass right	Neale B	UKBB	rs2240326	chr3:50128386	chr3:50090953	G	A	-	European	2017	0.01416	0.001513	8.578e-21	+	331221	0	331221	1	IVNT	Neale-B_UKBB_EUR_2017
rs2240326	Arm predicted mass left	Neale B	UKBB	rs2240326	chr3:50128386	chr3:50090953	G	A	-	European	2017	0.01526	0.001538	3.507e-23	+	331146	0	331146	1	IVNT	Neale-B_UKBB_EUR_2017
rs2240326	Arm predicted mass right	Neale B	UKBB	rs2240326	chr3:50128386	chr3:50090953	G	A	-	European	2017	0.01435	0.001508	1.822e-21	+	331216	0	331216	1	IVNT	Neale-B_UKBB_EUR_2017
rs2240326	Basal metabolic rate	Neale B	UKBB	rs2240326	chr3:50128386	chr3:50090953	G	A	EFO_0007777	European	2017	0.01512	0.001611	6.261e-21	+	331307	0	331307	1	IVNT	Neale-B_UKBB_EUR_2017
rs2240326	Body fat percentage	Neale B	UKBB	rs2240326	chr3:50128386	chr3:50090953	G	A	EFO_0007800	European	2017	0.01752	0.001862	5.062e-21	+	331117	0	331117	1	IVNT	Neale-B_UKBB_EUR_2017
rs2240326	Body mass index	Neale B	UKBB	rs2240326	chr3:50128386	chr3:50090953	G	A	EFO_0004340	European	2017	0.02994	0.002403	1.22e-35	+	336107	0	336107	1	IVNT	Neale-B_UKBB_EUR_2017
rs2240326	Fluid intelligence score	Neale B	UKBB	rs2240326	chr3:50128386	chr3:50090953	G	A	-	European	2017	-0.06557	0.008996	3.164e-13	-	108818	0	108818	1	-	Neale-B_UKBB_EUR_2017
rs2240326	Heel bone mineral density	Neale B	UKBB	rs2240326	chr3:50128386	chr3:50090953	G	A	EFO_0009270	European	2017	0.0215	0.003109	4.672e-12	+	194398	0	194398	1	IVNT	Neale-B_UKBB_EUR_2017
rs2240326	Hip circumference	Neale B	UKBB	rs2240326	chr3:50128386	chr3:50090953	G	A	EFO_0005093	European	2017	0.01916	0.002406	1.671e-15	+	336601	0	336601	1	IVNT	Neale-B_UKBB_EUR_2017
rs2240326	Impedance of arm left	Neale B	UKBB	rs2240326	chr3:50128386	chr3:50090953	G	A	-	European	2017	-0.01667	0.001715	2.477e-22	-	331292	0	331292	1	IVNT	Neale-B_UKBB_EUR_2017
rs2240326	Impedance of arm right	Neale B	UKBB	rs2240326	chr3:50128386	chr3:50090953	G	A	-	European	2017	-0.0168	0.001708	8.134e-23	-	331279	0	331279	1	IVNT	Neale-B_UKBB_EUR_2017
rs2240326	Impedance of leg left	Neale B	UKBB	rs2240326	chr3:50128386	chr3:50090953	G	A	-	European	2017	-0.01472	0.002215	3.018e-11	-	331296	0	331296	1	IVNT	Neale-B_UKBB_EUR_2017
rs2240326	Impedance of leg right	Neale B	UKBB	rs2240326	chr3:50128386	chr3:50090953	G	A	-	European	2017	-0.01414	0.002198	1.253e-10	-	331301	0	331301	1	IVNT	Neale-B_UKBB_EUR_2017
rs2240326	Impedance of whole body	Neale B	UKBB	rs2240326	chr3:50128386	chr3:50090953	G	A	-	European	2017	-0.01682	0.001852	1.101e-19	-	331284	0	331284	1	IVNT	Neale-B_UKBB_EUR_2017
rs2240326	Job involves heavy manual or physical work	Neale B	UKBB	rs2240326	chr3:50128386	chr3:50090953	G	A	EFO_0005241	European	2017	0.02046	0.002819	3.916e-13	+	190643	0	190643	1	-	Neale-B_UKBB_EUR_2017
rs2240326	Job involves mainly walking or standing	Neale B	UKBB	rs2240326	chr3:50128386	chr3:50090953	G	A	EFO_0005241	European	2017	0.02208	0.003583	7.14e-10	+	190606	0	190606	1	IVNT	Neale-B_UKBB_EUR_2017
rs2240326	Leg fat mass left	Neale B	UKBB	rs2240326	chr3:50128386	chr3:50090953	G	A	-	European	2017	0.02255	0.00192	7.547e-32	+	331275	0	331275	1	IVNT	Neale-B_UKBB_EUR_2017
rs2240326	Leg fat mass right	Neale B	UKBB	rs2240326	chr3:50128386	chr3:50090953	G	A	-	European	2017	0.02249	0.001942	4.997e-31	+	331293	0	331293	1	IVNT	Neale-B_UKBB_EUR_2017
rs2240326	Leg fat percentage left	Neale B	UKBB	rs2240326	chr3:50128386	chr3:50090953	G	A	-	European	2017	0.016	0.001519	5.926e-26	+	331278	0	331278	1	IVNT	Neale-B_UKBB_EUR_2017
rs2240326	Leg fat percentage right	Neale B	UKBB	rs2240326	chr3:50128386	chr3:50090953	G	A	-	European	2017	0.01611	0.001538	1.194e-25	+	331296	0	331296	1	IVNT	Neale-B_UKBB_EUR_2017
rs2240326	Leg fat-free mass left	Neale B	UKBB	rs2240326	chr3:50128386	chr3:50090953	G	A	-	European	2017	0.01393	0.001599	3.104e-18	+	331258	0	331258	1	IVNT	Neale-B_UKBB_EUR_2017
rs2240326	Leg fat-free mass right	Neale B	UKBB	rs2240326	chr3:50128386	chr3:50090953	G	A	-	European	2017	0.01282	0.001599	1.084e-15	+	331285	0	331285	1	IVNT	Neale-B_UKBB_EUR_2017
rs2240326	Leg predicted mass left	Neale B	UKBB	rs2240326	chr3:50128386	chr3:50090953	G	A	-	European	2017	0.01375	0.001589	4.837e-18	+	331253	0	331253	1	IVNT	Neale-B_UKBB_EUR_2017
rs2240326	Leg predicted mass right	Neale B	UKBB	rs2240326	chr3:50128386	chr3:50090953	G	A	-	European	2017	0.01267	0.001588	1.52e-15	+	331285	0	331285	1	IVNT	Neale-B_UKBB_EUR_2017
rs2240326	Miserableness	Neale B	UKBB	rs2240326	chr3:50128386	chr3:50090953	G	A	-	European	2017	0.00686	0.001204	1.217e-08	+	331856	141755	190101	1	risk diff	Neale-B_UKBB_EUR_2017
rs2240326	Number of treatments or medications taken	Neale B	UKBB	rs2240326	chr3:50128386	chr3:50090953	G	A	EFO_0007056	European	2017	0.01237	0.001948	2.195e-10	+	337159	0	337159	1	-	Neale-B_UKBB_EUR_2017
rs2240326	Overall health rating	Neale B	UKBB	rs2240326	chr3:50128386	chr3:50090953	G	A	-	European	2017	0.01271	0.001764	5.729e-13	+	336020	0	336020	1	-	Neale-B_UKBB_EUR_2017
rs2240326	Qualifications: A levels or as levels or equivalent	Neale B	UKBB	rs2240326	chr3:50128386	chr3:50090953	G	A	EFO_0004784	European	2017	-0.01002	0.001092	4.39e-20	-	334070	91710	242360	1	risk diff	Neale-B_UKBB_EUR_2017
rs2240326	Qualifications: college or university degree	Neale B	UKBB	rs2240326	chr3:50128386	chr3:50090953	G	A	EFO_0004784	European	2017	-0.01248	0.001139	6.199e-28	-	334070	106305	227765	1	risk diff	Neale-B_UKBB_EUR_2017
rs2240326	Qualifications: none	Neale B	UKBB	rs2240326	chr3:50128386	chr3:50090953	G	A	EFO_0004784	European	2017	0.005785	0.0009234	3.736e-10	+	334070	57567	276503	1	risk diff	Neale-B_UKBB_EUR_2017
rs2240326	Taking other prescription medications	Neale B	UKBB	rs2240326	chr3:50128386	chr3:50090953	G	A	EFO_0007056	European	2017	0.008043	0.001217	3.868e-11	+	336330	158113	178217	1	risk diff	Neale-B_UKBB_EUR_2017
rs2240326	Time spent watching television	Neale B	UKBB	rs2240326	chr3:50128386	chr3:50090953	G	A	-	European	2017	0.01765	0.00187	3.783e-21	+	319740	0	319740	1	-	Neale-B_UKBB_EUR_2017
rs2240326	Trunk fat mass	Neale B	UKBB	rs2240326	chr3:50128386	chr3:50090953	G	A	EFO_0005409	European	2017	0.02393	0.002445	1.33e-22	+	331093	0	331093	1	IVNT	Neale-B_UKBB_EUR_2017
rs2240326	Trunk fat percentage	Neale B	UKBB	rs2240326	chr3:50128386	chr3:50090953	G	A	-	European	2017	0.01863	0.002232	7.106e-17	+	331113	0	331113	1	IVNT	Neale-B_UKBB_EUR_2017
rs2240326	Trunk fat-free mass	Neale B	UKBB	rs2240326	chr3:50128386	chr3:50090953	G	A	-	European	2017	0.01119	0.00153	2.661e-13	+	331030	0	331030	1	IVNT	Neale-B_UKBB_EUR_2017
rs2240326	Trunk predicted mass	Neale B	UKBB	rs2240326	chr3:50128386	chr3:50090953	G	A	-	European	2017	0.01096	0.001525	6.567e-13	+	330995	0	330995	1	IVNT	Neale-B_UKBB_EUR_2017
rs2240326	Usual walking pace	Neale B	UKBB	rs2240326	chr3:50128386	chr3:50090953	G	A	EFO_0008002	European	2017	-0.009235	0.001484	4.936e-10	-	335349	0	335349	1	-	Neale-B_UKBB_EUR_2017
rs2240326	Waist circumference	Neale B	UKBB	rs2240326	chr3:50128386	chr3:50090953	G	A	EFO_0004342	European	2017	0.02006	0.002152	1.144e-20	+	336639	0	336639	1	IVNT	Neale-B_UKBB_EUR_2017
rs2240326	Weight	Neale B	UKBB	rs2240326	chr3:50128386	chr3:50090953	G	A	EFO_0004338	European	2017	0.02373	0.002122	5.002e-29	+	336227	0	336227	1	IVNT	Neale-B_UKBB_EUR_2017
rs2240326	Wheeze or whistling in the chest in last year	Neale B	UKBB	rs2240326	chr3:50128386	chr3:50090953	G	A	EFO_0009715	European	2017	0.007126	0.0009952	8.066e-13	+	331257	68531	262726	1	risk diff	Neale-B_UKBB_EUR_2017
rs2240326	Whole body fat mass	Neale B	UKBB	rs2240326	chr3:50128386	chr3:50090953	G	A	-	European	2017	0.02586	0.00237	1.001e-27	+	330762	0	330762	1	IVNT	Neale-B_UKBB_EUR_2017
rs2240326	Whole body fat-free mass	Neale B	UKBB	rs2240326	chr3:50128386	chr3:50090953	G	A	-	European	2017	0.0128	0.001536	7.936e-17	+	331291	0	331291	1	IVNT	Neale-B_UKBB_EUR_2017
rs2240326	Whole body water mass	Neale B	UKBB	rs2240326	chr3:50128386	chr3:50090953	G	A	-	European	2017	0.01306	0.001538	2.04e-17	+	331315	0	331315	1	IVNT	Neale-B_UKBB_EUR_2017
rs2240326	Years of educational attainment in females	SSGAC	27225129	rs2240326	chr3:50128386	chr3:50090953	G	A	EFO_0004784	European	2016	-0.023	0.003	5.914e-12	-	181443	0	181443	62	years	SSGAC_EduYears-F_EUR_2016
rs2240326	Years of educational attainment in males	SSGAC	27225129	rs2240326	chr3:50128386	chr3:50090953	G	A	EFO_0004784	European	2016	-0.022	0.004	2.652e-09	-	147474	0	147474	6	years	SSGAC_EduYears-M_EUR_2016
rs2240326	Years of educational attainment	SSGAC	27225129	rs2240326	chr3:50128386	chr3:50090953	G	A	EFO_0004784	European	2016	-0.021	0.002	1.624e-17	-	328917	0	328917	64	years	SSGAC_EduYears_EUR_2016
rs7685686	Alcohol intake frequency	Neale B	UKBB	rs7685686	chr4:3207142	chr4:3205415	A	G	EFO_0004329	European	2017	0.02012	0.0036	2.288e-08	+	336965	0	336965	1	-	Neale-B_UKBB_EUR_2017
rs7685686	Frequency of tiredness or lethargy in last 2 weeks	Neale B	UKBB	rs7685686	chr4:3207142	chr4:3205415	A	G	-	European	2017	0.01131	0.00206	4.039e-08	+	327528	0	327528	1	-	Neale-B_UKBB_EUR_2017
rs9372625	Age at first live birth	Neale B	UKBB	rs9372625	chr6:98344031	chr6:97896155	A	G	EFO_0009101	European	2017	0.023	0.004067	1.551e-08	+	123846	0	123846	1	IVNT	Neale-B_UKBB_EUR_2017
rs9372625	Alcohol intake frequency	Neale B	UKBB	rs9372625	chr6:98344031	chr6:97896155	A	G	EFO_0004329	European	2017	-0.0277	0.003668	4.326e-14	-	336965	0	336965	1	-	Neale-B_UKBB_EUR_2017
rs9372625	Arm fat mass left	Neale B	UKBB	rs9372625	chr6:98344031	chr6:97896155	A	G	-	European	2017	-0.01656	0.002458	1.603e-11	-	331164	0	331164	1	IVNT	Neale-B_UKBB_EUR_2017
rs9372625	Arm fat mass right	Neale B	UKBB	rs9372625	chr6:98344031	chr6:97896155	A	G	-	European	2017	-0.016	0.002457	7.395e-11	-	331226	0	331226	1	IVNT	Neale-B_UKBB_EUR_2017
rs9372625	Arm fat percentage left	Neale B	UKBB	rs9372625	chr6:98344031	chr6:97896155	A	G	-	European	2017	-0.01279	0.001898	1.588e-11	-	331198	0	331198	1	IVNT	Neale-B_UKBB_EUR_2017
rs9372625	Arm fat percentage right	Neale B	UKBB	rs9372625	chr6:98344031	chr6:97896155	A	G	-	European	2017	-0.0123	0.001907	1.123e-10	-	331249	0	331249	1	IVNT	Neale-B_UKBB_EUR_2017
rs9372625	Average weekly red wine intake	Neale B	UKBB	rs9372625	chr6:98344031	chr6:97896155	A	G	EFO_0004329	European	2017	0.01355	0.002485	4.888e-08	+	241008	0	241008	1	IVNT	Neale-B_UKBB_EUR_2017
rs9372625	Body fat percentage	Neale B	UKBB	rs9372625	chr6:98344031	chr6:97896155	A	G	EFO_0007800	European	2017	-0.01514	0.001923	3.498e-15	-	331117	0	331117	1	IVNT	Neale-B_UKBB_EUR_2017
rs9372625	Body mass index	Neale B	UKBB	rs9372625	chr6:98344031	chr6:97896155	A	G	EFO_0004340	European	2017	-0.01728	0.00248	3.254e-12	-	336107	0	336107	1	IVNT	Neale-B_UKBB_EUR_2017
rs9372625	Fluid intelligence score	Neale B	UKBB	rs9372625	chr6:98344031	chr6:97896155	A	G	-	European	2017	0.05607	0.009284	1.551e-09	+	108818	0	108818	1	-	Neale-B_UKBB_EUR_2017
rs9372625	Job involves heavy manual or physical work	Neale B	UKBB	rs9372625	chr6:98344031	chr6:97896155	A	G	EFO_0005241	European	2017	-0.02197	0.00291	4.433e-14	-	190643	0	190643	1	-	Neale-B_UKBB_EUR_2017
rs9372625	Job involves mainly walking or standing	Neale B	UKBB	rs9372625	chr6:98344031	chr6:97896155	A	G	EFO_0005241	European	2017	-0.02781	0.003699	5.63e-14	-	190606	0	190606	1	IVNT	Neale-B_UKBB_EUR_2017
rs9372625	Leg fat mass left	Neale B	UKBB	rs9372625	chr6:98344031	chr6:97896155	A	G	-	European	2017	-0.0158	0.001982	1.554e-15	-	331275	0	331275	1	IVNT	Neale-B_UKBB_EUR_2017
rs9372625	Leg fat mass right	Neale B	UKBB	rs9372625	chr6:98344031	chr6:97896155	A	G	-	European	2017	-0.01605	0.002005	1.218e-15	-	331293	0	331293	1	IVNT	Neale-B_UKBB_EUR_2017
rs9372625	Leg fat percentage left	Neale B	UKBB	rs9372625	chr6:98344031	chr6:97896155	A	G	-	European	2017	-0.01322	0.001568	3.49e-17	-	331278	0	331278	1	IVNT	Neale-B_UKBB_EUR_2017
rs9372625	Leg fat percentage right	Neale B	UKBB	rs9372625	chr6:98344031	chr6:97896155	A	G	-	European	2017	-0.0137	0.001588	6.421e-18	-	331296	0	331296	1	IVNT	Neale-B_UKBB_EUR_2017
rs9372625	Overall health rating	Neale B	UKBB	rs9372625	chr6:98344031	chr6:97896155	A	G	-	European	2017	-0.01313	0.001821	5.671e-13	-	336020	0	336020	1	-	Neale-B_UKBB_EUR_2017
rs9372625	Qualifications: A levels or as levels or equivalent	Neale B	UKBB	rs9372625	chr6:98344031	chr6:97896155	A	G	EFO_0004784	European	2017	0.009991	0.001127	7.656e-19	+	334070	91710	242360	1	risk diff	Neale-B_UKBB_EUR_2017
rs9372625	Qualifications: CSEs or equivalent	Neale B	UKBB	rs9372625	chr6:98344031	chr6:97896155	A	G	EFO_0004784	European	2017	-0.005252	0.0008573	9.003e-10	-	334070	44362	289708	1	risk diff	Neale-B_UKBB_EUR_2017
rs9372625	Qualifications: O levels or GCSEs or equivalent	Neale B	UKBB	rs9372625	chr6:98344031	chr6:97896155	A	G	EFO_0004784	European	2017	0.007889	0.001258	3.583e-10	+	334070	159730	174340	1	risk diff	Neale-B_UKBB_EUR_2017
rs9372625	Qualifications: college or university degree	Neale B	UKBB	rs9372625	chr6:98344031	chr6:97896155	A	G	EFO_0004784	European	2017	0.01454	0.001176	3.808e-35	+	334070	106305	227765	1	risk diff	Neale-B_UKBB_EUR_2017
rs9372625	Qualifications: none	Neale B	UKBB	rs9372625	chr6:98344031	chr6:97896155	A	G	EFO_0004784	European	2017	-0.008281	0.0009532	3.725e-18	-	334070	57567	276503	1	risk diff	Neale-B_UKBB_EUR_2017
rs9372625	Time spent using computer	Neale B	UKBB	rs9372625	chr6:98344031	chr6:97896155	A	G	-	European	2017	0.01632	0.002221	2.005e-13	+	261987	0	261987	1	-	Neale-B_UKBB_EUR_2017
rs9372625	Time spent watching television	Neale B	UKBB	rs9372625	chr6:98344031	chr6:97896155	A	G	-	European	2017	-0.01261	0.00193	6.386e-11	-	319740	0	319740	1	-	Neale-B_UKBB_EUR_2017
rs9372625	Trunk fat mass	Neale B	UKBB	rs9372625	chr6:98344031	chr6:97896155	A	G	EFO_0005409	European	2017	-0.01735	0.002525	6.425e-12	-	331093	0	331093	1	IVNT	Neale-B_UKBB_EUR_2017
rs9372625	Trunk fat percentage	Neale B	UKBB	rs9372625	chr6:98344031	chr6:97896155	A	G	-	European	2017	-0.01645	0.002305	9.512e-13	-	331113	0	331113	1	IVNT	Neale-B_UKBB_EUR_2017
rs9372625	Whole body fat mass	Neale B	UKBB	rs9372625	chr6:98344031	chr6:97896155	A	G	-	European	2017	-0.01803	0.002447	1.711e-13	-	330762	0	330762	1	IVNT	Neale-B_UKBB_EUR_2017
rs9372625	Years of educational attainment in females	SSGAC	27225129	rs9372625	chr6:98344031	chr6:97896155	A	G	EFO_0004784	European	2016	0.024	0.003	2.804e-12	+	181443	0	181443	62	years	SSGAC_EduYears-F_EUR_2016
rs9372625	Years of educational attainment in males	SSGAC	27225129	rs9372625	chr6:98344031	chr6:97896155	A	G	EFO_0004784	European	2016	0.026	0.004	2.372e-11	+	147474	0	147474	6	years	SSGAC_EduYears-M_EUR_2016
rs9372625	Years of educational attainment	SSGAC	27225129	rs9372625	chr6:98344031	chr6:97896155	A	G	EFO_0004784	European	2016	0.024	0.003	1.392e-20	+	328917	0	328917	64	years	SSGAC_EduYears_EUR_2016
rs1021363	Seen doctor for nerves, anxiety, tension or depression	Neale B	UKBB	rs1021363	chr10:106610839	chr10:104851081	G	A	EFO_0009820	European	2017	-0.006709	0.001198	2.133e-08	-	335108	115328	219780	1	risk diff	Neale-B_UKBB_EUR_2017
rs12967855	Fed-up feelings	Neale B	UKBB	rs12967855	chr18:35138245	chr18:37558282	A	G	EFO_0009588	European	2017	0.009025	0.001289	2.521e-12	+	330549	134124	196425	1	risk diff	Neale-B_UKBB_EUR_2017
rs12967855	Guilty feelings	Neale B	UKBB	rs12967855	chr18:35138245	chr18:37558282	A	G	-	European	2017	0.006482	0.001175	3.48e-08	+	328769	92945	235824	1	risk diff	Neale-B_UKBB_EUR_2017
rs12967855	Mood swings	Neale B	UKBB	rs12967855	chr18:35138245	chr18:37558282	A	G	EFO_0008475	European	2017	0.007519	0.001308	9.111e-09	+	329428	148601	180827	1	risk diff	Neale-B_UKBB_EUR_2017
rs12967855	Neuroticism score	Neale B	UKBB	rs12967855	chr18:35138245	chr18:37558282	A	G	EFO_0007660	European	2017	0.07589	0.009296	3.244e-16	+	274108	0	274108	1	-	Neale-B_UKBB_EUR_2017
rs12967855	Overall health rating	Neale B	UKBB	rs12967855	chr18:35138245	chr18:37558282	A	G	-	European	2017	0.01366	0.001884	4.114e-13	+	336020	0	336020	1	-	Neale-B_UKBB_EUR_2017
rs12967855	Qualifications: college or university degree	Neale B	UKBB	rs12967855	chr18:35138245	chr18:37558282	A	G	EFO_0004784	European	2017	-0.01198	0.001216	6.833e-23	-	334070	106305	227765	1	risk diff	Neale-B_UKBB_EUR_2017
rs12967855	Qualifications: none	Neale B	UKBB	rs12967855	chr18:35138245	chr18:37558282	A	G	EFO_0004784	European	2017	0.007719	0.0009858	4.9e-15	+	334070	57567	276503	1	risk diff	Neale-B_UKBB_EUR_2017
rs12967855	Seen doctor for nerves, anxiety, tension or depression	Neale B	UKBB	rs12967855	chr18:35138245	chr18:37558282	A	G	EFO_0009820	European	2017	0.007254	0.001224	3.093e-09	+	335108	115328	219780	1	risk diff	Neale-B_UKBB_EUR_2017
rs12967855	Sensitivity or hurt feelings	Neale B	UKBB	rs12967855	chr18:35138245	chr18:37558282	A	G	EFO_0009599	European	2017	0.009965	0.001286	9.332e-15	+	327832	182340	145492	1	risk diff	Neale-B_UKBB_EUR_2017
rs12967855	Time spent watching television	Neale B	UKBB	rs12967855	chr18:35138245	chr18:37558282	A	G	-	European	2017	0.01212	0.001996	1.245e-09	+	319740	0	319740	1	-	Neale-B_UKBB_EUR_2017
rs12967855	Worrier or anxious feelings	Neale B	UKBB	rs12967855	chr18:35138245	chr18:37558282	A	G	EFO_0009863	European	2017	0.007393	0.001288	9.447e-09	+	328717	186559	142158	1	risk diff	Neale-B_UKBB_EUR_2017
rs12967855	Worry too long after embarrassment	Neale B	UKBB	rs12967855	chr18:35138245	chr18:37558282	A	G	-	European	2017	0.00794	0.001313	1.465e-09	+	323766	154615	169151	1	risk diff	Neale-B_UKBB_EUR_2017
rs12967855	Years of educational attainment	SSGAC	27225129	rs12967855	chr18:35138245	chr18:37558282	A	G	EFO_0004784	European	2016	-0.017	0.003	1.408e-10	-	328917	0	328917	64	years	SSGAC_EduYears_EUR_2016
rs12967855	Neuroticism	SSGAC	27089181	rs12967855	chr18:35138245	chr18:37558282	A	G	EFO_0007660;EFO_0004257	European	2016	0.021	0.004	9.338e-09	+	170911	0	170911	2	SD	SSGAC_Neuroticism_EUR_2016
rs12967855	Neuroticism	SSGAC	29292387	rs12967855	chr18:35138245	chr18:37558282	A	G	EFO_0007660;EFO_0004257	European	2018	0.015	0.002	1.45e-09	+	168105	0	168105	2	SD	SSGAC_Neuroticism_EUR_2018

## Sheet: Sup Tab S4. GERD to Sno_Sec
Supplementary Tables 2 S4.The secondary phenotypes of removed GERD-associated SNPs which have the potential to affect the causal relationship between GERD and snoring through pleiotropy from PhenoScanner.
snp	trait	study	pmid	rsid	hg19_coordinates	hg38_coordinates	a1	a2	efo	ancestry	year	beta	se	p	direction	n	n_cases	n_controls	n_studies	unit	dataset
rs2815749	Childhood BMI	EGGC	26604143	rs2815749	chr1:72814783	chr1:72349100	G	A	EFO_0004340	European	2016	0.0579	0.0102	1.56e-08	+	35661	0	35661	20	SDS	EGGC_Childhood-BMI_EUR_2016
rs2815749	Body mass index in females	GIANT	25673413	rs2815749	chr1:72814783	chr1:72349100	G	A	EFO_0004340	Mixed	2015	0.0324	0.0051	1.416e-10	+	171967	0	171967	107	IVNT	GIANT_BMI-F_Mixed_2015
rs2815749	Body mass index in males greater than 50 years of age	GIANT	26426971	rs2815749	chr1:72814783	chr1:72349100	G	A	EFO_0004340	European	2015	0.037	0.0065	1.4e-08	+	90357	0	90357	114	IVNT	GIANT_BMI-M-GT-50_EUR_2015
rs2815749	Body mass index in males less than or equal to 50 years of age	GIANT	26426971	rs2815749	chr1:72814783	chr1:72349100	G	A	EFO_0004340	European	2015	0.051	0.0089	1.2e-08	+	49026	0	49026	114	IVNT	GIANT_BMI-M-LE-50_EUR_2015
rs2815749	Body mass index in males	GIANT	23754948	rs2815749	chr1:72814783	chr1:72349100	G	A	EFO_0004340	European	2013	0.054	0.0084	2e-10	+	58611	0	58611	46	IVNT	GIANT_BMI-M_EUR_2013
rs2815749	Body mass index in males	GIANT	25673413	rs2815749	chr1:72814783	chr1:72349100	G	A	EFO_0004340	Mixed	2015	0.0441	0.0053	1.113e-16	+	152881	0	152881	106	IVNT	GIANT_BMI-M_Mixed_2015
rs2815749	Body mass index in non-smokers	GIANT	28443625	rs2815749	chr1:72814783	chr1:72349100	G	A	EFO_0004340	European	2017	0.0326	0.0054	1.812e-09	+	141202	0	141202	73	IVNT	GIANT_BMI-Non-smokers_EUR_2017
rs2815749	Body mass index in non-smokers	GIANT	28443625	rs2815749	chr1:72814783	chr1:72349100	G	A	EFO_0004340	Mixed	2017	0.0278	0.0049	1.27e-08	+	167045	0	167045	79	IVNT	GIANT_BMI-Non-smokers_Mixed_2017
rs2815749	Body mass index adjsuted for physical activity in males	GIANT	28448500	rs2815749	chr1:72814783	chr1:72349100	G	A	EFO_0004340	Mixed	2017	0.0386	0.007	3.13e-08	+	82329	0	82329	52	IVNT	GIANT_BMI-adjusted-PA-M_Mixed_2017
rs2815749	Body mass index adjusted for physical activity	GIANT	28448500	rs2815749	chr1:72814783	chr1:72349100	G	A	EFO_0004340	European	2017	0.0295	0.0049	1.78e-09	+	176820	0	176820	57	IVNT	GIANT_BMI-adjusted-PA_EUR_2017
rs2815749	Body mass index adjusted for physical activity	GIANT	28448500	rs2815749	chr1:72814783	chr1:72349100	G	A	EFO_0004340	Mixed	2017	0.0283	0.0046	7.99e-10	+	196849	0	196849	60	IVNT	GIANT_BMI-adjusted-PA_Mixed_2017
rs2815749	Body mass index adjusted for smoking in males	GIANT	28443625	rs2815749	chr1:72814783	chr1:72349100	G	A	EFO_0004340	Mixed	2017	0.0402	0.0062	7.172e-11	+	101466	0	101466	72	IVNT	GIANT_BMI-adjusted-Smoking-M_Mixed_2017
rs2815749	Body mass index adjusted for smoking	GIANT	28443625	rs2815749	chr1:72814783	chr1:72349100	G	A	EFO_0004340	European	2017	0.0331	0.0047	1.699e-12	+	186004	0	186004	73	IVNT	GIANT_BMI-adjusted-Smoking_EUR_2017
rs2815749	Body mass index adjusted for smoking	GIANT	28443625	rs2815749	chr1:72814783	chr1:72349100	G	A	EFO_0004340	Mixed	2017	0.0294	0.0043	8.116e-12	+	216380	0	216380	79	IVNT	GIANT_BMI-adjusted-Smoking_Mixed_2017
rs2815749	Body mass index	Speliotes EK	20935630	rs2815749	chr1:72814783	chr1:72349100	G	A	EFO_0004340	European	2010	NA	NA	7e-11	NA	123855	0	123855	46	IVNT	GIANT_BMI_EUR_2010
rs2815749	Body mass index	GIANT	23754948	rs2815749	chr1:72814783	chr1:72349100	G	A	EFO_0004340	European	2013	0.04194	0.005793	4.502e-13	+	126566	0	126566	46	IVNT	GIANT_BMI_EUR_2013
rs2815749	Body mass index	GIANT	25673413	rs2815749	chr1:72814783	chr1:72349100	G	A	EFO_0004340	European	2015	0.0375	0.004	2.68e-21	+	322137	0	322137	114	IVNT	GIANT_BMI_EUR_2015
rs2815749	Body mass index	GIANT	25673413	rs2815749	chr1:72814783	chr1:72349100	G	A	EFO_0004340	Mixed	2015	0.0352	0.0038	2.364e-20	+	339208	0	339208	125	IVNT	GIANT_BMI_Mixed_2015
rs2815749	Waist circumference in males	GIANT	25673412	rs2815749	chr1:72814783	chr1:72349100	G	A	EFO_0004342	Mixed	2015	0.035	0.0061	1.2e-08	+	109991	0	109991	101	IVNT	GIANT_WC-M_Mixed_2015
rs2815749	Waist circumference	GIANT	25673412	rs2815749	chr1:72814783	chr1:72349100	G	A	EFO_0004342	European	2015	0.03	0.0044	1.2e-11	+	232085	0	232085	101	IVNT	GIANT_WC_EUR_2015
rs2815749	Waist circumference	GIANT	25673412	rs2815749	chr1:72814783	chr1:72349100	G	A	EFO_0004342	Mixed	2015	0.028	0.0042	3.9e-11	+	244428	0	244428	101	IVNT	GIANT_WC_Mixed_2015
rs2815749	Weight in males	GIANT	23754948	rs2815749	chr1:72814783	chr1:72349100	G	A	HP_0012041;HP_0000033	European	2013	0.049	0.0085	6e-09	+	58316	0	58316	46	IVNT	GIANT_Weight-M_EUR_2013
rs2815749	Weight	GIANT	23754948	rs2815749	chr1:72814783	chr1:72349100	G	A	EFO_0004338	European	2013	0.03904	0.005864	2.773e-11	+	125906	0	125906	46	IVNT	GIANT_Weight_EUR_2013
rs2815749	Body mass index	Speliotes EK	20935630	rs2815749	chr1:72814783	chr1:72349100	G	A	EFO_0004340	European	2010	NA	NA	7e-11	NA	123865	-	-	-	-	GRASP
rs2815749	Arm fat mass left	Neale B	UKBB	rs2815749	chr1:72814783	chr1:72349100	G	A	-	European	2017	0.02701	0.002986	1.498e-19	+	331164	0	331164	1	IVNT	Neale-B_UKBB_EUR_2017
rs2815749	Arm fat mass right	Neale B	UKBB	rs2815749	chr1:72814783	chr1:72349100	G	A	-	European	2017	0.02704	0.002985	1.361e-19	+	331226	0	331226	1	IVNT	Neale-B_UKBB_EUR_2017
rs2815749	Arm fat percentage left	Neale B	UKBB	rs2815749	chr1:72814783	chr1:72349100	G	A	-	European	2017	0.01867	0.002306	5.795e-16	+	331198	0	331198	1	IVNT	Neale-B_UKBB_EUR_2017
rs2815749	Arm fat percentage right	Neale B	UKBB	rs2815749	chr1:72814783	chr1:72349100	G	A	-	European	2017	0.01824	0.002317	3.56e-15	+	331249	0	331249	1	IVNT	Neale-B_UKBB_EUR_2017
rs2815749	Arm fat-free mass left	Neale B	UKBB	rs2815749	chr1:72814783	chr1:72349100	G	A	-	European	2017	0.01496	0.001937	1.155e-14	+	331159	0	331159	1	IVNT	Neale-B_UKBB_EUR_2017
rs2815749	Arm fat-free mass right	Neale B	UKBB	rs2815749	chr1:72814783	chr1:72349100	G	A	-	European	2017	0.01451	0.001899	2.129e-14	+	331221	0	331221	1	IVNT	Neale-B_UKBB_EUR_2017
rs2815749	Arm predicted mass left	Neale B	UKBB	rs2815749	chr1:72814783	chr1:72349100	G	A	-	European	2017	0.01501	0.00193	7.266e-15	+	331146	0	331146	1	IVNT	Neale-B_UKBB_EUR_2017
rs2815749	Arm predicted mass right	Neale B	UKBB	rs2815749	chr1:72814783	chr1:72349100	G	A	-	European	2017	0.01471	0.001892	7.641e-15	+	331216	0	331216	1	IVNT	Neale-B_UKBB_EUR_2017
rs2815749	Basal metabolic rate	Neale B	UKBB	rs2815749	chr1:72814783	chr1:72349100	G	A	EFO_0007777	European	2017	0.01479	0.00202	2.523e-13	+	331307	0	331307	1	IVNT	Neale-B_UKBB_EUR_2017
rs2815749	Body fat percentage	Neale B	UKBB	rs2815749	chr1:72814783	chr1:72349100	G	A	EFO_0007800	European	2017	0.02034	0.002336	3.105e-18	+	331117	0	331117	1	IVNT	Neale-B_UKBB_EUR_2017
rs2815749	Body mass index	Neale B	UKBB	rs2815749	chr1:72814783	chr1:72349100	G	A	EFO_0004340	European	2017	0.03063	0.003014	2.945e-24	+	336107	0	336107	1	IVNT	Neale-B_UKBB_EUR_2017
rs2815749	Comparative body size at age 10	Neale B	UKBB	rs2815749	chr1:72814783	chr1:72349100	G	A	-	European	2017	0.02062	0.002086	4.81e-23	+	331693	0	331693	1	-	Neale-B_UKBB_EUR_2017
rs2815749	Hip circumference	Neale B	UKBB	rs2815749	chr1:72814783	chr1:72349100	G	A	EFO_0005093	European	2017	0.0262	0.003018	3.888e-18	+	336601	0	336601	1	IVNT	Neale-B_UKBB_EUR_2017
rs2815749	Impedance of arm left	Neale B	UKBB	rs2815749	chr1:72814783	chr1:72349100	G	A	-	European	2017	-0.01766	0.002152	2.25e-16	-	331292	0	331292	1	IVNT	Neale-B_UKBB_EUR_2017
rs2815749	Impedance of arm right	Neale B	UKBB	rs2815749	chr1:72814783	chr1:72349100	G	A	-	European	2017	-0.01753	0.002143	2.825e-16	-	331279	0	331279	1	IVNT	Neale-B_UKBB_EUR_2017
rs2815749	Impedance of whole body	Neale B	UKBB	rs2815749	chr1:72814783	chr1:72349100	G	A	-	European	2017	-0.01593	0.002323	7.106e-12	-	331284	0	331284	1	IVNT	Neale-B_UKBB_EUR_2017
rs2815749	Leg fat mass left	Neale B	UKBB	rs2815749	chr1:72814783	chr1:72349100	G	A	-	European	2017	0.02617	0.002408	1.678e-27	+	331275	0	331275	1	IVNT	Neale-B_UKBB_EUR_2017
rs2815749	Leg fat mass right	Neale B	UKBB	rs2815749	chr1:72814783	chr1:72349100	G	A	-	European	2017	0.02538	0.002436	2.069e-25	+	331293	0	331293	1	IVNT	Neale-B_UKBB_EUR_2017
rs2815749	Leg fat percentage left	Neale B	UKBB	rs2815749	chr1:72814783	chr1:72349100	G	A	-	European	2017	0.01886	0.001905	4.191e-23	+	331278	0	331278	1	IVNT	Neale-B_UKBB_EUR_2017
rs2815749	Leg fat percentage right	Neale B	UKBB	rs2815749	chr1:72814783	chr1:72349100	G	A	-	European	2017	0.01782	0.00193	2.564e-20	+	331296	0	331296	1	IVNT	Neale-B_UKBB_EUR_2017
rs2815749	Leg fat-free mass left	Neale B	UKBB	rs2815749	chr1:72814783	chr1:72349100	G	A	-	European	2017	0.01352	0.002006	1.621e-11	+	331258	0	331258	1	IVNT	Neale-B_UKBB_EUR_2017
rs2815749	Leg fat-free mass right	Neale B	UKBB	rs2815749	chr1:72814783	chr1:72349100	G	A	-	European	2017	0.01305	0.002006	7.616e-11	+	331285	0	331285	1	IVNT	Neale-B_UKBB_EUR_2017
rs2815749	Leg predicted mass left	Neale B	UKBB	rs2815749	chr1:72814783	chr1:72349100	G	A	-	European	2017	0.01306	0.001993	5.658e-11	+	331253	0	331253	1	IVNT	Neale-B_UKBB_EUR_2017
rs2815749	Leg predicted mass right	Neale B	UKBB	rs2815749	chr1:72814783	chr1:72349100	G	A	-	European	2017	0.01322	0.001993	3.263e-11	+	331285	0	331285	1	IVNT	Neale-B_UKBB_EUR_2017
rs2815749	Number of treatments or medications taken	Neale B	UKBB	rs2815749	chr1:72814783	chr1:72349100	G	A	EFO_0007056	European	2017	0.01348	0.002444	3.48e-08	+	337159	0	337159	1	-	Neale-B_UKBB_EUR_2017
rs2815749	Pulse rate	Neale B	UKBB	rs2815749	chr1:72814783	chr1:72349100	G	A	EFO_0004326	European	2017	0.01805	0.003144	9.372e-09	+	317756	0	317756	1	IVNT	Neale-B_UKBB_EUR_2017
rs2815749	Seen doctor for nerves, anxiety, tension or depression	Neale B	UKBB	rs2815749	chr1:72814783	chr1:72349100	G	A	EFO_0009820	European	2017	0.008006	0.001438	2.576e-08	+	335108	115328	219780	1	risk diff	Neale-B_UKBB_EUR_2017
rs2815749	Trunk fat mass	Neale B	UKBB	rs2815749	chr1:72814783	chr1:72349100	G	A	EFO_0005409	European	2017	0.02632	0.003068	9.443e-18	+	331093	0	331093	1	IVNT	Neale-B_UKBB_EUR_2017
rs2815749	Trunk fat percentage	Neale B	UKBB	rs2815749	chr1:72814783	chr1:72349100	G	A	-	European	2017	0.02062	0.0028	1.821e-13	+	331113	0	331113	1	IVNT	Neale-B_UKBB_EUR_2017
rs2815749	Trunk fat-free mass	Neale B	UKBB	rs2815749	chr1:72814783	chr1:72349100	G	A	-	European	2017	0.01048	0.001919	4.696e-08	+	331030	0	331030	1	IVNT	Neale-B_UKBB_EUR_2017
rs2815749	Waist circumference	Neale B	UKBB	rs2815749	chr1:72814783	chr1:72349100	G	A	EFO_0004342	European	2017	0.0239	0.002699	8.203e-19	+	336639	0	336639	1	IVNT	Neale-B_UKBB_EUR_2017
rs2815749	Weight	Neale B	UKBB	rs2815749	chr1:72814783	chr1:72349100	G	A	EFO_0004338	European	2017	0.02399	0.002662	2.08e-19	+	336227	0	336227	1	IVNT	Neale-B_UKBB_EUR_2017
rs2815749	Whole body fat mass	Neale B	UKBB	rs2815749	chr1:72814783	chr1:72349100	G	A	-	European	2017	0.02834	0.002973	1.512e-21	+	330762	0	330762	1	IVNT	Neale-B_UKBB_EUR_2017
rs2815749	Whole body fat-free mass	Neale B	UKBB	rs2815749	chr1:72814783	chr1:72349100	G	A	-	European	2017	0.01234	0.001927	1.52e-10	+	331291	0	331291	1	IVNT	Neale-B_UKBB_EUR_2017
rs2815749	Whole body water mass	Neale B	UKBB	rs2815749	chr1:72814783	chr1:72349100	G	A	-	European	2017	0.01255	0.00193	7.748e-11	+	331315	0	331315	1	IVNT	Neale-B_UKBB_EUR_2017
rs3766823	Arm fat mass left	Neale B	UKBB	rs3766823	chr1:32197257	chr1:31731656	A	G	-	European	2017	0.01932	0.003156	9.296e-10	+	331164	0	331164	1	IVNT	Neale-B_UKBB_EUR_2017
rs3766823	Arm fat mass right	Neale B	UKBB	rs3766823	chr1:32197257	chr1:31731656	A	G	-	European	2017	0.01952	0.003156	6.206e-10	+	331226	0	331226	1	IVNT	Neale-B_UKBB_EUR_2017
rs3766823	Arm fat percentage left	Neale B	UKBB	rs3766823	chr1:32197257	chr1:31731656	A	G	-	European	2017	0.01433	0.002438	4.198e-09	+	331198	0	331198	1	IVNT	Neale-B_UKBB_EUR_2017
rs3766823	Arm fat percentage right	Neale B	UKBB	rs3766823	chr1:32197257	chr1:31731656	A	G	-	European	2017	0.01435	0.002449	4.719e-09	+	331249	0	331249	1	IVNT	Neale-B_UKBB_EUR_2017
rs3766823	Body fat percentage	Neale B	UKBB	rs3766823	chr1:32197257	chr1:31731656	A	G	EFO_0007800	European	2017	0.01605	0.002469	8.171e-11	+	331117	0	331117	1	IVNT	Neale-B_UKBB_EUR_2017
rs3766823	Body mass index	Neale B	UKBB	rs3766823	chr1:32197257	chr1:31731656	A	G	EFO_0004340	European	2017	0.01767	0.003187	2.966e-08	+	336107	0	336107	1	IVNT	Neale-B_UKBB_EUR_2017
rs3766823	Leg fat mass left	Neale B	UKBB	rs3766823	chr1:32197257	chr1:31731656	A	G	-	European	2017	0.01796	0.002546	1.728e-12	+	331275	0	331275	1	IVNT	Neale-B_UKBB_EUR_2017
rs3766823	Leg fat mass right	Neale B	UKBB	rs3766823	chr1:32197257	chr1:31731656	A	G	-	European	2017	0.01824	0.002575	1.412e-12	+	331293	0	331293	1	IVNT	Neale-B_UKBB_EUR_2017
rs3766823	Leg fat percentage left	Neale B	UKBB	rs3766823	chr1:32197257	chr1:31731656	A	G	-	European	2017	0.01288	0.002014	1.63e-10	+	331278	0	331278	1	IVNT	Neale-B_UKBB_EUR_2017
rs3766823	Leg fat percentage right	Neale B	UKBB	rs3766823	chr1:32197257	chr1:31731656	A	G	-	European	2017	0.01335	0.00204	6.026e-11	+	331296	0	331296	1	IVNT	Neale-B_UKBB_EUR_2017
rs3766823	Qualifications: college or university degree	Neale B	UKBB	rs3766823	chr1:32197257	chr1:31731656	A	G	EFO_0004784	European	2017	-0.009551	0.00151	2.544e-10	-	334070	106305	227765	1	risk diff	Neale-B_UKBB_EUR_2017
rs3766823	Qualifications: none	Neale B	UKBB	rs3766823	chr1:32197257	chr1:31731656	A	G	EFO_0004784	European	2017	0.006997	0.001224	1.099e-08	+	334070	57567	276503	1	risk diff	Neale-B_UKBB_EUR_2017
rs3766823	Trunk fat mass	Neale B	UKBB	rs3766823	chr1:32197257	chr1:31731656	A	G	EFO_0005409	European	2017	0.02088	0.003243	1.206e-10	+	331093	0	331093	1	IVNT	Neale-B_UKBB_EUR_2017
rs3766823	Trunk fat percentage	Neale B	UKBB	rs3766823	chr1:32197257	chr1:31731656	A	G	-	European	2017	0.01784	0.00296	1.668e-09	+	331113	0	331113	1	IVNT	Neale-B_UKBB_EUR_2017
rs3766823	Usual walking pace	Neale B	UKBB	rs3766823	chr1:32197257	chr1:31731656	A	G	EFO_0008002	European	2017	-0.0134	0.001968	9.933e-12	-	335349	0	335349	1	-	Neale-B_UKBB_EUR_2017
rs3766823	Waist circumference	Neale B	UKBB	rs3766823	chr1:32197257	chr1:31731656	A	G	EFO_0004342	European	2017	0.01558	0.002853	4.752e-08	+	336639	0	336639	1	IVNT	Neale-B_UKBB_EUR_2017
rs3766823	Weight	Neale B	UKBB	rs3766823	chr1:32197257	chr1:31731656	A	G	EFO_0004338	European	2017	0.01647	0.002815	4.901e-09	+	336227	0	336227	1	IVNT	Neale-B_UKBB_EUR_2017
rs3766823	Whole body fat mass	Neale B	UKBB	rs3766823	chr1:32197257	chr1:31731656	A	G	-	European	2017	0.0218	0.003143	3.994e-12	+	330762	0	330762	1	IVNT	Neale-B_UKBB_EUR_2017
rs1937450	Arm fat mass left	Neale B	UKBB	rs1937450	chr1:66478840	chr1:66013157	T	G	-	European	2017	-0.01429	0.002408	2.977e-09	-	331164	0	331164	1	IVNT	Neale-B_UKBB_EUR_2017
rs1937450	Arm fat mass right	Neale B	UKBB	rs1937450	chr1:66478840	chr1:66013157	T	G	-	European	2017	-0.01398	0.002407	6.369e-09	-	331226	0	331226	1	IVNT	Neale-B_UKBB_EUR_2017
rs1937450	Body fat percentage	Neale B	UKBB	rs1937450	chr1:66478840	chr1:66013157	T	G	EFO_0007800	European	2017	-0.01032	0.001884	4.338e-08	-	331117	0	331117	1	IVNT	Neale-B_UKBB_EUR_2017
rs1937450	Body mass index	Neale B	UKBB	rs1937450	chr1:66478840	chr1:66013157	T	G	EFO_0004340	European	2017	-0.01346	0.00243	3.022e-08	-	336107	0	336107	1	IVNT	Neale-B_UKBB_EUR_2017
rs1937450	Hip circumference	Neale B	UKBB	rs1937450	chr1:66478840	chr1:66013157	T	G	EFO_0005093	European	2017	-0.01419	0.002433	5.469e-09	-	336601	0	336601	1	IVNT	Neale-B_UKBB_EUR_2017
rs1937450	Leg fat mass left	Neale B	UKBB	rs1937450	chr1:66478840	chr1:66013157	T	G	-	European	2017	-0.01116	0.001942	9.027e-09	-	331275	0	331275	1	IVNT	Neale-B_UKBB_EUR_2017
rs1937450	Leg fat mass right	Neale B	UKBB	rs1937450	chr1:66478840	chr1:66013157	T	G	-	European	2017	-0.01147	0.001964	5.175e-09	-	331293	0	331293	1	IVNT	Neale-B_UKBB_EUR_2017
rs1937450	Trunk fat mass	Neale B	UKBB	rs1937450	chr1:66478840	chr1:66013157	T	G	EFO_0005409	European	2017	-0.01442	0.002474	5.555e-09	-	331093	0	331093	1	IVNT	Neale-B_UKBB_EUR_2017
rs1937450	Waist circumference	Neale B	UKBB	rs1937450	chr1:66478840	chr1:66013157	T	G	EFO_0004342	European	2017	-0.01236	0.002175	1.332e-08	-	336639	0	336639	1	IVNT	Neale-B_UKBB_EUR_2017
rs1937450	Weight	Neale B	UKBB	rs1937450	chr1:66478840	chr1:66013157	T	G	EFO_0004338	European	2017	-0.0126	0.002146	4.294e-09	-	336227	0	336227	1	IVNT	Neale-B_UKBB_EUR_2017
rs1937450	Whole body fat mass	Neale B	UKBB	rs1937450	chr1:66478840	chr1:66013157	T	G	-	European	2017	-0.01415	0.002397	3.536e-09	-	330762	0	330762	1	IVNT	Neale-B_UKBB_EUR_2017
rs903678	Body mass index adjusted for smoking	GIANT	28443625	rs903678	chr1:201809918	chr1:201840790	A	G	EFO_0004340	European	2017	0.0243	0.0042	6.092e-09	+	158040	0	158040	73	IVNT	GIANT_BMI-adjusted-Smoking_EUR_2017
rs903678	Body mass index adjusted for smoking	GIANT	28443625	rs903678	chr1:201809918	chr1:201840790	A	G	EFO_0004340	Mixed	2017	0.0232	0.0041	1.184e-08	+	168858	0	168858	79	IVNT	GIANT_BMI-adjusted-Smoking_Mixed_2017
rs903678	Arm fat mass left	Neale B	UKBB	rs903678	chr1:201809918	chr1:201840790	A	G	-	European	2017	0.02474	0.002514	7.405e-23	+	331164	0	331164	1	IVNT	Neale-B_UKBB_EUR_2017
rs903678	Arm fat mass right	Neale B	UKBB	rs903678	chr1:201809918	chr1:201840790	A	G	-	European	2017	0.02536	0.002513	6.003e-24	+	331226	0	331226	1	IVNT	Neale-B_UKBB_EUR_2017
rs903678	Arm fat percentage left	Neale B	UKBB	rs903678	chr1:201809918	chr1:201840790	A	G	-	European	2017	0.01655	0.001942	1.569e-17	+	331198	0	331198	1	IVNT	Neale-B_UKBB_EUR_2017
rs903678	Arm fat percentage right	Neale B	UKBB	rs903678	chr1:201809918	chr1:201840790	A	G	-	European	2017	0.01714	0.001951	1.534e-18	+	331249	0	331249	1	IVNT	Neale-B_UKBB_EUR_2017
rs903678	Arm fat-free mass left	Neale B	UKBB	rs903678	chr1:201809918	chr1:201840790	A	G	-	European	2017	0.01352	0.001631	1.12e-16	+	331159	0	331159	1	IVNT	Neale-B_UKBB_EUR_2017
rs903678	Arm fat-free mass right	Neale B	UKBB	rs903678	chr1:201809918	chr1:201840790	A	G	-	European	2017	0.0123	0.001598	1.428e-14	+	331221	0	331221	1	IVNT	Neale-B_UKBB_EUR_2017
rs903678	Arm predicted mass left	Neale B	UKBB	rs903678	chr1:201809918	chr1:201840790	A	G	-	European	2017	0.01333	0.001625	2.316e-16	+	331146	0	331146	1	IVNT	Neale-B_UKBB_EUR_2017
rs903678	Arm predicted mass right	Neale B	UKBB	rs903678	chr1:201809918	chr1:201840790	A	G	-	European	2017	0.0127	0.001593	1.511e-15	+	331216	0	331216	1	IVNT	Neale-B_UKBB_EUR_2017
rs903678	Basal metabolic rate	Neale B	UKBB	rs903678	chr1:201809918	chr1:201840790	A	G	EFO_0007777	European	2017	0.01411	0.001701	1.098e-16	+	331307	0	331307	1	IVNT	Neale-B_UKBB_EUR_2017
rs903678	Body fat percentage	Neale B	UKBB	rs903678	chr1:201809918	chr1:201840790	A	G	EFO_0007800	European	2017	0.01591	0.001967	5.958e-16	+	331117	0	331117	1	IVNT	Neale-B_UKBB_EUR_2017
rs903678	Body mass index	Neale B	UKBB	rs903678	chr1:201809918	chr1:201840790	A	G	EFO_0004340	European	2017	0.02783	0.002538	5.61e-28	+	336107	0	336107	1	IVNT	Neale-B_UKBB_EUR_2017
rs903678	Diastolic blood pressure	Neale B	UKBB	rs903678	chr1:201809918	chr1:201840790	A	G	EFO_0006336	European	2017	0.01661	0.0026	1.69e-10	+	317756	0	317756	1	IVNT	Neale-B_UKBB_EUR_2017
rs903678	Hip circumference	Neale B	UKBB	rs903678	chr1:201809918	chr1:201840790	A	G	EFO_0005093	European	2017	0.02123	0.002541	6.599e-17	+	336601	0	336601	1	IVNT	Neale-B_UKBB_EUR_2017
rs903678	Impedance of arm left	Neale B	UKBB	rs903678	chr1:201809918	chr1:201840790	A	G	-	European	2017	-0.01531	0.001812	2.891e-17	-	331292	0	331292	1	IVNT	Neale-B_UKBB_EUR_2017
rs903678	Impedance of arm right	Neale B	UKBB	rs903678	chr1:201809918	chr1:201840790	A	G	-	European	2017	-0.01423	0.001804	3.023e-15	-	331279	0	331279	1	IVNT	Neale-B_UKBB_EUR_2017
rs903678	Impedance of leg left	Neale B	UKBB	rs903678	chr1:201809918	chr1:201840790	A	G	-	European	2017	-0.01761	0.002339	5.066e-14	-	331296	0	331296	1	IVNT	Neale-B_UKBB_EUR_2017
rs903678	Impedance of leg right	Neale B	UKBB	rs903678	chr1:201809918	chr1:201840790	A	G	-	European	2017	-0.01696	0.002321	2.715e-13	-	331301	0	331301	1	IVNT	Neale-B_UKBB_EUR_2017
rs903678	Impedance of whole body	Neale B	UKBB	rs903678	chr1:201809918	chr1:201840790	A	G	-	European	2017	-0.01669	0.001956	1.404e-17	-	331284	0	331284	1	IVNT	Neale-B_UKBB_EUR_2017
rs903678	Leg fat mass left	Neale B	UKBB	rs903678	chr1:201809918	chr1:201840790	A	G	-	European	2017	0.02007	0.002027	4.107e-23	+	331275	0	331275	1	IVNT	Neale-B_UKBB_EUR_2017
rs903678	Leg fat mass right	Neale B	UKBB	rs903678	chr1:201809918	chr1:201840790	A	G	-	European	2017	0.02028	0.002051	4.71e-23	+	331293	0	331293	1	IVNT	Neale-B_UKBB_EUR_2017
rs903678	Leg fat percentage left	Neale B	UKBB	rs903678	chr1:201809918	chr1:201840790	A	G	-	European	2017	0.01371	0.001604	1.23e-17	+	331278	0	331278	1	IVNT	Neale-B_UKBB_EUR_2017
rs903678	Leg fat percentage right	Neale B	UKBB	rs903678	chr1:201809918	chr1:201840790	A	G	-	European	2017	0.01374	0.001625	2.765e-17	+	331296	0	331296	1	IVNT	Neale-B_UKBB_EUR_2017
rs903678	Leg fat-free mass left	Neale B	UKBB	rs903678	chr1:201809918	chr1:201840790	A	G	-	European	2017	0.01343	0.001689	1.881e-15	+	331258	0	331258	1	IVNT	Neale-B_UKBB_EUR_2017
rs903678	Leg fat-free mass right	Neale B	UKBB	rs903678	chr1:201809918	chr1:201840790	A	G	-	European	2017	0.01251	0.001688	1.259e-13	+	331285	0	331285	1	IVNT	Neale-B_UKBB_EUR_2017
rs903678	Leg predicted mass left	Neale B	UKBB	rs903678	chr1:201809918	chr1:201840790	A	G	-	European	2017	0.01334	0.001678	1.839e-15	+	331253	0	331253	1	IVNT	Neale-B_UKBB_EUR_2017
rs903678	Leg predicted mass right	Neale B	UKBB	rs903678	chr1:201809918	chr1:201840790	A	G	-	European	2017	0.01233	0.001677	1.941e-13	+	331285	0	331285	1	IVNT	Neale-B_UKBB_EUR_2017
rs903678	Nap during day	Neale B	UKBB	rs903678	chr1:201809918	chr1:201840790	A	G	EFO_0004870	European	2017	0.01517	0.001521	1.984e-23	+	337074	0	337074	1	-	Neale-B_UKBB_EUR_2017
rs903678	Overall health rating	Neale B	UKBB	rs903678	chr1:201809918	chr1:201840790	A	G	-	European	2017	0.01187	0.001863	1.869e-10	+	336020	0	336020	1	-	Neale-B_UKBB_EUR_2017
rs903678	Trunk fat mass	Neale B	UKBB	rs903678	chr1:201809918	chr1:201840790	A	G	EFO_0005409	European	2017	0.02274	0.002582	1.315e-18	+	331093	0	331093	1	IVNT	Neale-B_UKBB_EUR_2017
rs903678	Trunk fat percentage	Neale B	UKBB	rs903678	chr1:201809918	chr1:201840790	A	G	-	European	2017	0.01755	0.002358	9.912e-14	+	331113	0	331113	1	IVNT	Neale-B_UKBB_EUR_2017
rs903678	Trunk fat-free mass	Neale B	UKBB	rs903678	chr1:201809918	chr1:201840790	A	G	-	European	2017	0.01115	0.001616	5.084e-12	+	331030	0	331030	1	IVNT	Neale-B_UKBB_EUR_2017
rs903678	Trunk predicted mass	Neale B	UKBB	rs903678	chr1:201809918	chr1:201840790	A	G	-	European	2017	0.01104	0.00161	7.035e-12	+	330995	0	330995	1	IVNT	Neale-B_UKBB_EUR_2017
rs903678	Waist circumference	Neale B	UKBB	rs903678	chr1:201809918	chr1:201840790	A	G	EFO_0004342	European	2017	0.01916	0.002272	3.449e-17	+	336639	0	336639	1	IVNT	Neale-B_UKBB_EUR_2017
rs903678	Weight	Neale B	UKBB	rs903678	chr1:201809918	chr1:201840790	A	G	EFO_0004338	European	2017	0.0219	0.002242	1.498e-22	+	336227	0	336227	1	IVNT	Neale-B_UKBB_EUR_2017
rs903678	Whole body fat mass	Neale B	UKBB	rs903678	chr1:201809918	chr1:201840790	A	G	-	European	2017	0.02372	0.002503	2.623e-21	+	330762	0	330762	1	IVNT	Neale-B_UKBB_EUR_2017
rs903678	Whole body fat-free mass	Neale B	UKBB	rs903678	chr1:201809918	chr1:201840790	A	G	-	European	2017	0.01223	0.001622	4.791e-14	+	331291	0	331291	1	IVNT	Neale-B_UKBB_EUR_2017
rs903678	Whole body water mass	Neale B	UKBB	rs903678	chr1:201809918	chr1:201840790	A	G	-	European	2017	0.01223	0.001625	5.073e-14	+	331315	0	331315	1	IVNT	Neale-B_UKBB_EUR_2017
rs6711584	Alcohol intake versus 10 years previously	Neale B	UKBB	rs6711584	chr2:104421692	chr2:103805234	A	G	EFO_0004329	European	2017	0.01096	0.00186	3.749e-09	+	313248	0	313248	1	-	Neale-B_UKBB_EUR_2017
rs6711584	Arm fat mass left	Neale B	UKBB	rs6711584	chr2:104421692	chr2:103805234	A	G	-	European	2017	0.01323	0.002399	3.493e-08	+	331164	0	331164	1	IVNT	Neale-B_UKBB_EUR_2017
rs6711584	Body fat percentage	Neale B	UKBB	rs6711584	chr2:104421692	chr2:103805234	A	G	EFO_0007800	European	2017	0.01035	0.001877	3.54e-08	+	331117	0	331117	1	IVNT	Neale-B_UKBB_EUR_2017
rs6711584	Body mass index	Neale B	UKBB	rs6711584	chr2:104421692	chr2:103805234	A	G	EFO_0004340	European	2017	0.01552	0.002422	1.485e-10	+	336107	0	336107	1	IVNT	Neale-B_UKBB_EUR_2017
rs6711584	Impedance of arm right	Neale B	UKBB	rs6711584	chr2:104421692	chr2:103805234	A	G	-	European	2017	-0.009602	0.001721	2.434e-08	-	331279	0	331279	1	IVNT	Neale-B_UKBB_EUR_2017
rs6711584	Leg fat mass left	Neale B	UKBB	rs6711584	chr2:104421692	chr2:103805234	A	G	-	European	2017	0.01184	0.001935	9.321e-10	+	331275	0	331275	1	IVNT	Neale-B_UKBB_EUR_2017
rs6711584	Leg fat mass right	Neale B	UKBB	rs6711584	chr2:104421692	chr2:103805234	A	G	-	European	2017	0.01207	0.001957	6.935e-10	+	331293	0	331293	1	IVNT	Neale-B_UKBB_EUR_2017
rs6711584	Leg fat percentage left	Neale B	UKBB	rs6711584	chr2:104421692	chr2:103805234	A	G	-	European	2017	0.009362	0.001531	9.562e-10	+	331278	0	331278	1	IVNT	Neale-B_UKBB_EUR_2017
rs6711584	Leg fat percentage right	Neale B	UKBB	rs6711584	chr2:104421692	chr2:103805234	A	G	-	European	2017	0.009449	0.00155	1.093e-09	+	331296	0	331296	1	IVNT	Neale-B_UKBB_EUR_2017
rs6711584	Past tobacco smoking	Neale B	UKBB	rs6711584	chr2:104421692	chr2:103805234	A	G	EFO_0006527	European	2017	-0.01759	0.003193	3.593e-08	-	310749	0	310749	1	-	Neale-B_UKBB_EUR_2017
rs6711584	Trunk fat mass	Neale B	UKBB	rs6711584	chr2:104421692	chr2:103805234	A	G	EFO_0005409	European	2017	0.01377	0.002464	2.321e-08	+	331093	0	331093	1	IVNT	Neale-B_UKBB_EUR_2017
rs6711584	Weight	Neale B	UKBB	rs6711584	chr2:104421692	chr2:103805234	A	G	EFO_0004338	European	2017	0.01215	0.002139	1.336e-08	+	336227	0	336227	1	IVNT	Neale-B_UKBB_EUR_2017
rs6711584	Whole body fat mass	Neale B	UKBB	rs6711584	chr2:104421692	chr2:103805234	A	G	-	European	2017	0.01347	0.002388	1.716e-08	+	330762	0	330762	1	IVNT	Neale-B_UKBB_EUR_2017
rs6722661	College completion	SSGAC	23722424	rs6722661	chr2:100806588	chr2:100190126	A	G	NCIT_C67137;NCIT_C61514	European	2013	NA	NA	6.673e-09	NA	101069	-	-	-	-	GRASP
rs6722661	Arm fat mass left	Neale B	UKBB	rs6722661	chr2:100806588	chr2:100190126	A	G	-	European	2017	-0.01651	0.002477	2.689e-11	-	331164	0	331164	1	IVNT	Neale-B_UKBB_EUR_2017
rs6722661	Arm fat mass right	Neale B	UKBB	rs6722661	chr2:100806588	chr2:100190126	A	G	-	European	2017	-0.01584	0.002477	1.58e-10	-	331226	0	331226	1	IVNT	Neale-B_UKBB_EUR_2017
rs6722661	Arm fat percentage left	Neale B	UKBB	rs6722661	chr2:100806588	chr2:100190126	A	G	-	European	2017	-0.01146	0.001913	2.093e-09	-	331198	0	331198	1	IVNT	Neale-B_UKBB_EUR_2017
rs6722661	Arm fat percentage right	Neale B	UKBB	rs6722661	chr2:100806588	chr2:100190126	A	G	-	European	2017	-0.01113	0.001922	7.138e-09	-	331249	0	331249	1	IVNT	Neale-B_UKBB_EUR_2017
rs6722661	Body fat percentage	Neale B	UKBB	rs6722661	chr2:100806588	chr2:100190126	A	G	EFO_0007800	European	2017	-0.01188	0.001938	8.869e-10	-	331117	0	331117	1	IVNT	Neale-B_UKBB_EUR_2017
rs6722661	Body mass index	Neale B	UKBB	rs6722661	chr2:100806588	chr2:100190126	A	G	EFO_0004340	European	2017	-0.0178	0.0025	1.081e-12	-	336107	0	336107	1	IVNT	Neale-B_UKBB_EUR_2017
rs6722661	Hip circumference	Neale B	UKBB	rs6722661	chr2:100806588	chr2:100190126	A	G	EFO_0005093	European	2017	-0.01436	0.002503	9.566e-09	-	336601	0	336601	1	IVNT	Neale-B_UKBB_EUR_2017
rs6722661	Leg fat mass left	Neale B	UKBB	rs6722661	chr2:100806588	chr2:100190126	A	G	-	European	2017	-0.0143	0.001998	8.143e-13	-	331275	0	331275	1	IVNT	Neale-B_UKBB_EUR_2017
rs6722661	Leg fat mass right	Neale B	UKBB	rs6722661	chr2:100806588	chr2:100190126	A	G	-	European	2017	-0.01447	0.002021	8.027e-13	-	331293	0	331293	1	IVNT	Neale-B_UKBB_EUR_2017
rs6722661	Leg fat percentage left	Neale B	UKBB	rs6722661	chr2:100806588	chr2:100190126	A	G	-	European	2017	-0.01082	0.001581	7.611e-12	-	331278	0	331278	1	IVNT	Neale-B_UKBB_EUR_2017
rs6722661	Leg fat percentage right	Neale B	UKBB	rs6722661	chr2:100806588	chr2:100190126	A	G	-	European	2017	-0.011	0.001601	6.233e-12	-	331296	0	331296	1	IVNT	Neale-B_UKBB_EUR_2017
rs6722661	Qualifications: A levels or as levels or equivalent	Neale B	UKBB	rs6722661	chr2:100806588	chr2:100190126	A	G	EFO_0004784	European	2017	0.007053	0.001136	5.32e-10	+	334070	91710	242360	1	risk diff	Neale-B_UKBB_EUR_2017
rs6722661	Qualifications: college or university degree	Neale B	UKBB	rs6722661	chr2:100806588	chr2:100190126	A	G	EFO_0004784	European	2017	0.01069	0.001185	1.869e-19	+	334070	106305	227765	1	risk diff	Neale-B_UKBB_EUR_2017
rs6722661	Trunk fat mass	Neale B	UKBB	rs6722661	chr2:100806588	chr2:100190126	A	G	EFO_0005409	European	2017	-0.0148	0.002545	6.094e-09	-	331093	0	331093	1	IVNT	Neale-B_UKBB_EUR_2017
rs6722661	Trunk fat percentage	Neale B	UKBB	rs6722661	chr2:100806588	chr2:100190126	A	G	-	European	2017	-0.01281	0.002323	3.488e-08	-	331113	0	331113	1	IVNT	Neale-B_UKBB_EUR_2017
rs6722661	Waist circumference	Neale B	UKBB	rs6722661	chr2:100806588	chr2:100190126	A	G	EFO_0004342	European	2017	-0.01511	0.002238	1.478e-11	-	336639	0	336639	1	IVNT	Neale-B_UKBB_EUR_2017
rs6722661	Weight	Neale B	UKBB	rs6722661	chr2:100806588	chr2:100190126	A	G	EFO_0004338	European	2017	-0.01327	0.002209	1.886e-09	-	336227	0	336227	1	IVNT	Neale-B_UKBB_EUR_2017
rs6722661	Whole body fat mass	Neale B	UKBB	rs6722661	chr2:100806588	chr2:100190126	A	G	-	European	2017	-0.01581	0.002466	1.454e-10	-	330762	0	330762	1	IVNT	Neale-B_UKBB_EUR_2017
rs6722661	College completion	SSGAC	23722424	rs6722661	chr2:100806588	chr2:100190126	A	G	EFO_0004784	European	2013	0.05921	0.011	6.673e-09	+	95427	22044	73383	42	log OR	SSGAC_College_EUR_2013
rs6722661	Years of educational attainment in females	SSGAC	27225129	rs6722661	chr2:100806588	chr2:100190126	A	G	EFO_0004784	European	2016	0.02	0.003	1.417e-08	+	181443	0	181443	62	years	SSGAC_EduYears-F_EUR_2016
rs6722661	Years of educational attainment in males	SSGAC	27225129	rs6722661	chr2:100806588	chr2:100190126	A	G	EFO_0004784	European	2016	0.023	0.004	2.287e-09	+	147474	0	147474	6	years	SSGAC_EduYears-M_EUR_2016
rs6722661	Years of educational attainment	SSGAC	27225129	rs6722661	chr2:100806588	chr2:100190126	A	G	EFO_0004784	European	2016	0.02	0.003	3.529e-15	+	328917	0	328917	64	years	SSGAC_EduYears_EUR_2016
rs7612999	Arm fat mass left	Neale B	UKBB	rs7612999	chr3:35678337	chr3:35636845	A	G	-	European	2017	0.01608	0.002768	6.284e-09	+	331164	0	331164	1	IVNT	Neale-B_UKBB_EUR_2017
rs7612999	Arm fat mass right	Neale B	UKBB	rs7612999	chr3:35678337	chr3:35636845	A	G	-	European	2017	0.01664	0.002768	1.814e-09	+	331226	0	331226	1	IVNT	Neale-B_UKBB_EUR_2017
rs7612999	Arm fat percentage left	Neale B	UKBB	rs7612999	chr3:35678337	chr3:35636845	A	G	-	European	2017	0.01264	0.002138	3.343e-09	+	331198	0	331198	1	IVNT	Neale-B_UKBB_EUR_2017
rs7612999	Arm fat percentage right	Neale B	UKBB	rs7612999	chr3:35678337	chr3:35636845	A	G	-	European	2017	0.01276	0.002148	2.831e-09	+	331249	0	331249	1	IVNT	Neale-B_UKBB_EUR_2017
rs7612999	Body fat percentage	Neale B	UKBB	rs7612999	chr3:35678337	chr3:35636845	A	G	EFO_0007800	European	2017	0.01322	0.002166	1.04e-09	+	331117	0	331117	1	IVNT	Neale-B_UKBB_EUR_2017
rs7612999	Body mass index	Neale B	UKBB	rs7612999	chr3:35678337	chr3:35636845	A	G	EFO_0004340	European	2017	0.01654	0.002794	3.186e-09	+	336107	0	336107	1	IVNT	Neale-B_UKBB_EUR_2017
rs7612999	Leg fat mass left	Neale B	UKBB	rs7612999	chr3:35678337	chr3:35636845	A	G	-	European	2017	0.01391	0.002232	4.594e-10	+	331275	0	331275	1	IVNT	Neale-B_UKBB_EUR_2017
rs7612999	Leg fat mass right	Neale B	UKBB	rs7612999	chr3:35678337	chr3:35636845	A	G	-	European	2017	0.01424	0.002258	2.893e-10	+	331293	0	331293	1	IVNT	Neale-B_UKBB_EUR_2017
rs7612999	Leg fat percentage left	Neale B	UKBB	rs7612999	chr3:35678337	chr3:35636845	A	G	-	European	2017	0.01178	0.001766	2.614e-11	+	331278	0	331278	1	IVNT	Neale-B_UKBB_EUR_2017
rs7612999	Leg fat percentage right	Neale B	UKBB	rs7612999	chr3:35678337	chr3:35636845	A	G	-	European	2017	0.01212	0.001789	1.221e-11	+	331296	0	331296	1	IVNT	Neale-B_UKBB_EUR_2017
rs7612999	Sodium in urine	Neale B	UKBB	rs7612999	chr3:35678337	chr3:35636845	A	G	EFO_0009282	European	2017	0.01599	0.002751	6.161e-09	+	326831	0	326831	1	IVNT	Neale-B_UKBB_EUR_2017
rs7612999	Trunk fat mass	Neale B	UKBB	rs7612999	chr3:35678337	chr3:35636845	A	G	EFO_0005409	European	2017	0.01629	0.002844	1.01e-08	+	331093	0	331093	1	IVNT	Neale-B_UKBB_EUR_2017
rs7612999	Trunk fat percentage	Neale B	UKBB	rs7612999	chr3:35678337	chr3:35636845	A	G	-	European	2017	0.01451	0.002596	2.274e-08	+	331113	0	331113	1	IVNT	Neale-B_UKBB_EUR_2017
rs7612999	Waist circumference	Neale B	UKBB	rs7612999	chr3:35678337	chr3:35636845	A	G	EFO_0004342	European	2017	0.01814	0.002501	4.143e-13	+	336639	0	336639	1	IVNT	Neale-B_UKBB_EUR_2017
rs7612999	Whole body fat mass	Neale B	UKBB	rs7612999	chr3:35678337	chr3:35636845	A	G	-	European	2017	0.01643	0.002756	2.513e-09	+	330762	0	330762	1	IVNT	Neale-B_UKBB_EUR_2017
rs2240326	Age first birth female	Barban N	27798627	rs2240326	chr3:50128386	chr3:50090953	G	A	EFO_0007862	European	2016	NA	NA	6.903e-10	-	163522	0	163522	41	years	Barban-N_AFB-F_EUR_2016
rs2240326	Age first birth	Barban N	27798627	rs2240326	chr3:50128386	chr3:50090953	G	A	EFO_0007862	European	2016	NA	NA	1.753e-13	-	213067	0	213067	40	years	Barban-N_AFB_EUR_2016
rs2240326	Crohns disease	IBDGC	23128233	rs2240326	chr3:50128386	chr3:50090953	G	A	EFO_0000384	European	2012	NA	NA	5.3e-09	NA	14342	6299	8043	7	log OR	IBDGC_Chrons-Disease_EUR_2012
rs2240326	Inflammatory bowel disease	IBDGC	26192919	rs2240326	chr3:50128386	chr3:50090953	G	A	EFO_0003767	European	2015	-0.0917	0.0167	4.029e-08	-	34652	12882	21770	15	log OR	IBDGC_IBD_EUR_2015
rs2240326	Age at first live birth	Neale B	UKBB	rs2240326	chr3:50128386	chr3:50090953	G	A	EFO_0009101	European	2017	-0.02916	0.003939	1.34e-13	-	123846	0	123846	1	IVNT	Neale-B_UKBB_EUR_2017
rs2240326	Age at last live birth	Neale B	UKBB	rs2240326	chr3:50128386	chr3:50090953	G	A	-	European	2017	-0.02827	0.003956	8.871e-13	-	123676	0	123676	1	IVNT	Neale-B_UKBB_EUR_2017
rs2240326	Age completed full time education	Neale B	UKBB	rs2240326	chr3:50128386	chr3:50090953	G	A	EFO_0004784	European	2017	-0.01455	0.002427	2.055e-09	-	226899	0	226899	1	-	Neale-B_UKBB_EUR_2017
rs2240326	Alcohol intake frequency	Neale B	UKBB	rs2240326	chr3:50128386	chr3:50090953	G	A	EFO_0004329	European	2017	0.02225	0.003554	3.816e-10	+	336965	0	336965	1	-	Neale-B_UKBB_EUR_2017
rs2240326	Alcohol intake versus 10 years previously	Neale B	UKBB	rs2240326	chr3:50128386	chr3:50090953	G	A	EFO_0004329	European	2017	0.01061	0.001846	8.991e-09	+	313248	0	313248	1	-	Neale-B_UKBB_EUR_2017
rs2240326	Arm fat mass left	Neale B	UKBB	rs2240326	chr3:50128386	chr3:50090953	G	A	-	European	2017	0.02622	0.00238	3.237e-28	+	331164	0	331164	1	IVNT	Neale-B_UKBB_EUR_2017
rs2240326	Arm fat mass right	Neale B	UKBB	rs2240326	chr3:50128386	chr3:50090953	G	A	-	European	2017	0.02629	0.00238	2.232e-28	+	331226	0	331226	1	IVNT	Neale-B_UKBB_EUR_2017
rs2240326	Arm fat percentage left	Neale B	UKBB	rs2240326	chr3:50128386	chr3:50090953	G	A	-	European	2017	0.01751	0.001839	1.702e-21	+	331198	0	331198	1	IVNT	Neale-B_UKBB_EUR_2017
rs2240326	Arm fat percentage right	Neale B	UKBB	rs2240326	chr3:50128386	chr3:50090953	G	A	-	European	2017	0.01733	0.001847	6.447e-21	+	331249	0	331249	1	IVNT	Neale-B_UKBB_EUR_2017
rs2240326	Arm fat-free mass left	Neale B	UKBB	rs2240326	chr3:50128386	chr3:50090953	G	A	-	European	2017	0.01508	0.001544	1.643e-22	+	331159	0	331159	1	IVNT	Neale-B_UKBB_EUR_2017
rs2240326	Arm fat-free mass right	Neale B	UKBB	rs2240326	chr3:50128386	chr3:50090953	G	A	-	European	2017	0.01416	0.001513	8.578e-21	+	331221	0	331221	1	IVNT	Neale-B_UKBB_EUR_2017
rs2240326	Arm predicted mass left	Neale B	UKBB	rs2240326	chr3:50128386	chr3:50090953	G	A	-	European	2017	0.01526	0.001538	3.507e-23	+	331146	0	331146	1	IVNT	Neale-B_UKBB_EUR_2017
rs2240326	Arm predicted mass right	Neale B	UKBB	rs2240326	chr3:50128386	chr3:50090953	G	A	-	European	2017	0.01435	0.001508	1.822e-21	+	331216	0	331216	1	IVNT	Neale-B_UKBB_EUR_2017
rs2240326	Basal metabolic rate	Neale B	UKBB	rs2240326	chr3:50128386	chr3:50090953	G	A	EFO_0007777	European	2017	0.01512	0.001611	6.261e-21	+	331307	0	331307	1	IVNT	Neale-B_UKBB_EUR_2017
rs2240326	Body fat percentage	Neale B	UKBB	rs2240326	chr3:50128386	chr3:50090953	G	A	EFO_0007800	European	2017	0.01752	0.001862	5.062e-21	+	331117	0	331117	1	IVNT	Neale-B_UKBB_EUR_2017
rs2240326	Body mass index	Neale B	UKBB	rs2240326	chr3:50128386	chr3:50090953	G	A	EFO_0004340	European	2017	0.02994	0.002403	1.22e-35	+	336107	0	336107	1	IVNT	Neale-B_UKBB_EUR_2017
rs2240326	Fluid intelligence score	Neale B	UKBB	rs2240326	chr3:50128386	chr3:50090953	G	A	-	European	2017	-0.06557	0.008996	3.164e-13	-	108818	0	108818	1	-	Neale-B_UKBB_EUR_2017
rs2240326	Heel bone mineral density	Neale B	UKBB	rs2240326	chr3:50128386	chr3:50090953	G	A	EFO_0009270	European	2017	0.0215	0.003109	4.672e-12	+	194398	0	194398	1	IVNT	Neale-B_UKBB_EUR_2017
rs2240326	Hip circumference	Neale B	UKBB	rs2240326	chr3:50128386	chr3:50090953	G	A	EFO_0005093	European	2017	0.01916	0.002406	1.671e-15	+	336601	0	336601	1	IVNT	Neale-B_UKBB_EUR_2017
rs2240326	Impedance of arm left	Neale B	UKBB	rs2240326	chr3:50128386	chr3:50090953	G	A	-	European	2017	-0.01667	0.001715	2.477e-22	-	331292	0	331292	1	IVNT	Neale-B_UKBB_EUR_2017
rs2240326	Impedance of arm right	Neale B	UKBB	rs2240326	chr3:50128386	chr3:50090953	G	A	-	European	2017	-0.0168	0.001708	8.134e-23	-	331279	0	331279	1	IVNT	Neale-B_UKBB_EUR_2017
rs2240326	Impedance of leg left	Neale B	UKBB	rs2240326	chr3:50128386	chr3:50090953	G	A	-	European	2017	-0.01472	0.002215	3.018e-11	-	331296	0	331296	1	IVNT	Neale-B_UKBB_EUR_2017
rs2240326	Impedance of leg right	Neale B	UKBB	rs2240326	chr3:50128386	chr3:50090953	G	A	-	European	2017	-0.01414	0.002198	1.253e-10	-	331301	0	331301	1	IVNT	Neale-B_UKBB_EUR_2017
rs2240326	Impedance of whole body	Neale B	UKBB	rs2240326	chr3:50128386	chr3:50090953	G	A	-	European	2017	-0.01682	0.001852	1.101e-19	-	331284	0	331284	1	IVNT	Neale-B_UKBB_EUR_2017
rs2240326	Job involves heavy manual or physical work	Neale B	UKBB	rs2240326	chr3:50128386	chr3:50090953	G	A	EFO_0005241	European	2017	0.02046	0.002819	3.916e-13	+	190643	0	190643	1	-	Neale-B_UKBB_EUR_2017
rs2240326	Job involves mainly walking or standing	Neale B	UKBB	rs2240326	chr3:50128386	chr3:50090953	G	A	EFO_0005241	European	2017	0.02208	0.003583	7.14e-10	+	190606	0	190606	1	IVNT	Neale-B_UKBB_EUR_2017
rs2240326	Leg fat mass left	Neale B	UKBB	rs2240326	chr3:50128386	chr3:50090953	G	A	-	European	2017	0.02255	0.00192	7.547e-32	+	331275	0	331275	1	IVNT	Neale-B_UKBB_EUR_2017
rs2240326	Leg fat mass right	Neale B	UKBB	rs2240326	chr3:50128386	chr3:50090953	G	A	-	European	2017	0.02249	0.001942	4.997e-31	+	331293	0	331293	1	IVNT	Neale-B_UKBB_EUR_2017
rs2240326	Leg fat percentage left	Neale B	UKBB	rs2240326	chr3:50128386	chr3:50090953	G	A	-	European	2017	0.016	0.001519	5.926e-26	+	331278	0	331278	1	IVNT	Neale-B_UKBB_EUR_2017
rs2240326	Leg fat percentage right	Neale B	UKBB	rs2240326	chr3:50128386	chr3:50090953	G	A	-	European	2017	0.01611	0.001538	1.194e-25	+	331296	0	331296	1	IVNT	Neale-B_UKBB_EUR_2017
rs2240326	Leg fat-free mass left	Neale B	UKBB	rs2240326	chr3:50128386	chr3:50090953	G	A	-	European	2017	0.01393	0.001599	3.104e-18	+	331258	0	331258	1	IVNT	Neale-B_UKBB_EUR_2017
rs2240326	Leg fat-free mass right	Neale B	UKBB	rs2240326	chr3:50128386	chr3:50090953	G	A	-	European	2017	0.01282	0.001599	1.084e-15	+	331285	0	331285	1	IVNT	Neale-B_UKBB_EUR_2017
rs2240326	Leg predicted mass left	Neale B	UKBB	rs2240326	chr3:50128386	chr3:50090953	G	A	-	European	2017	0.01375	0.001589	4.837e-18	+	331253	0	331253	1	IVNT	Neale-B_UKBB_EUR_2017
rs2240326	Leg predicted mass right	Neale B	UKBB	rs2240326	chr3:50128386	chr3:50090953	G	A	-	European	2017	0.01267	0.001588	1.52e-15	+	331285	0	331285	1	IVNT	Neale-B_UKBB_EUR_2017
rs2240326	Miserableness	Neale B	UKBB	rs2240326	chr3:50128386	chr3:50090953	G	A	-	European	2017	0.00686	0.001204	1.217e-08	+	331856	141755	190101	1	risk diff	Neale-B_UKBB_EUR_2017
rs2240326	Number of treatments or medications taken	Neale B	UKBB	rs2240326	chr3:50128386	chr3:50090953	G	A	EFO_0007056	European	2017	0.01237	0.001948	2.195e-10	+	337159	0	337159	1	-	Neale-B_UKBB_EUR_2017
rs2240326	Overall health rating	Neale B	UKBB	rs2240326	chr3:50128386	chr3:50090953	G	A	-	European	2017	0.01271	0.001764	5.729e-13	+	336020	0	336020	1	-	Neale-B_UKBB_EUR_2017
rs2240326	Qualifications: A levels or as levels or equivalent	Neale B	UKBB	rs2240326	chr3:50128386	chr3:50090953	G	A	EFO_0004784	European	2017	-0.01002	0.001092	4.39e-20	-	334070	91710	242360	1	risk diff	Neale-B_UKBB_EUR_2017
rs2240326	Qualifications: college or university degree	Neale B	UKBB	rs2240326	chr3:50128386	chr3:50090953	G	A	EFO_0004784	European	2017	-0.01248	0.001139	6.199e-28	-	334070	106305	227765	1	risk diff	Neale-B_UKBB_EUR_2017
rs2240326	Qualifications: none	Neale B	UKBB	rs2240326	chr3:50128386	chr3:50090953	G	A	EFO_0004784	European	2017	0.005785	0.0009234	3.736e-10	+	334070	57567	276503	1	risk diff	Neale-B_UKBB_EUR_2017
rs2240326	Taking other prescription medications	Neale B	UKBB	rs2240326	chr3:50128386	chr3:50090953	G	A	EFO_0007056	European	2017	0.008043	0.001217	3.868e-11	+	336330	158113	178217	1	risk diff	Neale-B_UKBB_EUR_2017
rs2240326	Time spent watching television	Neale B	UKBB	rs2240326	chr3:50128386	chr3:50090953	G	A	-	European	2017	0.01765	0.00187	3.783e-21	+	319740	0	319740	1	-	Neale-B_UKBB_EUR_2017
rs2240326	Trunk fat mass	Neale B	UKBB	rs2240326	chr3:50128386	chr3:50090953	G	A	EFO_0005409	European	2017	0.02393	0.002445	1.33e-22	+	331093	0	331093	1	IVNT	Neale-B_UKBB_EUR_2017
rs2240326	Trunk fat percentage	Neale B	UKBB	rs2240326	chr3:50128386	chr3:50090953	G	A	-	European	2017	0.01863	0.002232	7.106e-17	+	331113	0	331113	1	IVNT	Neale-B_UKBB_EUR_2017
rs2240326	Trunk fat-free mass	Neale B	UKBB	rs2240326	chr3:50128386	chr3:50090953	G	A	-	European	2017	0.01119	0.00153	2.661e-13	+	331030	0	331030	1	IVNT	Neale-B_UKBB_EUR_2017
rs2240326	Trunk predicted mass	Neale B	UKBB	rs2240326	chr3:50128386	chr3:50090953	G	A	-	European	2017	0.01096	0.001525	6.567e-13	+	330995	0	330995	1	IVNT	Neale-B_UKBB_EUR_2017
rs2240326	Usual walking pace	Neale B	UKBB	rs2240326	chr3:50128386	chr3:50090953	G	A	EFO_0008002	European	2017	-0.009235	0.001484	4.936e-10	-	335349	0	335349	1	-	Neale-B_UKBB_EUR_2017
rs2240326	Waist circumference	Neale B	UKBB	rs2240326	chr3:50128386	chr3:50090953	G	A	EFO_0004342	European	2017	0.02006	0.002152	1.144e-20	+	336639	0	336639	1	IVNT	Neale-B_UKBB_EUR_2017
rs2240326	Weight	Neale B	UKBB	rs2240326	chr3:50128386	chr3:50090953	G	A	EFO_0004338	European	2017	0.02373	0.002122	5.002e-29	+	336227	0	336227	1	IVNT	Neale-B_UKBB_EUR_2017
rs2240326	Wheeze or whistling in the chest in last year	Neale B	UKBB	rs2240326	chr3:50128386	chr3:50090953	G	A	EFO_0009715	European	2017	0.007126	0.0009952	8.066e-13	+	331257	68531	262726	1	risk diff	Neale-B_UKBB_EUR_2017
rs2240326	Whole body fat mass	Neale B	UKBB	rs2240326	chr3:50128386	chr3:50090953	G	A	-	European	2017	0.02586	0.00237	1.001e-27	+	330762	0	330762	1	IVNT	Neale-B_UKBB_EUR_2017
rs2240326	Whole body fat-free mass	Neale B	UKBB	rs2240326	chr3:50128386	chr3:50090953	G	A	-	European	2017	0.0128	0.001536	7.936e-17	+	331291	0	331291	1	IVNT	Neale-B_UKBB_EUR_2017
rs2240326	Whole body water mass	Neale B	UKBB	rs2240326	chr3:50128386	chr3:50090953	G	A	-	European	2017	0.01306	0.001538	2.04e-17	+	331315	0	331315	1	IVNT	Neale-B_UKBB_EUR_2017
rs2240326	Years of educational attainment in females	SSGAC	27225129	rs2240326	chr3:50128386	chr3:50090953	G	A	EFO_0004784	European	2016	-0.023	0.003	5.914e-12	-	181443	0	181443	62	years	SSGAC_EduYears-F_EUR_2016
rs2240326	Years of educational attainment in males	SSGAC	27225129	rs2240326	chr3:50128386	chr3:50090953	G	A	EFO_0004784	European	2016	-0.022	0.004	2.652e-09	-	147474	0	147474	6	years	SSGAC_EduYears-M_EUR_2016
rs2240326	Years of educational attainment	SSGAC	27225129	rs2240326	chr3:50128386	chr3:50090953	G	A	EFO_0004784	European	2016	-0.021	0.002	1.624e-17	-	328917	0	328917	64	years	SSGAC_EduYears_EUR_2016
rs7675588	Arm fat mass left	Neale B	UKBB	rs7675588	chr4:80734978	chr4:79813824	A	C	-	European	2017	-0.01651	0.002943	2.014e-08	-	331164	0	331164	1	IVNT	Neale-B_UKBB_EUR_2017
rs7675588	Arm fat percentage left	Neale B	UKBB	rs7675588	chr4:80734978	chr4:79813824	A	C	-	European	2017	-0.01327	0.002273	5.28e-09	-	331198	0	331198	1	IVNT	Neale-B_UKBB_EUR_2017
rs7675588	Arm fat percentage right	Neale B	UKBB	rs7675588	chr4:80734978	chr4:79813824	A	C	-	European	2017	-0.01335	0.002284	4.997e-09	-	331249	0	331249	1	IVNT	Neale-B_UKBB_EUR_2017
rs7675588	Body fat percentage	Neale B	UKBB	rs7675588	chr4:80734978	chr4:79813824	A	C	EFO_0007800	European	2017	-0.01462	0.002302	2.123e-10	-	331117	0	331117	1	IVNT	Neale-B_UKBB_EUR_2017
rs7675588	Body mass index	Neale B	UKBB	rs7675588	chr4:80734978	chr4:79813824	A	C	EFO_0004340	European	2017	-0.01693	0.002971	1.196e-08	-	336107	0	336107	1	IVNT	Neale-B_UKBB_EUR_2017
rs7675588	Leg fat mass left	Neale B	UKBB	rs7675588	chr4:80734978	chr4:79813824	A	C	-	European	2017	-0.01424	0.002373	1.951e-09	-	331275	0	331275	1	IVNT	Neale-B_UKBB_EUR_2017
rs7675588	Leg fat mass right	Neale B	UKBB	rs7675588	chr4:80734978	chr4:79813824	A	C	-	European	2017	-0.0141	0.002401	4.298e-09	-	331293	0	331293	1	IVNT	Neale-B_UKBB_EUR_2017
rs7675588	Leg fat percentage left	Neale B	UKBB	rs7675588	chr4:80734978	chr4:79813824	A	C	-	European	2017	-0.01106	0.001878	3.794e-09	-	331278	0	331278	1	IVNT	Neale-B_UKBB_EUR_2017
rs7675588	Leg fat percentage right	Neale B	UKBB	rs7675588	chr4:80734978	chr4:79813824	A	C	-	European	2017	-0.01126	0.001902	3.225e-09	-	331296	0	331296	1	IVNT	Neale-B_UKBB_EUR_2017
rs7675588	Trunk fat mass	Neale B	UKBB	rs7675588	chr4:80734978	chr4:79813824	A	C	EFO_0005409	European	2017	-0.01838	0.003023	1.216e-09	-	331093	0	331093	1	IVNT	Neale-B_UKBB_EUR_2017
rs7675588	Trunk fat percentage	Neale B	UKBB	rs7675588	chr4:80734978	chr4:79813824	A	C	-	European	2017	-0.01701	0.00276	7.127e-10	-	331113	0	331113	1	IVNT	Neale-B_UKBB_EUR_2017
rs7675588	Whole body fat mass	Neale B	UKBB	rs7675588	chr4:80734978	chr4:79813824	A	C	-	European	2017	-0.01755	0.00293	2.112e-09	-	330762	0	330762	1	IVNT	Neale-B_UKBB_EUR_2017
rs13107325	Hematocrit	Astle W	27863252	rs13107325	chr4:103188709	chr4:102267552	T	C	EFO_0004586	European	2016	0.05038	0.006703	5.639e-14	+	173480	0	173480	2	IVNT	Astle-W_Blood-Cell-Traits_EUR_2016
rs13107325	Hemoglobin concentration	Astle W	27863252	rs13107325	chr4:103188709	chr4:102267552	T	C	EFO_0004586	European	2016	0.04852	0.006734	5.835e-13	+	173480	0	173480	2	IVNT	Astle-W_Blood-Cell-Traits_EUR_2016
rs13107325	Platelet distribution width	Astle W	27863252	rs13107325	chr4:103188709	chr4:102267552	T	C	EFO_0004586	European	2016	-0.04774	0.006826	2.664e-12	-	173480	0	173480	2	IVNT	Astle-W_Blood-Cell-Traits_EUR_2016
rs13107325	Diastolic blood pressure	BPExome	27618447	rs13107325	chr4:103188709	chr4:102267552	T	C	EFO_0006336	Mixed	2016	NA	NA	7.938e-11	NA	192763	0	192763	51	INVT	BPExome_DBP_Mixed_2016
rs13107325	Childhood BMI	EGGC	26604143	rs13107325	chr4:103188709	chr4:102267552	T	C	EFO_0004340	European	2016	0.1022	0.0179	1.194e-08	+	35238	0	35238	20	SDS	EGGC_Childhood-BMI_EUR_2016
rs13107325	Body mass index in physically active indivdiuals	GIANT	28448500	rs13107325	chr4:103188709	chr4:102267552	T	C	EFO_0004340	European	2017	0.0531	0.0088	1.46e-09	+	132755	0	132755	57	IVNT	GIANT_BMI-Active_EUR_2017
rs13107325	Body mass index in physically active indivdiuals	GIANT	28448500	rs13107325	chr4:103188709	chr4:102267552	T	C	EFO_0004340	Mixed	2017	0.0508	0.0086	4.17e-09	+	142210	0	142210	60	IVNT	GIANT_BMI-Active_Mixed_2017
rs13107325	Body mass index in males greater than 50 years of age	GIANT	26426971	rs13107325	chr4:103188709	chr4:102267552	T	C	EFO_0004340	European	2015	0.065	0.011	2.6e-09	+	90992	0	90992	114	IVNT	GIANT_BMI-M-GT-50_EUR_2015
rs13107325	Body mass index in males	GIANT	25673413	rs13107325	chr4:103188709	chr4:102267552	T	C	EFO_0004340	Mixed	2015	0.0525	0.0088	2.719e-09	+	152725	0	152725	106	IVNT	GIANT_BMI-M_Mixed_2015
rs13107325	Body mass index adjsuted for physical activity in males	GIANT	28448500	rs13107325	chr4:103188709	chr4:102267552	T	C	EFO_0004340	Mixed	2017	0.0698	0.0115	1.28e-09	+	79783	0	79783	52	IVNT	GIANT_BMI-adjusted-PA-M_Mixed_2017
rs13107325	Body mass index adjusted for physical activity	GIANT	28448500	rs13107325	chr4:103188709	chr4:102267552	T	C	EFO_0004340	European	2017	0.0505	0.0079	2e-10	+	173078	0	173078	57	IVNT	GIANT_BMI-adjusted-PA_EUR_2017
rs13107325	Body mass index adjusted for physical activity	GIANT	28448500	rs13107325	chr4:103188709	chr4:102267552	T	C	EFO_0004340	Mixed	2017	0.0488	0.0077	3.1e-10	+	190113	0	190113	60	IVNT	GIANT_BMI-adjusted-PA_Mixed_2017
rs13107325	Body mass index adjusted for smoking in males	GIANT	28443625	rs13107325	chr4:103188709	chr4:102267552	T	C	EFO_0004340	Mixed	2017	0.0607	0.0103	4.055e-09	+	98978	0	98978	72	IVNT	GIANT_BMI-adjusted-Smoking-M_Mixed_2017
rs13107325	Body mass index adjusted for smoking	GIANT	28443625	rs13107325	chr4:103188709	chr4:102267552	T	C	EFO_0004340	European	2017	0.0497	0.0077	8.982e-11	+	181290	0	181290	73	IVNT	GIANT_BMI-adjusted-Smoking_EUR_2017
rs13107325	Body mass index adjusted for smoking	GIANT	28443625	rs13107325	chr4:103188709	chr4:102267552	T	C	EFO_0004340	Mixed	2017	0.0469	0.0075	3.168e-10	+	207588	0	207588	79	IVNT	GIANT_BMI-adjusted-Smoking_Mixed_2017
rs13107325	Body mass index	GIANT	23754948	rs13107325	chr4:103188709	chr4:102267552	T	C	EFO_0004340	European	2013	0.058	0.009899	4.66e-09	+	126058	0	126058	46	IVNT	GIANT_BMI_EUR_2013
rs13107325	Body mass index	GIANT	25673413	rs13107325	chr4:103188709	chr4:102267552	T	C	EFO_0004340	European	2015	0.0477	0.0068	1.825e-12	+	321461	0	321461	114	IVNT	GIANT_BMI_EUR_2015
rs13107325	Body mass index	GIANT	29273807	rs13107325	chr4:103188709	chr4:102267552	T	C	EFO_0004340	European	2018	0.055	0.0044	2.8e-35	+	449889	0	449889	112	IVNT	GIANT_BMI_EUR_2018
rs13107325	Body mass index	GIANT	25673413	rs13107325	chr4:103188709	chr4:102267552	T	C	EFO_0004340	Mixed	2015	0.0472	0.0066	1.064e-12	+	335619	0	335619	125	IVNT	GIANT_BMI_Mixed_2015
rs13107325	Body mass index	GIANT	29273807	rs13107325	chr4:103188709	chr4:102267552	T	C	EFO_0004340	Mixed	2018	0.053	0.0043	9.1e-35	+	526508	0	526508	123	IVNT	GIANT_BMI_Mixed_2018
rs13107325	Height	GIANT	28146470	rs13107325	chr4:103188709	chr4:102267552	T	C	EFO_0004339	European	2017	-0.034	0.0049	2e-12	-	381625	0	381625	106	IVNT	GIANT_Height_EUR_2017
rs13107325	Height	GIANT	28146470	rs13107325	chr4:103188709	chr4:102267552	T	C	EFO_0004339	Mixed	2017	-0.033	0.0048	3.6e-12	-	458927	0	458927	147	IVNT	GIANT_Height_Mixed_2017
rs13107325	High density lipoprotein	GLGC	24097068	rs13107325	chr4:103188709	chr4:102267552	T	C	EFO_0004612	European	2013	-0.0708	0.0078	1.065e-15	-	179316	0	179316	60	IVNT	GLGC_HDL_EUR_2013
rs13107325	High density lipoprotein	GLGC	20686565	rs13107325	chr4:103188709	chr4:102267552	T	C	EFO_0004612	Mixed	2010	-0.0707	0.0104	7.198e-11	-	99900	0	99900	46	Z-score	GLGC_HDL_Mixed_2010
rs13107325	Body mass index	Speliotes EK	20935630	rs13107325	chr4:103188709	chr4:102267552	T	C	EFO_0004340	European	2010	NA	NA	1.5e-13	NA	123865	-	-	-	-	GRASP
rs13107325	Body mass index	Guo	23001569	rs13107325	chr4:103188709	chr4:102267552	T	C	EFO_0004340	Mixed	2012	NA	NA	1.5e-13	NA	78436	-	-	-	-	GRASP
rs13107325	Diastolic blood pressure	Wain LV	21909110	rs13107325	chr4:103188709	chr4:102267552	T	C	EFO_0006336	European	2011	NA	NA	2.11e-11	NA	74064	-	-	-	-	GRASP
rs13107325	Diastolic blood pressure	ICBP	21909115	rs13107325	chr4:103188709	chr4:102267552	T	C	EFO_0006336	European	2011	NA	NA	2.3e-17	NA	69395	-	-	-	-	GRASP
rs13107325	Extreme obesity with early age of onset	Wheeler E	23563609	rs13107325	chr4:103188709	chr4:102267552	T	C	HP_0003674	European	2013	NA	NA	1.5e-213	NA	6889	-	-	-	-	GRASP
rs13107325	Gene expression	Speliotes EK	20935630	rs13107325	chr4:103188709	chr4:102267552	T	C	NCIT_C16608	European	2010	NA	NA	1.36e-16	NA	123865	-	-	-	-	GRASP
rs13107325	Gene expression of SLC39A8 in liver	ICBP	21909115	rs13107325	chr4:103188709	chr4:102267552	T	C	GO_1901148;GO_0010609	European	2011	NA	NA	5e-23	NA	69395	-	-	-	-	GRASP
rs13107325	HDL cholesterol	GLGC	20686565	rs13107325	chr4:103188709	chr4:102267552	T	C	NCIT_C61041;NCIT_C105587	Mixed	2010	NA	NA	1.7e-11	NA	100184	-	-	-	-	GRASP
rs13107325	HDL cholesterol	Waterworth DM	20864672	rs13107325	chr4:103188709	chr4:102267552	T	C	NCIT_C61041;NCIT_C105587	Mixed	2010	NA	NA	1.6e-08	NA	17243	-	-	-	-	GRASP
rs13107325	Mean arterial pressure	Wain LV	21909110	rs13107325	chr4:103188709	chr4:102267552	T	C	EFO_0006340	European	2011	NA	NA	1.3e-10	NA	74064	-	-	-	-	GRASP
rs13107325	SLC39A8 gene expression in human liver	GLGC	20686565	rs13107325	chr4:103188709	chr4:102267552	T	C	GO_1901148	Mixed	2010	NA	NA	3e-19	NA	100184	-	-	-	-	GRASP
rs13107325	Systolic blood pressure	Wain LV	21909110	rs13107325	chr4:103188709	chr4:102267552	T	C	EFO_0006335	European	2011	NA	NA	2.16e-10	NA	74064	-	-	-	-	GRASP
rs13107325	Systolic blood pressure	ICBP	21909115	rs13107325	chr4:103188709	chr4:102267552	T	C	EFO_0006335	European	2011	NA	NA	3.269e-14	NA	69395	-	-	-	-	GRASP
rs13107325	Crohns disease	IBDGC	26192919	rs13107325	chr4:103188709	chr4:102267552	T	C	EFO_0000384	European	2015	0.2216	0.0397	2.4e-08	+	20883	5956	14927	7	log OR	IBDGC_Chrons-Disease_EUR_2015
rs13107325	BMI adjusted for smoking behaviour	GIANT	28443625	rs13107325	chr4:103188709	chr4:102267552	T	C	EFO_0004318;EFO_0004340	European	2017	0.0469	0.007446	3e-10	+	-	-	-	-	kg/m	NHGRI-EBI_GWAS_Catalog
rs13107325	BMI adjusted for smoking behaviour	GIANT	28443625	rs13107325	chr4:103188709	chr4:102267552	T	C	EFO_0004318;EFO_0004340	European	2017	0.0607	0.01032	4e-09	+	-	-	-	-	kg/m	NHGRI-EBI_GWAS_Catalog
rs13107325	Blood pressure	Wain LV	21909110	rs13107325	chr4:103188709	chr4:102267552	T	C	EFO_0005763	European	2011	0.633	0.09788	1e-10	+	-	-	-	-	mmHg decrease	NHGRI-EBI_GWAS_Catalog
rs13107325	Body mass index	Speliotes EK	20935630	rs13107325	chr4:103188709	chr4:102267552	T	C	EFO_0004340	European	2010	0.19	0.02585	2e-13	+	-	-	-	-	kg/m2 increase	NHGRI-EBI_GWAS_Catalog
rs13107325	Body mass index	GIANT	25673413	rs13107325	chr4:103188709	chr4:102267552	T	C	EFO_0004340	Mixed	2015	0.053	0.008935	3e-09	+	-	-	-	-	kg/m2 increase	NHGRI-EBI_GWAS_Catalog
rs13107325	Body mass index	GIANT	25673413	rs13107325	chr4:103188709	chr4:102267552	T	C	EFO_0004340	Mixed	2015	0.047	0.006591	1e-12	+	-	-	-	-	kg/m2 increase	NHGRI-EBI_GWAS_Catalog
rs13107325	Body mass index	GIANT	25673413	rs13107325	chr4:103188709	chr4:102267552	T	C	EFO_0004340	Mixed	2015	0.048	0.006824	2e-12	+	-	-	-	-	kg/m2 increase	NHGRI-EBI_GWAS_Catalog
rs13107325	Body mass index	GIANT	28448500	rs13107325	chr4:103188709	chr4:102267552	T	C	EFO_0008002;EFO_0004340	European	2017	0.0741	0.01191	5e-10	+	-	-	-	-	kg/m	NHGRI-EBI_GWAS_Catalog
rs13107325	Body mass index	GIANT	28448500	rs13107325	chr4:103188709	chr4:102267552	T	C	EFO_0008002;EFO_0004340	European	2017	0.0488	0.007748	3e-10	+	-	-	-	-	kg/m	NHGRI-EBI_GWAS_Catalog
rs13107325	Body mass index	GIANT	28448500	rs13107325	chr4:103188709	chr4:102267552	T	C	EFO_0008002;EFO_0004340	European	2017	0.0698	0.01142	1e-09	+	-	-	-	-	kg/m	NHGRI-EBI_GWAS_Catalog
rs13107325	Body mass index	GIANT	28448500	rs13107325	chr4:103188709	chr4:102267552	T	C	EFO_0008002;EFO_0004340	European	2017	0.0505	0.007939	2e-10	+	-	-	-	-	kg/m	NHGRI-EBI_GWAS_Catalog
rs13107325	Body mass index in physically active individuals	GIANT	28448500	rs13107325	chr4:103188709	chr4:102267552	T	C	EFO_0008002;EFO_0004340	European	2017	0.0508	0.008633	4e-09	+	-	-	-	-	kg/m	NHGRI-EBI_GWAS_Catalog
rs13107325	Body mass index in physically active individuals	GIANT	28448500	rs13107325	chr4:103188709	chr4:102267552	T	C	EFO_0008002;EFO_0004340	European	2017	0.0531	0.008692	1e-09	+	-	-	-	-	kg/m	NHGRI-EBI_GWAS_Catalog
rs13107325	Body mass index joint analysis main effects and physical activity interaction	GIANT	28448500	rs13107325	chr4:103188709	chr4:102267552	T	C	EFO_0008002;EFO_0004340	European	2017	NA	NA	2e-09	NA	-	-	-	-	-	NHGRI-EBI_GWAS_Catalog
rs13107325	Body mass index joint analysis main effects and physical activity interaction	GIANT	28448500	rs13107325	chr4:103188709	chr4:102267552	T	C	EFO_0008002;EFO_0004340	European	2017	NA	NA	2e-10	NA	-	-	-	-	-	NHGRI-EBI_GWAS_Catalog
rs13107325	Body mass index joint analysis main effects and physical activity interaction	GIANT	28448500	rs13107325	chr4:103188709	chr4:102267552	T	C	EFO_0008002;EFO_0004340	European	2017	NA	NA	2e-08	NA	-	-	-	-	-	NHGRI-EBI_GWAS_Catalog
rs13107325	Body mass index joint analysis main effects and physical activity interaction	GIANT	28448500	rs13107325	chr4:103188709	chr4:102267552	T	C	EFO_0008002;EFO_0004340	European	2017	NA	NA	8e-10	NA	-	-	-	-	-	NHGRI-EBI_GWAS_Catalog
rs13107325	Body mass index joint analysis main effects and smoking interaction	GIANT	28443625	rs13107325	chr4:103188709	chr4:102267552	T	C	EFO_0004318;EFO_0004340	European	2017	NA	NA	2e-10	NA	-	-	-	-	-	NHGRI-EBI_GWAS_Catalog
rs13107325	Body mass index joint analysis main effects and smoking interaction	GIANT	28443625	rs13107325	chr4:103188709	chr4:102267552	T	C	EFO_0004318;EFO_0004340	European	2017	NA	NA	1e-08	NA	-	-	-	-	-	NHGRI-EBI_GWAS_Catalog
rs13107325	Childhood Body mass index	EGGC	26604143	rs13107325	chr4:103188709	chr4:102267552	T	C	EFO_0004340	European	2016	NA	NA	1e-08	NA	-	-	-	-	-	NHGRI-EBI_GWAS_Catalog
rs13107325	Diastolic blood pressure	ICBP	21909115	rs13107325	chr4:103188709	chr4:102267552	T	C	EFO_0006336	European	2011	0.684	0.08053	2e-17	+	-	-	-	-	mmHg decrease	NHGRI-EBI_GWAS_Catalog
rs13107325	Diastolic blood pressure	Wain LV	28739976	rs13107325	chr4:103188709	chr4:102267552	T	C	EFO_0006336	European	2017	0.686	0.09219	1e-13	+	-	-	-	-	unit decrease	NHGRI-EBI_GWAS_Catalog
rs13107325	HDL cholesterol	GLGC	20686565	rs13107325	chr4:103188709	chr4:102267552	T	C	EFO_0004612	Mixed	2010	0.84	0.1288	7e-11	+	-	-	-	-	mg/dL decrease	NHGRI-EBI_GWAS_Catalog
rs13107325	HDL cholesterol	GLGC	24097068	rs13107325	chr4:103188709	chr4:102267552	T	C	EFO_0004612	European	2013	0.071	0.008845	1e-15	+	-	-	-	-	unit decrease	NHGRI-EBI_GWAS_Catalog
rs13107325	Intelligence multi trait analysis	Hill WD	29326435	rs13107325	chr4:103188709	chr4:102267552	T	C	EFO_0004337;EFO_0004784	Mixed	2018	0.05044	0.00579	3e-18	+	-	-	-	-	unit decrease	NHGRI-EBI_GWAS_Catalog
rs13107325	NT proBNP levels in acute coronary syndrome	Johansson 脜	26908625	rs13107325	chr4:103188709	chr4:102267552	T	C	EFO_0005278	Mixed	2016	0.216	0.03489	6e-10	+	-	-	-	-	ng/L increase	NHGRI-EBI_GWAS_Catalog
rs13107325	Schizophrenia	Goes FS	26198764	rs13107325	chr4:103188709	chr4:102267552	T	C	EFO_0000692	European	2015	0.1484	0.0211	2e-12	+	-	-	-	-	log OR	NHGRI-EBI_GWAS_Catalog
rs13107325	Systolic blood pressure	ICBP	21909115	rs13107325	chr4:103188709	chr4:102267552	T	C	EFO_0006335	European	2011	0.981	0.1291	3e-14	+	-	-	-	-	mmHg decrease	NHGRI-EBI_GWAS_Catalog
rs13107325	Systolic blood pressure	Wain LV	28739976	rs13107325	chr4:103188709	chr4:102267552	T	C	EFO_0006335	European	2017	0.933	0.1507	6e-10	+	-	-	-	-	unit decrease	NHGRI-EBI_GWAS_Catalog
rs13107325	Alcohol intake frequency	Neale B	UKBB	rs13107325	chr4:103188709	chr4:102267552	T	C	EFO_0004329	European	2017	0.05053	0.006762	7.88e-14	+	336965	0	336965	1	-	Neale-B_UKBB_EUR_2017
rs13107325	Arm fat mass left	Neale B	UKBB	rs13107325	chr4:103188709	chr4:102267552	T	C	-	European	2017	0.04329	0.004532	1.299e-21	+	331164	0	331164	1	IVNT	Neale-B_UKBB_EUR_2017
rs13107325	Arm fat mass right	Neale B	UKBB	rs13107325	chr4:103188709	chr4:102267552	T	C	-	European	2017	0.04437	0.004531	1.218e-22	+	331226	0	331226	1	IVNT	Neale-B_UKBB_EUR_2017
rs13107325	Arm fat percentage left	Neale B	UKBB	rs13107325	chr4:103188709	chr4:102267552	T	C	-	European	2017	0.04019	0.0035	1.623e-30	+	331198	0	331198	1	IVNT	Neale-B_UKBB_EUR_2017
rs13107325	Arm fat percentage right	Neale B	UKBB	rs13107325	chr4:103188709	chr4:102267552	T	C	-	European	2017	0.04026	0.003516	2.366e-30	+	331249	0	331249	1	IVNT	Neale-B_UKBB_EUR_2017
rs13107325	Body fat percentage	Neale B	UKBB	rs13107325	chr4:103188709	chr4:102267552	T	C	EFO_0007800	European	2017	0.03753	0.003545	3.449e-26	+	331117	0	331117	1	IVNT	Neale-B_UKBB_EUR_2017
rs13107325	Body mass index	Neale B	UKBB	rs13107325	chr4:103188709	chr4:102267552	T	C	EFO_0004340	European	2017	0.0523	0.004572	2.662e-30	+	336107	0	336107	1	IVNT	Neale-B_UKBB_EUR_2017
rs13107325	Comparative body size at age 10	Neale B	UKBB	rs13107325	chr4:103188709	chr4:102267552	T	C	-	European	2017	0.02066	0.003165	6.677e-11	+	331693	0	331693	1	-	Neale-B_UKBB_EUR_2017
rs13107325	Diastolic blood pressure	Neale B	UKBB	rs13107325	chr4:103188709	chr4:102267552	T	C	EFO_0006336	European	2017	-0.04232	0.004684	1.646e-19	-	317756	0	317756	1	IVNT	Neale-B_UKBB_EUR_2017
rs13107325	Fluid intelligence score	Neale B	UKBB	rs13107325	chr4:103188709	chr4:102267552	T	C	-	European	2017	-0.1339	0.01714	5.643e-15	-	108818	0	108818	1	-	Neale-B_UKBB_EUR_2017
rs13107325	Hand grip strength left	Neale B	UKBB	rs13107325	chr4:103188709	chr4:102267552	T	C	EFO_0006941	European	2017	-0.02788	0.003334	6.103e-17	-	335821	0	335821	1	IVNT	Neale-B_UKBB_EUR_2017
rs13107325	Hand grip strength right	Neale B	UKBB	rs13107325	chr4:103188709	chr4:102267552	T	C	EFO_0006941	European	2017	-0.03078	0.003339	3.068e-20	-	335842	0	335842	1	IVNT	Neale-B_UKBB_EUR_2017
rs13107325	Height	Neale B	UKBB	rs13107325	chr4:103188709	chr4:102267552	T	C	EFO_0004339	European	2017	-0.02752	0.003285	5.366e-17	-	336474	0	336474	1	IVNT	Neale-B_UKBB_EUR_2017
rs13107325	Hip circumference	Neale B	UKBB	rs13107325	chr4:103188709	chr4:102267552	T	C	EFO_0005093	European	2017	0.04256	0.004578	1.449e-20	+	336601	0	336601	1	IVNT	Neale-B_UKBB_EUR_2017
rs13107325	Impedance of leg left	Neale B	UKBB	rs13107325	chr4:103188709	chr4:102267552	T	C	-	European	2017	-0.03182	0.004217	4.519e-14	-	331296	0	331296	1	IVNT	Neale-B_UKBB_EUR_2017
rs13107325	Impedance of leg right	Neale B	UKBB	rs13107325	chr4:103188709	chr4:102267552	T	C	-	European	2017	-0.03371	0.004184	7.824e-16	-	331301	0	331301	1	IVNT	Neale-B_UKBB_EUR_2017
rs13107325	Leg fat mass left	Neale B	UKBB	rs13107325	chr4:103188709	chr4:102267552	T	C	-	European	2017	0.03247	0.003655	6.423e-19	+	331275	0	331275	1	IVNT	Neale-B_UKBB_EUR_2017
rs13107325	Leg fat mass right	Neale B	UKBB	rs13107325	chr4:103188709	chr4:102267552	T	C	-	European	2017	0.03198	0.003697	5.186e-18	+	331293	0	331293	1	IVNT	Neale-B_UKBB_EUR_2017
rs13107325	Leg fat percentage left	Neale B	UKBB	rs13107325	chr4:103188709	chr4:102267552	T	C	-	European	2017	0.02789	0.002892	5.111e-22	+	331278	0	331278	1	IVNT	Neale-B_UKBB_EUR_2017
rs13107325	Leg fat percentage right	Neale B	UKBB	rs13107325	chr4:103188709	chr4:102267552	T	C	-	European	2017	0.02688	0.002929	4.477e-20	+	331296	0	331296	1	IVNT	Neale-B_UKBB_EUR_2017
rs13107325	Pain type experienced in last month: none of the above	Neale B	UKBB	rs13107325	chr4:103188709	chr4:102267552	T	C	EFO_0003843	European	2017	-0.01304	0.002278	1.051e-08	-	336650	136199	200451	1	risk diff	Neale-B_UKBB_EUR_2017
rs13107325	Prospective memory result	Neale B	UKBB	rs13107325	chr4:103188709	chr4:102267552	T	C	-	European	2017	0.02585	0.004113	3.295e-10	+	111099	0	111099	1	-	Neale-B_UKBB_EUR_2017
rs13107325	Qualifications: college or university degree	Neale B	UKBB	rs13107325	chr4:103188709	chr4:102267552	T	C	EFO_0004784	European	2017	-0.01236	0.002169	1.194e-08	-	334070	106305	227765	1	risk diff	Neale-B_UKBB_EUR_2017
rs13107325	Self-reported hypertension	Neale B	UKBB	rs13107325	chr4:103188709	chr4:102267552	T	C	EFO_0000537	European	2017	-0.0119	0.002028	4.397e-09	-	337159	87690	249469	1	risk diff	Neale-B_UKBB_EUR_2017
rs13107325	Self-reported osteoarthritis	Neale B	UKBB	rs13107325	chr4:103188709	chr4:102267552	T	C	EFO_0002506	European	2017	0.009966	0.001282	7.791e-15	+	337159	28257	308902	1	risk diff	Neale-B_UKBB_EUR_2017
rs13107325	Sitting height	Neale B	UKBB	rs13107325	chr4:103188709	chr4:102267552	T	C	EFO_0004339	European	2017	0.02564	0.003574	7.199e-13	+	336172	0	336172	1	IVNT	Neale-B_UKBB_EUR_2017
rs13107325	Sleep duration	Neale B	UKBB	rs13107325	chr4:103188709	chr4:102267552	T	C	EFO_0005271	European	2017	-0.02186	0.003572	9.343e-10	-	335410	0	335410	1	-	Neale-B_UKBB_EUR_2017
rs13107325	Time spent watching television	Neale B	UKBB	rs13107325	chr4:103188709	chr4:102267552	T	C	-	European	2017	0.02295	0.003552	1.036e-10	+	319740	0	319740	1	-	Neale-B_UKBB_EUR_2017
rs13107325	Trunk fat mass	Neale B	UKBB	rs13107325	chr4:103188709	chr4:102267552	T	C	EFO_0005409	European	2017	0.04391	0.004656	4.134e-21	+	331093	0	331093	1	IVNT	Neale-B_UKBB_EUR_2017
rs13107325	Trunk fat percentage	Neale B	UKBB	rs13107325	chr4:103188709	chr4:102267552	T	C	-	European	2017	0.04394	0.00425	4.801e-25	+	331113	0	331113	1	IVNT	Neale-B_UKBB_EUR_2017
rs13107325	Types of physical activity in last 4 weeks: strenuous sports	Neale B	UKBB	rs13107325	chr4:103188709	chr4:102267552	T	C	EFO_0008002	European	2017	-0.00829	0.001406	3.727e-09	-	335599	34693	300906	1	risk diff	Neale-B_UKBB_EUR_2017
rs13107325	Usual walking pace	Neale B	UKBB	rs13107325	chr4:103188709	chr4:102267552	T	C	EFO_0008002	European	2017	-0.02596	0.002824	3.92e-20	-	335349	0	335349	1	-	Neale-B_UKBB_EUR_2017
rs13107325	Vascular or heart problems diagnosed by doctor: high blood pressure	Neale B	UKBB	rs13107325	chr4:103188709	chr4:102267552	T	C	EFO_0004325	European	2017	-0.0116	0.002056	1.692e-08	-	336683	91033	245650	1	risk diff	Neale-B_UKBB_EUR_2017
rs13107325	Waist circumference	Neale B	UKBB	rs13107325	chr4:103188709	chr4:102267552	T	C	EFO_0004342	European	2017	0.02421	0.004094	3.355e-09	+	336639	0	336639	1	IVNT	Neale-B_UKBB_EUR_2017
rs13107325	Weight	Neale B	UKBB	rs13107325	chr4:103188709	chr4:102267552	T	C	EFO_0004338	European	2017	0.02814	0.004039	3.241e-12	+	336227	0	336227	1	IVNT	Neale-B_UKBB_EUR_2017
rs13107325	Whole body fat mass	Neale B	UKBB	rs13107325	chr4:103188709	chr4:102267552	T	C	-	European	2017	0.04296	0.004512	1.741e-21	+	330762	0	330762	1	IVNT	Neale-B_UKBB_EUR_2017
rs13107325	Schizophrenia	PGC	25056061	rs13107325	chr4:103188709	chr4:102267552	T	C	EFO_0000692	Mixed	2014	0.1519	0.0215	1.536e-12	+	82315	35476	46839	49	log OR	PGC_Schizophrenia_Mixed_2014
rs13107325	Blood pressure	Wain LV	21909110	rs13107325	chr4:103188709	chr4:102267552	T	C	EFO_0004325	European	2011	NA	NA	1e-10	NA	-	-	-	-	-	dbGaP
rs13107325	Blood pressure	ICBP	21909115	rs13107325	chr4:103188709	chr4:102267552	T	C	EFO_0004325	European	2011	NA	NA	2e-17	NA	-	-	-	-	-	dbGaP
rs13107325	Blood pressure	ICBP	21909115	rs13107325	chr4:103188709	chr4:102267552	T	C	EFO_0004325	European	2011	NA	NA	3e-14	NA	-	-	-	-	-	dbGaP
rs13107325	Body mass index	Speliotes EK	20935630	rs13107325	chr4:103188709	chr4:102267552	T	C	EFO_0004340	European	2010	NA	NA	2e-13	NA	-	-	-	-	-	dbGaP
rs13107325	Cholesterol hdl	GLGC	20686565	rs13107325	chr4:103188709	chr4:102267552	T	C	-	Mixed	2010	NA	NA	7e-11	NA	-	-	-	-	-	dbGaP
rs2164300	Body mass index	Neale B	UKBB	rs2164300	chr4:67813017	chr4:66947299	C	T	EFO_0004340	European	2017	0.01403	0.002413	6.096e-09	+	336107	0	336107	1	IVNT	Neale-B_UKBB_EUR_2017
rs2164300	Leg fat mass right	Neale B	UKBB	rs2164300	chr4:67813017	chr4:66947299	C	T	-	European	2017	0.01066	0.00195	4.584e-08	+	331293	0	331293	1	IVNT	Neale-B_UKBB_EUR_2017
rs2164300	Qualifications: college or university degree	Neale B	UKBB	rs2164300	chr4:67813017	chr4:66947299	C	T	EFO_0004784	European	2017	-0.006549	0.001144	1.031e-08	-	334070	106305	227765	1	risk diff	Neale-B_UKBB_EUR_2017
rs329122	Type 2 diabetes	Zhao W	28869590	rs329122	chr5:133864599	chr5:134528909	A	G	EFO_0001360	Mixed	2017	0.03922	0.006612	3e-09	+	-	-	-	-	log OR	NHGRI-EBI_GWAS_Catalog
rs329122	Age at menarche	Neale B	UKBB	rs329122	chr5:133864599	chr5:134528909	A	G	EFO_0004703	European	2017	0.01411	0.002512	1.952e-08	+	176008	0	176008	1	-	Neale-B_UKBB_EUR_2017
rs329122	Arm fat mass left	Neale B	UKBB	rs329122	chr5:133864599	chr5:134528909	A	G	-	European	2017	-0.01543	0.002415	1.67e-10	-	331164	0	331164	1	IVNT	Neale-B_UKBB_EUR_2017
rs329122	Arm fat mass right	Neale B	UKBB	rs329122	chr5:133864599	chr5:134528909	A	G	-	European	2017	-0.01542	0.002415	1.7e-10	-	331226	0	331226	1	IVNT	Neale-B_UKBB_EUR_2017
rs329122	Arm fat percentage left	Neale B	UKBB	rs329122	chr5:133864599	chr5:134528909	A	G	-	European	2017	-0.0109	0.001865	5.124e-09	-	331198	0	331198	1	IVNT	Neale-B_UKBB_EUR_2017
rs329122	Arm fat percentage right	Neale B	UKBB	rs329122	chr5:133864599	chr5:134528909	A	G	-	European	2017	-0.01051	0.001874	2.06e-08	-	331249	0	331249	1	IVNT	Neale-B_UKBB_EUR_2017
rs329122	Body mass index	Neale B	UKBB	rs329122	chr5:133864599	chr5:134528909	A	G	EFO_0004340	European	2017	-0.01759	0.002438	5.319e-13	-	336107	0	336107	1	IVNT	Neale-B_UKBB_EUR_2017
rs329122	Hip circumference	Neale B	UKBB	rs329122	chr5:133864599	chr5:134528909	A	G	EFO_0005093	European	2017	-0.01652	0.002441	1.294e-11	-	336601	0	336601	1	IVNT	Neale-B_UKBB_EUR_2017
rs329122	Impedance of arm left	Neale B	UKBB	rs329122	chr5:133864599	chr5:134528909	A	G	-	European	2017	0.009552	0.00174	4.067e-08	+	331292	0	331292	1	IVNT	Neale-B_UKBB_EUR_2017
rs329122	Impedance of arm right	Neale B	UKBB	rs329122	chr5:133864599	chr5:134528909	A	G	-	European	2017	0.009891	0.001733	1.15e-08	+	331279	0	331279	1	IVNT	Neale-B_UKBB_EUR_2017
rs329122	Impedance of leg left	Neale B	UKBB	rs329122	chr5:133864599	chr5:134528909	A	G	-	European	2017	0.01261	0.002247	2.012e-08	+	331296	0	331296	1	IVNT	Neale-B_UKBB_EUR_2017
rs329122	Impedance of leg right	Neale B	UKBB	rs329122	chr5:133864599	chr5:134528909	A	G	-	European	2017	0.01365	0.00223	9.242e-10	+	331301	0	331301	1	IVNT	Neale-B_UKBB_EUR_2017
rs329122	Impedance of whole body	Neale B	UKBB	rs329122	chr5:133864599	chr5:134528909	A	G	-	European	2017	0.0115	0.001879	9.289e-10	+	331284	0	331284	1	IVNT	Neale-B_UKBB_EUR_2017
rs329122	Leg fat mass left	Neale B	UKBB	rs329122	chr5:133864599	chr5:134528909	A	G	-	European	2017	-0.01152	0.001948	3.35e-09	-	331275	0	331275	1	IVNT	Neale-B_UKBB_EUR_2017
rs329122	Leg fat mass right	Neale B	UKBB	rs329122	chr5:133864599	chr5:134528909	A	G	-	European	2017	-0.01098	0.00197	2.491e-08	-	331293	0	331293	1	IVNT	Neale-B_UKBB_EUR_2017
rs329122	Weight	Neale B	UKBB	rs329122	chr5:133864599	chr5:134528909	A	G	EFO_0004338	European	2017	-0.01293	0.002154	1.95e-09	-	336227	0	336227	1	IVNT	Neale-B_UKBB_EUR_2017
rs329122	Whole body fat mass	Neale B	UKBB	rs329122	chr5:133864599	chr5:134528909	A	G	-	European	2017	-0.01379	0.002405	9.784e-09	-	330762	0	330762	1	IVNT	Neale-B_UKBB_EUR_2017
rs329122	Age at menarche	ReproGen	25231870	rs329122	chr5:133864599	chr5:134528909	A	G	EFO_0004703;EFO_0007701;EFO_0007702	European	2014	0.03	0.00491	1e-09	+	182416	0	182416	58	years	ReproGen_Age-at-Menarche_EUR_2014
rs2744961	Platelet count	Astle W	27863252	rs2744961	chr6:34655000	chr6:34687223	T	C	EFO_0004586	European	2016	-0.02692	0.003799	1.388e-12	-	173480	0	173480	2	IVNT	Astle-W_Blood-Cell-Traits_EUR_2016
rs2744961	Plateletcrit	Astle W	27863252	rs2744961	chr6:34655000	chr6:34687223	T	C	EFO_0004586	European	2016	-0.02543	0.00381	2.477e-11	-	173480	0	173480	2	IVNT	Astle-W_Blood-Cell-Traits_EUR_2016
rs2744961	Body mass index adjusted for smoking	GIANT	28443625	rs2744961	chr6:34655000	chr6:34687223	T	C	EFO_0004340	European	2017	0.0229	0.0041	2.787e-08	+	163844	0	163844	73	IVNT	GIANT_BMI-adjusted-Smoking_EUR_2017
rs2744961	Body mass index adjusted for smoking	GIANT	28443625	rs2744961	chr6:34655000	chr6:34687223	T	C	EFO_0004340	Mixed	2017	0.0213	0.0038	2.847e-08	+	185858	0	185858	79	IVNT	GIANT_BMI-adjusted-Smoking_Mixed_2017
rs2744961	High density lipoprotein	GLGC	24097068	rs2744961	chr6:34655000	chr6:34687223	T	C	EFO_0004612	European	2013	-0.026	0.005	1.948e-08	-	94311	0	94311	60	IVNT	GLGC_HDL_EUR_2013
rs2744961	High density lipoprotein	GLGC	20686565	rs2744961	chr6:34655000	chr6:34687223	T	C	EFO_0004612	Mixed	2010	-0.0266	0.0051	4.093e-08	-	99900	0	99900	46	Z-score	GLGC_HDL_Mixed_2010
rs2744961	HDL cholesterol	GLGC	20686565	rs2744961	chr6:34655000	chr6:34687223	T	C	NCIT_C61041;NCIT_C105587	Mixed	2010	NA	NA	4.093e-08	NA	100184	-	-	-	-	GRASP
rs2744961	Arm fat mass left	Neale B	UKBB	rs2744961	chr6:34655000	chr6:34687223	T	C	-	European	2017	0.02779	0.002482	4.35e-29	+	331164	0	331164	1	IVNT	Neale-B_UKBB_EUR_2017
rs2744961	Arm fat mass right	Neale B	UKBB	rs2744961	chr6:34655000	chr6:34687223	T	C	-	European	2017	0.02765	0.002481	7.725e-29	+	331226	0	331226	1	IVNT	Neale-B_UKBB_EUR_2017
rs2744961	Arm fat percentage left	Neale B	UKBB	rs2744961	chr6:34655000	chr6:34687223	T	C	-	European	2017	0.01911	0.001917	2.058e-23	+	331198	0	331198	1	IVNT	Neale-B_UKBB_EUR_2017
rs2744961	Arm fat percentage right	Neale B	UKBB	rs2744961	chr6:34655000	chr6:34687223	T	C	-	European	2017	0.0188	0.001926	1.614e-22	+	331249	0	331249	1	IVNT	Neale-B_UKBB_EUR_2017
rs2744961	Arm fat-free mass left	Neale B	UKBB	rs2744961	chr6:34655000	chr6:34687223	T	C	-	European	2017	0.01399	0.00161	3.74e-18	+	331159	0	331159	1	IVNT	Neale-B_UKBB_EUR_2017
rs2744961	Arm fat-free mass right	Neale B	UKBB	rs2744961	chr6:34655000	chr6:34687223	T	C	-	European	2017	0.01342	0.001578	1.857e-17	+	331221	0	331221	1	IVNT	Neale-B_UKBB_EUR_2017
rs2744961	Arm predicted mass left	Neale B	UKBB	rs2744961	chr6:34655000	chr6:34687223	T	C	-	European	2017	0.01442	0.001604	2.541e-19	+	331146	0	331146	1	IVNT	Neale-B_UKBB_EUR_2017
rs2744961	Arm predicted mass right	Neale B	UKBB	rs2744961	chr6:34655000	chr6:34687223	T	C	-	European	2017	0.01372	0.001573	2.685e-18	+	331216	0	331216	1	IVNT	Neale-B_UKBB_EUR_2017
rs2744961	Basal metabolic rate	Neale B	UKBB	rs2744961	chr6:34655000	chr6:34687223	T	C	EFO_0007777	European	2017	0.01716	0.001679	1.685e-24	+	331307	0	331307	1	IVNT	Neale-B_UKBB_EUR_2017
rs2744961	Body fat percentage	Neale B	UKBB	rs2744961	chr6:34655000	chr6:34687223	T	C	EFO_0007800	European	2017	0.0193	0.001942	2.802e-23	+	331117	0	331117	1	IVNT	Neale-B_UKBB_EUR_2017
rs2744961	Body mass index	Neale B	UKBB	rs2744961	chr6:34655000	chr6:34687223	T	C	EFO_0004340	European	2017	0.02728	0.002505	1.329e-27	+	336107	0	336107	1	IVNT	Neale-B_UKBB_EUR_2017
rs2744961	Hip circumference	Neale B	UKBB	rs2744961	chr6:34655000	chr6:34687223	T	C	EFO_0005093	European	2017	0.02943	0.002508	8.309e-32	+	336601	0	336601	1	IVNT	Neale-B_UKBB_EUR_2017
rs2744961	Impedance of leg left	Neale B	UKBB	rs2744961	chr6:34655000	chr6:34687223	T	C	-	European	2017	-0.01504	0.002309	7.478e-11	-	331296	0	331296	1	IVNT	Neale-B_UKBB_EUR_2017
rs2744961	Impedance of leg right	Neale B	UKBB	rs2744961	chr6:34655000	chr6:34687223	T	C	-	European	2017	-0.01415	0.002292	6.69e-10	-	331301	0	331301	1	IVNT	Neale-B_UKBB_EUR_2017
rs2744961	Impedance of whole body	Neale B	UKBB	rs2744961	chr6:34655000	chr6:34687223	T	C	-	European	2017	-0.01082	0.001931	2.096e-08	-	331284	0	331284	1	IVNT	Neale-B_UKBB_EUR_2017
rs2744961	Leg fat mass left	Neale B	UKBB	rs2744961	chr6:34655000	chr6:34687223	T	C	-	European	2017	0.02187	0.002002	8.691e-28	+	331275	0	331275	1	IVNT	Neale-B_UKBB_EUR_2017
rs2744961	Leg fat mass right	Neale B	UKBB	rs2744961	chr6:34655000	chr6:34687223	T	C	-	European	2017	0.02216	0.002025	7.021e-28	+	331293	0	331293	1	IVNT	Neale-B_UKBB_EUR_2017
rs2744961	Leg fat percentage left	Neale B	UKBB	rs2744961	chr6:34655000	chr6:34687223	T	C	-	European	2017	0.01427	0.001584	2.072e-19	+	331278	0	331278	1	IVNT	Neale-B_UKBB_EUR_2017
rs2744961	Leg fat percentage right	Neale B	UKBB	rs2744961	chr6:34655000	chr6:34687223	T	C	-	European	2017	0.01443	0.001604	2.344e-19	+	331296	0	331296	1	IVNT	Neale-B_UKBB_EUR_2017
rs2744961	Leg fat-free mass left	Neale B	UKBB	rs2744961	chr6:34655000	chr6:34687223	T	C	-	European	2017	0.01746	0.001668	1.201e-25	+	331258	0	331258	1	IVNT	Neale-B_UKBB_EUR_2017
rs2744961	Leg fat-free mass right	Neale B	UKBB	rs2744961	chr6:34655000	chr6:34687223	T	C	-	European	2017	0.01652	0.001667	3.68e-23	+	331285	0	331285	1	IVNT	Neale-B_UKBB_EUR_2017
rs2744961	Leg predicted mass left	Neale B	UKBB	rs2744961	chr6:34655000	chr6:34687223	T	C	-	European	2017	0.0173	0.001656	1.604e-25	+	331253	0	331253	1	IVNT	Neale-B_UKBB_EUR_2017
rs2744961	Leg predicted mass right	Neale B	UKBB	rs2744961	chr6:34655000	chr6:34687223	T	C	-	European	2017	0.01644	0.001656	3.206e-23	+	331285	0	331285	1	IVNT	Neale-B_UKBB_EUR_2017
rs2744961	Treatment with levothyroxine sodium	Neale B	UKBB	rs2744961	chr6:34655000	chr6:34687223	T	C	EFO_0007056	European	2017	0.002824	0.0004984	1.469e-08	+	337159	13717	323442	1	risk diff	Neale-B_UKBB_EUR_2017
rs2744961	Trunk fat mass	Neale B	UKBB	rs2744961	chr6:34655000	chr6:34687223	T	C	EFO_0005409	European	2017	0.02865	0.00255	2.753e-29	+	331093	0	331093	1	IVNT	Neale-B_UKBB_EUR_2017
rs2744961	Trunk fat percentage	Neale B	UKBB	rs2744961	chr6:34655000	chr6:34687223	T	C	-	European	2017	0.02319	0.002328	2.207e-23	+	331113	0	331113	1	IVNT	Neale-B_UKBB_EUR_2017
rs2744961	Trunk fat-free mass	Neale B	UKBB	rs2744961	chr6:34655000	chr6:34687223	T	C	-	European	2017	0.01234	0.001595	1.037e-14	+	331030	0	331030	1	IVNT	Neale-B_UKBB_EUR_2017
rs2744961	Trunk predicted mass	Neale B	UKBB	rs2744961	chr6:34655000	chr6:34687223	T	C	-	European	2017	0.01225	0.00159	1.322e-14	+	330995	0	330995	1	IVNT	Neale-B_UKBB_EUR_2017
rs2744961	Usual walking pace	Neale B	UKBB	rs2744961	chr6:34655000	chr6:34687223	T	C	EFO_0008002	European	2017	-0.008441	0.001547	4.906e-08	-	335349	0	335349	1	-	Neale-B_UKBB_EUR_2017
rs2744961	Waist circumference	Neale B	UKBB	rs2744961	chr6:34655000	chr6:34687223	T	C	EFO_0004342	European	2017	0.02233	0.002243	2.38e-23	+	336639	0	336639	1	IVNT	Neale-B_UKBB_EUR_2017
rs2744961	Weight	Neale B	UKBB	rs2744961	chr6:34655000	chr6:34687223	T	C	EFO_0004338	European	2017	0.02649	0.002213	5.088e-33	+	336227	0	336227	1	IVNT	Neale-B_UKBB_EUR_2017
rs2744961	Whole body fat mass	Neale B	UKBB	rs2744961	chr6:34655000	chr6:34687223	T	C	-	European	2017	0.02767	0.002471	4.164e-29	+	330762	0	330762	1	IVNT	Neale-B_UKBB_EUR_2017
rs2744961	Whole body fat-free mass	Neale B	UKBB	rs2744961	chr6:34655000	chr6:34687223	T	C	-	European	2017	0.01458	0.001602	8.594e-20	+	331291	0	331291	1	IVNT	Neale-B_UKBB_EUR_2017
rs2744961	Whole body water mass	Neale B	UKBB	rs2744961	chr6:34655000	chr6:34687223	T	C	-	European	2017	0.01465	0.001604	6.702e-20	+	331315	0	331315	1	IVNT	Neale-B_UKBB_EUR_2017
rs9372625	Age at first live birth	Neale B	UKBB	rs9372625	chr6:98344031	chr6:97896155	A	G	EFO_0009101	European	2017	0.023	0.004067	1.551e-08	+	123846	0	123846	1	IVNT	Neale-B_UKBB_EUR_2017
rs9372625	Alcohol intake frequency	Neale B	UKBB	rs9372625	chr6:98344031	chr6:97896155	A	G	EFO_0004329	European	2017	-0.0277	0.003668	4.326e-14	-	336965	0	336965	1	-	Neale-B_UKBB_EUR_2017
rs9372625	Arm fat mass left	Neale B	UKBB	rs9372625	chr6:98344031	chr6:97896155	A	G	-	European	2017	-0.01656	0.002458	1.603e-11	-	331164	0	331164	1	IVNT	Neale-B_UKBB_EUR_2017
rs9372625	Arm fat mass right	Neale B	UKBB	rs9372625	chr6:98344031	chr6:97896155	A	G	-	European	2017	-0.016	0.002457	7.395e-11	-	331226	0	331226	1	IVNT	Neale-B_UKBB_EUR_2017
rs9372625	Arm fat percentage left	Neale B	UKBB	rs9372625	chr6:98344031	chr6:97896155	A	G	-	European	2017	-0.01279	0.001898	1.588e-11	-	331198	0	331198	1	IVNT	Neale-B_UKBB_EUR_2017
rs9372625	Arm fat percentage right	Neale B	UKBB	rs9372625	chr6:98344031	chr6:97896155	A	G	-	European	2017	-0.0123	0.001907	1.123e-10	-	331249	0	331249	1	IVNT	Neale-B_UKBB_EUR_2017
rs9372625	Average weekly red wine intake	Neale B	UKBB	rs9372625	chr6:98344031	chr6:97896155	A	G	EFO_0004329	European	2017	0.01355	0.002485	4.888e-08	+	241008	0	241008	1	IVNT	Neale-B_UKBB_EUR_2017
rs9372625	Body fat percentage	Neale B	UKBB	rs9372625	chr6:98344031	chr6:97896155	A	G	EFO_0007800	European	2017	-0.01514	0.001923	3.498e-15	-	331117	0	331117	1	IVNT	Neale-B_UKBB_EUR_2017
rs9372625	Body mass index	Neale B	UKBB	rs9372625	chr6:98344031	chr6:97896155	A	G	EFO_0004340	European	2017	-0.01728	0.00248	3.254e-12	-	336107	0	336107	1	IVNT	Neale-B_UKBB_EUR_2017
rs9372625	Fluid intelligence score	Neale B	UKBB	rs9372625	chr6:98344031	chr6:97896155	A	G	-	European	2017	0.05607	0.009284	1.551e-09	+	108818	0	108818	1	-	Neale-B_UKBB_EUR_2017
rs9372625	Job involves heavy manual or physical work	Neale B	UKBB	rs9372625	chr6:98344031	chr6:97896155	A	G	EFO_0005241	European	2017	-0.02197	0.00291	4.433e-14	-	190643	0	190643	1	-	Neale-B_UKBB_EUR_2017
rs9372625	Job involves mainly walking or standing	Neale B	UKBB	rs9372625	chr6:98344031	chr6:97896155	A	G	EFO_0005241	European	2017	-0.02781	0.003699	5.63e-14	-	190606	0	190606	1	IVNT	Neale-B_UKBB_EUR_2017
rs9372625	Leg fat mass left	Neale B	UKBB	rs9372625	chr6:98344031	chr6:97896155	A	G	-	European	2017	-0.0158	0.001982	1.554e-15	-	331275	0	331275	1	IVNT	Neale-B_UKBB_EUR_2017
rs9372625	Leg fat mass right	Neale B	UKBB	rs9372625	chr6:98344031	chr6:97896155	A	G	-	European	2017	-0.01605	0.002005	1.218e-15	-	331293	0	331293	1	IVNT	Neale-B_UKBB_EUR_2017
rs9372625	Leg fat percentage left	Neale B	UKBB	rs9372625	chr6:98344031	chr6:97896155	A	G	-	European	2017	-0.01322	0.001568	3.49e-17	-	331278	0	331278	1	IVNT	Neale-B_UKBB_EUR_2017
rs9372625	Leg fat percentage right	Neale B	UKBB	rs9372625	chr6:98344031	chr6:97896155	A	G	-	European	2017	-0.0137	0.001588	6.421e-18	-	331296	0	331296	1	IVNT	Neale-B_UKBB_EUR_2017
rs9372625	Overall health rating	Neale B	UKBB	rs9372625	chr6:98344031	chr6:97896155	A	G	-	European	2017	-0.01313	0.001821	5.671e-13	-	336020	0	336020	1	-	Neale-B_UKBB_EUR_2017
rs9372625	Qualifications: A levels or as levels or equivalent	Neale B	UKBB	rs9372625	chr6:98344031	chr6:97896155	A	G	EFO_0004784	European	2017	0.009991	0.001127	7.656e-19	+	334070	91710	242360	1	risk diff	Neale-B_UKBB_EUR_2017
rs9372625	Qualifications: CSEs or equivalent	Neale B	UKBB	rs9372625	chr6:98344031	chr6:97896155	A	G	EFO_0004784	European	2017	-0.005252	0.0008573	9.003e-10	-	334070	44362	289708	1	risk diff	Neale-B_UKBB_EUR_2017
rs9372625	Qualifications: O levels or GCSEs or equivalent	Neale B	UKBB	rs9372625	chr6:98344031	chr6:97896155	A	G	EFO_0004784	European	2017	0.007889	0.001258	3.583e-10	+	334070	159730	174340	1	risk diff	Neale-B_UKBB_EUR_2017
rs9372625	Qualifications: college or university degree	Neale B	UKBB	rs9372625	chr6:98344031	chr6:97896155	A	G	EFO_0004784	European	2017	0.01454	0.001176	3.808e-35	+	334070	106305	227765	1	risk diff	Neale-B_UKBB_EUR_2017
rs9372625	Qualifications: none	Neale B	UKBB	rs9372625	chr6:98344031	chr6:97896155	A	G	EFO_0004784	European	2017	-0.008281	0.0009532	3.725e-18	-	334070	57567	276503	1	risk diff	Neale-B_UKBB_EUR_2017
rs9372625	Time spent using computer	Neale B	UKBB	rs9372625	chr6:98344031	chr6:97896155	A	G	-	European	2017	0.01632	0.002221	2.005e-13	+	261987	0	261987	1	-	Neale-B_UKBB_EUR_2017
rs9372625	Time spent watching television	Neale B	UKBB	rs9372625	chr6:98344031	chr6:97896155	A	G	-	European	2017	-0.01261	0.00193	6.386e-11	-	319740	0	319740	1	-	Neale-B_UKBB_EUR_2017
rs9372625	Trunk fat mass	Neale B	UKBB	rs9372625	chr6:98344031	chr6:97896155	A	G	EFO_0005409	European	2017	-0.01735	0.002525	6.425e-12	-	331093	0	331093	1	IVNT	Neale-B_UKBB_EUR_2017
rs9372625	Trunk fat percentage	Neale B	UKBB	rs9372625	chr6:98344031	chr6:97896155	A	G	-	European	2017	-0.01645	0.002305	9.512e-13	-	331113	0	331113	1	IVNT	Neale-B_UKBB_EUR_2017
rs9372625	Whole body fat mass	Neale B	UKBB	rs9372625	chr6:98344031	chr6:97896155	A	G	-	European	2017	-0.01803	0.002447	1.711e-13	-	330762	0	330762	1	IVNT	Neale-B_UKBB_EUR_2017
rs9372625	Years of educational attainment in females	SSGAC	27225129	rs9372625	chr6:98344031	chr6:97896155	A	G	EFO_0004784	European	2016	0.024	0.003	2.804e-12	+	181443	0	181443	62	years	SSGAC_EduYears-F_EUR_2016
rs9372625	Years of educational attainment in males	SSGAC	27225129	rs9372625	chr6:98344031	chr6:97896155	A	G	EFO_0004784	European	2016	0.026	0.004	2.372e-11	+	147474	0	147474	6	years	SSGAC_EduYears-M_EUR_2016
rs9372625	Years of educational attainment	SSGAC	27225129	rs9372625	chr6:98344031	chr6:97896155	A	G	EFO_0004784	European	2016	0.024	0.003	1.392e-20	+	328917	0	328917	64	years	SSGAC_EduYears_EUR_2016
rs11762636	Age at first live birth	Neale B	UKBB	rs11762636	chr7:2061111	chr7:2021476	A	C	EFO_0009101	European	2017	0.0295	0.00513	8.918e-09	+	123846	0	123846	1	IVNT	Neale-B_UKBB_EUR_2017
rs11762636	Arm fat mass left	Neale B	UKBB	rs11762636	chr7:2061111	chr7:2021476	A	C	-	European	2017	-0.02055	0.003103	3.548e-11	-	331164	0	331164	1	IVNT	Neale-B_UKBB_EUR_2017
rs11762636	Arm fat mass right	Neale B	UKBB	rs11762636	chr7:2061111	chr7:2021476	A	C	-	European	2017	-0.01959	0.003102	2.706e-10	-	331226	0	331226	1	IVNT	Neale-B_UKBB_EUR_2017
rs11762636	Arm fat percentage left	Neale B	UKBB	rs11762636	chr7:2061111	chr7:2021476	A	C	-	European	2017	-0.01678	0.002396	2.49e-12	-	331198	0	331198	1	IVNT	Neale-B_UKBB_EUR_2017
rs11762636	Arm fat percentage right	Neale B	UKBB	rs11762636	chr7:2061111	chr7:2021476	A	C	-	European	2017	-0.01636	0.002407	1.077e-11	-	331249	0	331249	1	IVNT	Neale-B_UKBB_EUR_2017
rs11762636	Body fat percentage	Neale B	UKBB	rs11762636	chr7:2061111	chr7:2021476	A	C	EFO_0007800	European	2017	-0.01421	0.002427	4.758e-09	-	331117	0	331117	1	IVNT	Neale-B_UKBB_EUR_2017
rs11762636	Body mass index	Neale B	UKBB	rs11762636	chr7:2061111	chr7:2021476	A	C	EFO_0004340	European	2017	-0.02299	0.003133	2.181e-13	-	336107	0	336107	1	IVNT	Neale-B_UKBB_EUR_2017
rs11762636	Hip circumference	Neale B	UKBB	rs11762636	chr7:2061111	chr7:2021476	A	C	EFO_0005093	European	2017	-0.01787	0.003136	1.203e-08	-	336601	0	336601	1	IVNT	Neale-B_UKBB_EUR_2017
rs11762636	Impedance of leg left	Neale B	UKBB	rs11762636	chr7:2061111	chr7:2021476	A	C	-	European	2017	0.01757	0.002886	1.144e-09	+	331296	0	331296	1	IVNT	Neale-B_UKBB_EUR_2017
rs11762636	Impedance of leg right	Neale B	UKBB	rs11762636	chr7:2061111	chr7:2021476	A	C	-	European	2017	0.01565	0.002864	4.67e-08	+	331301	0	331301	1	IVNT	Neale-B_UKBB_EUR_2017
rs11762636	Irritability	Neale B	UKBB	rs11762636	chr7:2061111	chr7:2021476	A	C	EFO_0009594	European	2017	-0.008326	0.001455	1.049e-08	-	322668	90282	232386	1	risk diff	Neale-B_UKBB_EUR_2017
rs11762636	Leg fat mass left	Neale B	UKBB	rs11762636	chr7:2061111	chr7:2021476	A	C	-	European	2017	-0.01384	0.002502	3.218e-08	-	331275	0	331275	1	IVNT	Neale-B_UKBB_EUR_2017
rs11762636	Leg fat mass right	Neale B	UKBB	rs11762636	chr7:2061111	chr7:2021476	A	C	-	European	2017	-0.01416	0.002531	2.2e-08	-	331293	0	331293	1	IVNT	Neale-B_UKBB_EUR_2017
rs11762636	Leg fat percentage left	Neale B	UKBB	rs11762636	chr7:2061111	chr7:2021476	A	C	-	European	2017	-0.01084	0.00198	4.321e-08	-	331278	0	331278	1	IVNT	Neale-B_UKBB_EUR_2017
rs11762636	Leg fat percentage right	Neale B	UKBB	rs11762636	chr7:2061111	chr7:2021476	A	C	-	European	2017	-0.01111	0.002005	3.035e-08	-	331296	0	331296	1	IVNT	Neale-B_UKBB_EUR_2017
rs11762636	Miserableness	Neale B	UKBB	rs11762636	chr7:2061111	chr7:2021476	A	C	-	European	2017	-0.009558	0.001569	1.133e-09	-	331856	141755	190101	1	risk diff	Neale-B_UKBB_EUR_2017
rs11762636	Number of self-reported non-cancer illnesses	Neale B	UKBB	rs11762636	chr7:2061111	chr7:2021476	A	C	EFO_0009801	European	2017	-0.01819	0.002616	3.546e-12	-	337159	0	337159	1	-	Neale-B_UKBB_EUR_2017
rs11762636	Number of treatments or medications taken	Neale B	UKBB	rs11762636	chr7:2061111	chr7:2021476	A	C	EFO_0007056	European	2017	-0.0143	0.00254	1.804e-08	-	337159	0	337159	1	-	Neale-B_UKBB_EUR_2017
rs11762636	Overall health rating	Neale B	UKBB	rs11762636	chr7:2061111	chr7:2021476	A	C	-	European	2017	-0.0152	0.0023	3.828e-11	-	336020	0	336020	1	-	Neale-B_UKBB_EUR_2017
rs11762636	Qualifications: college or university degree	Neale B	UKBB	rs11762636	chr7:2061111	chr7:2021476	A	C	EFO_0004784	European	2017	0.01068	0.001485	6.202e-13	+	334070	106305	227765	1	risk diff	Neale-B_UKBB_EUR_2017
rs11762636	Taking other prescription medications	Neale B	UKBB	rs11762636	chr7:2061111	chr7:2021476	A	C	EFO_0007056	European	2017	-0.009534	0.001586	1.854e-09	-	336330	158113	178217	1	risk diff	Neale-B_UKBB_EUR_2017
rs11762636	Time spent watching television	Neale B	UKBB	rs11762636	chr7:2061111	chr7:2021476	A	C	-	European	2017	-0.01338	0.002438	4.073e-08	-	319740	0	319740	1	-	Neale-B_UKBB_EUR_2017
rs11762636	Types of physical activity in last 4 weeks: other exercises	Neale B	UKBB	rs11762636	chr7:2061111	chr7:2021476	A	C	EFO_0008002	European	2017	0.01036	0.001591	7.535e-11	+	335599	162803	172796	1	risk diff	Neale-B_UKBB_EUR_2017
rs11762636	Whole body fat mass	Neale B	UKBB	rs11762636	chr7:2061111	chr7:2021476	A	C	-	European	2017	-0.01758	0.003089	1.255e-08	-	330762	0	330762	1	IVNT	Neale-B_UKBB_EUR_2017
rs2396133	Body mass index	Neale B	UKBB	rs2396133	chr7:109197067	chr7:109557010	A	G	EFO_0004340	European	2017	-0.01334	0.002408	3.019e-08	-	336107	0	336107	1	IVNT	Neale-B_UKBB_EUR_2017
rs2396133	Miserableness	Neale B	UKBB	rs2396133	chr7:109197067	chr7:109557010	A	G	-	European	2017	-0.006593	0.001207	4.645e-08	-	331856	141755	190101	1	risk diff	Neale-B_UKBB_EUR_2017
rs2106353	Sensitivity or hurt feelings	Neale B	UKBB	rs2106353	chr7:126506598	chr7:126866544	G	T	EFO_0009599	European	2017	-0.00796	0.001435	2.905e-08	-	327832	182340	145492	1	risk diff	Neale-B_UKBB_EUR_2017
rs12357321	Arm fat mass left	Neale B	UKBB	rs12357321	chr10:21790476	chr10:21501547	A	G	-	European	2017	0.01834	0.002591	1.452e-12	+	331164	0	331164	1	IVNT	Neale-B_UKBB_EUR_2017
rs12357321	Arm fat mass right	Neale B	UKBB	rs12357321	chr10:21790476	chr10:21501547	A	G	-	European	2017	0.01786	0.00259	5.462e-12	+	331226	0	331226	1	IVNT	Neale-B_UKBB_EUR_2017
rs12357321	Arm fat percentage left	Neale B	UKBB	rs12357321	chr10:21790476	chr10:21501547	A	G	-	European	2017	0.01335	0.002001	2.569e-11	+	331198	0	331198	1	IVNT	Neale-B_UKBB_EUR_2017
rs12357321	Arm fat percentage right	Neale B	UKBB	rs12357321	chr10:21790476	chr10:21501547	A	G	-	European	2017	0.01289	0.00201	1.432e-10	+	331249	0	331249	1	IVNT	Neale-B_UKBB_EUR_2017
rs12357321	Body fat percentage	Neale B	UKBB	rs12357321	chr10:21790476	chr10:21501547	A	G	EFO_0007800	European	2017	0.01441	0.002027	1.159e-12	+	331117	0	331117	1	IVNT	Neale-B_UKBB_EUR_2017
rs12357321	Body mass index	Neale B	UKBB	rs12357321	chr10:21790476	chr10:21501547	A	G	EFO_0004340	European	2017	0.02134	0.002616	3.354e-16	+	336107	0	336107	1	IVNT	Neale-B_UKBB_EUR_2017
rs12357321	Hip circumference	Neale B	UKBB	rs12357321	chr10:21790476	chr10:21501547	A	G	EFO_0005093	European	2017	0.01931	0.002619	1.656e-13	+	336601	0	336601	1	IVNT	Neale-B_UKBB_EUR_2017
rs12357321	Impedance of arm left	Neale B	UKBB	rs12357321	chr10:21790476	chr10:21501547	A	G	-	European	2017	-0.01042	0.001867	2.398e-08	-	331292	0	331292	1	IVNT	Neale-B_UKBB_EUR_2017
rs12357321	Impedance of arm right	Neale B	UKBB	rs12357321	chr10:21790476	chr10:21501547	A	G	-	European	2017	-0.01085	0.001859	5.287e-09	-	331279	0	331279	1	IVNT	Neale-B_UKBB_EUR_2017
rs12357321	Leg fat mass left	Neale B	UKBB	rs12357321	chr10:21790476	chr10:21501547	A	G	-	European	2017	0.01695	0.002089	4.937e-16	+	331275	0	331275	1	IVNT	Neale-B_UKBB_EUR_2017
rs12357321	Leg fat mass right	Neale B	UKBB	rs12357321	chr10:21790476	chr10:21501547	A	G	-	European	2017	0.01766	0.002113	6.534e-17	+	331293	0	331293	1	IVNT	Neale-B_UKBB_EUR_2017
rs12357321	Leg fat percentage left	Neale B	UKBB	rs12357321	chr10:21790476	chr10:21501547	A	G	-	European	2017	0.01353	0.001653	2.669e-16	+	331278	0	331278	1	IVNT	Neale-B_UKBB_EUR_2017
rs12357321	Leg fat percentage right	Neale B	UKBB	rs12357321	chr10:21790476	chr10:21501547	A	G	-	European	2017	0.01422	0.001674	1.989e-17	+	331296	0	331296	1	IVNT	Neale-B_UKBB_EUR_2017
rs12357321	Number of treatments or medications taken	Neale B	UKBB	rs12357321	chr10:21790476	chr10:21501547	A	G	EFO_0007056	European	2017	0.012	0.002121	1.514e-08	+	337159	0	337159	1	-	Neale-B_UKBB_EUR_2017
rs12357321	Trunk fat mass	Neale B	UKBB	rs12357321	chr10:21790476	chr10:21501547	A	G	EFO_0005409	European	2017	0.01782	0.002662	2.159e-11	+	331093	0	331093	1	IVNT	Neale-B_UKBB_EUR_2017
rs12357321	Trunk fat percentage	Neale B	UKBB	rs12357321	chr10:21790476	chr10:21501547	A	G	-	European	2017	0.01547	0.00243	1.918e-10	+	331113	0	331113	1	IVNT	Neale-B_UKBB_EUR_2017
rs12357321	Types of physical activity in last 4 weeks: none of the above	Neale B	UKBB	rs12357321	chr10:21790476	chr10:21501547	A	G	EFO_0008002	European	2017	0.003501	0.000622	1.812e-08	+	335599	19551	316048	1	risk diff	Neale-B_UKBB_EUR_2017
rs12357321	Waist circumference	Neale B	UKBB	rs12357321	chr10:21790476	chr10:21501547	A	G	EFO_0004342	European	2017	0.01904	0.002342	4.286e-16	+	336639	0	336639	1	IVNT	Neale-B_UKBB_EUR_2017
rs12357321	Weight	Neale B	UKBB	rs12357321	chr10:21790476	chr10:21501547	A	G	EFO_0004338	European	2017	0.01474	0.00231	1.784e-10	+	336227	0	336227	1	IVNT	Neale-B_UKBB_EUR_2017
rs12357321	Whole body fat mass	Neale B	UKBB	rs12357321	chr10:21790476	chr10:21501547	A	G	-	European	2017	0.01866	0.002579	4.674e-13	+	330762	0	330762	1	IVNT	Neale-B_UKBB_EUR_2017
rs773109	Eosinophil count	Astle W	27863252	rs773109	chr12:56374695	chr12:55980911	A	G	EFO_0004586	European	2016	0.027	0.003775	8.577e-13	+	173480	0	173480	2	IVNT	Astle-W_Blood-Cell-Traits_EUR_2016
rs773109	Eosinophil percentage of granulocytes	Astle W	27863252	rs773109	chr12:56374695	chr12:55980911	A	G	EFO_0004586	European	2016	0.02395	0.003788	2.546e-10	+	173480	0	173480	2	IVNT	Astle-W_Blood-Cell-Traits_EUR_2016
rs773109	Eosinophil percentage of white cells	Astle W	27863252	rs773109	chr12:56374695	chr12:55980911	A	G	EFO_0004586	European	2016	0.02723	0.003772	5.194e-13	+	173480	0	173480	2	IVNT	Astle-W_Blood-Cell-Traits_EUR_2016
rs773109	Neutrophil percentage of granulocytes	Astle W	27863252	rs773109	chr12:56374695	chr12:55980911	A	G	EFO_0004586	European	2016	-0.02268	0.003788	2.118e-09	-	173480	0	173480	2	IVNT	Astle-W_Blood-Cell-Traits_EUR_2016
rs773109	Sum eosinophil basophil counts	Astle W	27863252	rs773109	chr12:56374695	chr12:55980911	A	G	EFO_0004586	European	2016	0.02582	0.003779	8.283e-12	+	173480	0	173480	2	IVNT	Astle-W_Blood-Cell-Traits_EUR_2016
rs773109	Allergic disease	Ferreira M	29083406	rs773109	chr12:56374695	chr12:55980911	A	G	EFO_0003785	European	2017	0.0465	0.0061	3.055e-14	+	360838	180129	180709	13	log OR	Ferreira-M_Allergic-Disease_EUR_2017
rs773109	Arm fat-free mass left	Neale B	UKBB	rs773109	chr12:56374695	chr12:55980911	A	G	-	European	2017	-0.01094	0.001636	2.312e-11	-	331159	0	331159	1	IVNT	Neale-B_UKBB_EUR_2017
rs773109	Arm fat-free mass right	Neale B	UKBB	rs773109	chr12:56374695	chr12:55980911	A	G	-	European	2017	-0.009945	0.001604	5.595e-10	-	331221	0	331221	1	IVNT	Neale-B_UKBB_EUR_2017
rs773109	Arm predicted mass left	Neale B	UKBB	rs773109	chr12:56374695	chr12:55980911	A	G	-	European	2017	-0.01129	0.00163	4.358e-12	-	331146	0	331146	1	IVNT	Neale-B_UKBB_EUR_2017
rs773109	Arm predicted mass right	Neale B	UKBB	rs773109	chr12:56374695	chr12:55980911	A	G	-	European	2017	-0.01009	0.001598	2.686e-10	-	331216	0	331216	1	IVNT	Neale-B_UKBB_EUR_2017
rs773109	Asthma	Neale B	UKBB	rs773109	chr12:56374695	chr12:55980911	A	G	EFO_0000270	European	2017	0.006456	0.0008246	4.934e-15	+	336782	38791	297991	1	risk diff	Neale-B_UKBB_EUR_2017
rs773109	Basal metabolic rate	Neale B	UKBB	rs773109	chr12:56374695	chr12:55980911	A	G	EFO_0007777	European	2017	-0.01136	0.001707	2.802e-11	-	331307	0	331307	1	IVNT	Neale-B_UKBB_EUR_2017
rs773109	Body mass index	Neale B	UKBB	rs773109	chr12:56374695	chr12:55980911	A	G	EFO_0004340	European	2017	-0.01531	0.002546	1.82e-09	-	336107	0	336107	1	IVNT	Neale-B_UKBB_EUR_2017
rs773109	Forced expiratory volume in 1-second	Neale B	UKBB	rs773109	chr12:56374695	chr12:55980911	A	G	EFO_0004314	European	2017	-0.0131	0.002204	2.779e-09	-	307638	0	307638	1	IVNT	Neale-B_UKBB_EUR_2017
rs773109	Forced expiratory volume in 1-second, best measure	Neale B	UKBB	rs773109	chr12:56374695	chr12:55980911	A	G	EFO_0004314	European	2017	-0.01491	0.002421	7.285e-10	-	255492	0	255492	1	IVNT	Neale-B_UKBB_EUR_2017
rs773109	Hayfever, allergic rhinitis or eczema	Neale B	UKBB	rs773109	chr12:56374695	chr12:55980911	A	G	EFO_0003956;EFO_0005854;EFO_0000274	European	2017	0.007069	0.001088	8.201e-11	+	336782	77891	258891	1	risk diff	Neale-B_UKBB_EUR_2017
rs773109	Impedance of arm left	Neale B	UKBB	rs773109	chr12:56374695	chr12:55980911	A	G	-	European	2017	0.01288	0.001818	1.379e-12	+	331292	0	331292	1	IVNT	Neale-B_UKBB_EUR_2017
rs773109	Impedance of arm right	Neale B	UKBB	rs773109	chr12:56374695	chr12:55980911	A	G	-	European	2017	0.01232	0.00181	1.003e-11	+	331279	0	331279	1	IVNT	Neale-B_UKBB_EUR_2017
rs773109	Impedance of leg left	Neale B	UKBB	rs773109	chr12:56374695	chr12:55980911	A	G	-	European	2017	0.01439	0.002347	8.627e-10	+	331296	0	331296	1	IVNT	Neale-B_UKBB_EUR_2017
rs773109	Impedance of leg right	Neale B	UKBB	rs773109	chr12:56374695	chr12:55980911	A	G	-	European	2017	0.01488	0.002329	1.679e-10	+	331301	0	331301	1	IVNT	Neale-B_UKBB_EUR_2017
rs773109	Impedance of whole body	Neale B	UKBB	rs773109	chr12:56374695	chr12:55980911	A	G	-	European	2017	0.01377	0.001963	2.267e-12	+	331284	0	331284	1	IVNT	Neale-B_UKBB_EUR_2017
rs773109	Leg fat-free mass left	Neale B	UKBB	rs773109	chr12:56374695	chr12:55980911	A	G	-	European	2017	-0.01073	0.001695	2.448e-10	-	331258	0	331258	1	IVNT	Neale-B_UKBB_EUR_2017
rs773109	Leg fat-free mass right	Neale B	UKBB	rs773109	chr12:56374695	chr12:55980911	A	G	-	European	2017	-0.01087	0.001694	1.376e-10	-	331285	0	331285	1	IVNT	Neale-B_UKBB_EUR_2017
rs773109	Leg predicted mass left	Neale B	UKBB	rs773109	chr12:56374695	chr12:55980911	A	G	-	European	2017	-0.01058	0.001683	3.306e-10	-	331253	0	331253	1	IVNT	Neale-B_UKBB_EUR_2017
rs773109	Leg predicted mass right	Neale B	UKBB	rs773109	chr12:56374695	chr12:55980911	A	G	-	European	2017	-0.0108	0.001683	1.4e-10	-	331285	0	331285	1	IVNT	Neale-B_UKBB_EUR_2017
rs773109	No blood clot, bronchitis, emphysema, asthma, rhinitis, eczema or allergy diagnosed by doctor	Neale B	UKBB	rs773109	chr12:56374695	chr12:55980911	A	G	-	European	2017	-0.009637	0.001206	1.317e-15	-	336782	228530	108252	1	risk diff	Neale-B_UKBB_EUR_2017
rs773109	Qualifications: college or university degree	Neale B	UKBB	rs773109	chr12:56374695	chr12:55980911	A	G	EFO_0004784	European	2017	0.006993	0.001207	6.814e-09	+	334070	106305	227765	1	risk diff	Neale-B_UKBB_EUR_2017
rs773109	Qualifications: none	Neale B	UKBB	rs773109	chr12:56374695	chr12:55980911	A	G	EFO_0004784	European	2017	-0.005949	0.0009782	1.191e-09	-	334070	57567	276503	1	risk diff	Neale-B_UKBB_EUR_2017
rs773109	Self-reported asthma	Neale B	UKBB	rs773109	chr12:56374695	chr12:55980911	A	G	EFO_0000270	European	2017	0.006663	0.0008261	7.308e-16	+	337159	39049	298110	1	risk diff	Neale-B_UKBB_EUR_2017
rs773109	Self-reported hypothyroidism or myxoedema	Neale B	UKBB	rs773109	chr12:56374695	chr12:55980911	A	G	EFO_0004705;EFO_1001055	European	2017	0.003643	0.0005497	3.419e-11	+	337159	16376	320783	1	risk diff	Neale-B_UKBB_EUR_2017
rs773109	Treatment with levothyroxine sodium	Neale B	UKBB	rs773109	chr12:56374695	chr12:55980911	A	G	EFO_0007056	European	2017	0.003157	0.0005065	4.57e-10	+	337159	13717	323442	1	risk diff	Neale-B_UKBB_EUR_2017
rs773109	Trunk fat-free mass	Neale B	UKBB	rs773109	chr12:56374695	chr12:55980911	A	G	-	European	2017	-0.01018	0.001621	3.449e-10	-	331030	0	331030	1	IVNT	Neale-B_UKBB_EUR_2017
rs773109	Trunk predicted mass	Neale B	UKBB	rs773109	chr12:56374695	chr12:55980911	A	G	-	European	2017	-0.01015	0.001616	3.304e-10	-	330995	0	330995	1	IVNT	Neale-B_UKBB_EUR_2017
rs773109	Weight	Neale B	UKBB	rs773109	chr12:56374695	chr12:55980911	A	G	EFO_0004338	European	2017	-0.01356	0.002249	1.669e-09	-	336227	0	336227	1	IVNT	Neale-B_UKBB_EUR_2017
rs773109	Whole body fat-free mass	Neale B	UKBB	rs773109	chr12:56374695	chr12:55980911	A	G	-	European	2017	-0.01071	0.001628	4.611e-11	-	331291	0	331291	1	IVNT	Neale-B_UKBB_EUR_2017
rs773109	Whole body water mass	Neale B	UKBB	rs773109	chr12:56374695	chr12:55980911	A	G	-	European	2017	-0.01062	0.00163	7.197e-11	-	331315	0	331315	1	IVNT	Neale-B_UKBB_EUR_2017
rs773109	Years of educational attainment	SSGAC	27225129	rs773109	chr12:56374695	chr12:55980911	A	G	EFO_0004784	European	2016	0.016	0.003	1.409e-09	+	328917	0	328917	64	years	SSGAC_EduYears_EUR_2016
rs1334297	Arm fat percentage left	Neale B	UKBB	rs1334297	chr13:58335375	chr13:57761241	G	A	-	European	2017	0.0117	0.002083	1.959e-08	+	331198	0	331198	1	IVNT	Neale-B_UKBB_EUR_2017
rs1334297	Arm fat percentage right	Neale B	UKBB	rs1334297	chr13:58335375	chr13:57761241	G	A	-	European	2017	0.01168	0.002093	2.379e-08	+	331249	0	331249	1	IVNT	Neale-B_UKBB_EUR_2017
rs1334297	Body fat percentage	Neale B	UKBB	rs1334297	chr13:58335375	chr13:57761241	G	A	EFO_0007800	European	2017	0.01195	0.00211	1.498e-08	+	331117	0	331117	1	IVNT	Neale-B_UKBB_EUR_2017
rs1334297	Body mass index	Neale B	UKBB	rs1334297	chr13:58335375	chr13:57761241	G	A	EFO_0004340	European	2017	0.0173	0.002723	2.087e-10	+	336107	0	336107	1	IVNT	Neale-B_UKBB_EUR_2017
rs1334297	Leg fat mass left	Neale B	UKBB	rs1334297	chr13:58335375	chr13:57761241	G	A	-	European	2017	0.01367	0.002175	3.271e-10	+	331275	0	331275	1	IVNT	Neale-B_UKBB_EUR_2017
rs1334297	Leg fat mass right	Neale B	UKBB	rs1334297	chr13:58335375	chr13:57761241	G	A	-	European	2017	0.01368	0.0022	4.985e-10	+	331293	0	331293	1	IVNT	Neale-B_UKBB_EUR_2017
rs1334297	Leg fat percentage left	Neale B	UKBB	rs1334297	chr13:58335375	chr13:57761241	G	A	-	European	2017	0.01193	0.001721	4.097e-12	+	331278	0	331278	1	IVNT	Neale-B_UKBB_EUR_2017
rs1334297	Leg fat percentage right	Neale B	UKBB	rs1334297	chr13:58335375	chr13:57761241	G	A	-	European	2017	0.01191	0.001743	8.114e-12	+	331296	0	331296	1	IVNT	Neale-B_UKBB_EUR_2017
rs1334297	Mood swings	Neale B	UKBB	rs1334297	chr13:58335375	chr13:57761241	G	A	EFO_0008475	European	2017	0.007617	0.001388	4.102e-08	+	329428	148601	180827	1	risk diff	Neale-B_UKBB_EUR_2017
rs1334297	Qualifications: A levels or as levels or equivalent	Neale B	UKBB	rs1334297	chr13:58335375	chr13:57761241	G	A	EFO_0004784	European	2017	-0.008534	0.001237	5.23e-12	-	334070	91710	242360	1	risk diff	Neale-B_UKBB_EUR_2017
rs1334297	Qualifications: college or university degree	Neale B	UKBB	rs1334297	chr13:58335375	chr13:57761241	G	A	EFO_0004784	European	2017	-0.0123	0.00129	1.507e-21	-	334070	106305	227765	1	risk diff	Neale-B_UKBB_EUR_2017
rs1334297	Qualifications: none	Neale B	UKBB	rs1334297	chr13:58335375	chr13:57761241	G	A	EFO_0004784	European	2017	0.008248	0.001046	3.193e-15	+	334070	57567	276503	1	risk diff	Neale-B_UKBB_EUR_2017
rs1334297	Years of educational attainment in females	SSGAC	27225129	rs1334297	chr13:58335375	chr13:57761241	G	A	EFO_0004784	European	2016	-0.026	0.004	1.71e-12	-	181443	0	181443	62	years	SSGAC_EduYears-F_EUR_2016
rs1334297	Years of educational attainment	SSGAC	27225129	rs1334297	chr13:58335375	chr13:57761241	G	A	EFO_0004784	European	2016	-0.023	0.003	8.91e-17	-	328917	0	328917	64	years	SSGAC_EduYears_EUR_2016
rs942065	Arm fat mass left	Neale B	UKBB	rs942065	chr14:94032065	chr14:93565719	G	A	-	European	2017	-0.01971	0.00248	1.916e-15	-	331164	0	331164	1	IVNT	Neale-B_UKBB_EUR_2017
rs942065	Arm fat mass right	Neale B	UKBB	rs942065	chr14:94032065	chr14:93565719	G	A	-	European	2017	-0.01951	0.002479	3.609e-15	-	331226	0	331226	1	IVNT	Neale-B_UKBB_EUR_2017
rs942065	Arm fat percentage left	Neale B	UKBB	rs942065	chr14:94032065	chr14:93565719	G	A	-	European	2017	-0.01432	0.001915	7.714e-14	-	331198	0	331198	1	IVNT	Neale-B_UKBB_EUR_2017
rs942065	Arm fat percentage right	Neale B	UKBB	rs942065	chr14:94032065	chr14:93565719	G	A	-	European	2017	-0.01415	0.001924	1.908e-13	-	331249	0	331249	1	IVNT	Neale-B_UKBB_EUR_2017
rs942065	Arm fat-free mass left	Neale B	UKBB	rs942065	chr14:94032065	chr14:93565719	G	A	-	European	2017	-0.009204	0.001609	1.058e-08	-	331159	0	331159	1	IVNT	Neale-B_UKBB_EUR_2017
rs942065	Arm fat-free mass right	Neale B	UKBB	rs942065	chr14:94032065	chr14:93565719	G	A	-	European	2017	-0.008598	0.001577	4.957e-08	-	331221	0	331221	1	IVNT	Neale-B_UKBB_EUR_2017
rs942065	Arm predicted mass left	Neale B	UKBB	rs942065	chr14:94032065	chr14:93565719	G	A	-	European	2017	-0.008954	0.001603	2.317e-08	-	331146	0	331146	1	IVNT	Neale-B_UKBB_EUR_2017
rs942065	Arm predicted mass right	Neale B	UKBB	rs942065	chr14:94032065	chr14:93565719	G	A	-	European	2017	-0.008774	0.001571	2.341e-08	-	331216	0	331216	1	IVNT	Neale-B_UKBB_EUR_2017
rs942065	Basal metabolic rate	Neale B	UKBB	rs942065	chr14:94032065	chr14:93565719	G	A	EFO_0007777	European	2017	-0.009953	0.001678	2.998e-09	-	331307	0	331307	1	IVNT	Neale-B_UKBB_EUR_2017
rs942065	Body fat percentage	Neale B	UKBB	rs942065	chr14:94032065	chr14:93565719	G	A	EFO_0007800	European	2017	-0.01353	0.00194	3.051e-12	-	331117	0	331117	1	IVNT	Neale-B_UKBB_EUR_2017
rs942065	Body mass index	Neale B	UKBB	rs942065	chr14:94032065	chr14:93565719	G	A	EFO_0004340	European	2017	-0.02241	0.002503	3.428e-19	-	336107	0	336107	1	IVNT	Neale-B_UKBB_EUR_2017
rs942065	Hip circumference	Neale B	UKBB	rs942065	chr14:94032065	chr14:93565719	G	A	EFO_0005093	European	2017	-0.01982	0.002506	2.572e-15	-	336601	0	336601	1	IVNT	Neale-B_UKBB_EUR_2017
rs942065	Impedance of arm left	Neale B	UKBB	rs942065	chr14:94032065	chr14:93565719	G	A	-	European	2017	0.009919	0.001787	2.849e-08	+	331292	0	331292	1	IVNT	Neale-B_UKBB_EUR_2017
rs942065	Impedance of arm right	Neale B	UKBB	rs942065	chr14:94032065	chr14:93565719	G	A	-	European	2017	0.01085	0.001779	1.097e-09	+	331279	0	331279	1	IVNT	Neale-B_UKBB_EUR_2017
rs942065	Impedance of leg left	Neale B	UKBB	rs942065	chr14:94032065	chr14:93565719	G	A	-	European	2017	0.0146	0.002307	2.52e-10	+	331296	0	331296	1	IVNT	Neale-B_UKBB_EUR_2017
rs942065	Impedance of leg right	Neale B	UKBB	rs942065	chr14:94032065	chr14:93565719	G	A	-	European	2017	0.01479	0.002289	1.034e-10	+	331301	0	331301	1	IVNT	Neale-B_UKBB_EUR_2017
rs942065	Impedance of whole body	Neale B	UKBB	rs942065	chr14:94032065	chr14:93565719	G	A	-	European	2017	0.01286	0.00193	2.666e-11	+	331284	0	331284	1	IVNT	Neale-B_UKBB_EUR_2017
rs942065	Leg fat mass left	Neale B	UKBB	rs942065	chr14:94032065	chr14:93565719	G	A	-	European	2017	-0.01606	0.002	9.704e-16	-	331275	0	331275	1	IVNT	Neale-B_UKBB_EUR_2017
rs942065	Leg fat mass right	Neale B	UKBB	rs942065	chr14:94032065	chr14:93565719	G	A	-	European	2017	-0.01599	0.002023	2.702e-15	-	331293	0	331293	1	IVNT	Neale-B_UKBB_EUR_2017
rs942065	Leg fat percentage left	Neale B	UKBB	rs942065	chr14:94032065	chr14:93565719	G	A	-	European	2017	-0.01109	0.001582	2.394e-12	-	331278	0	331278	1	IVNT	Neale-B_UKBB_EUR_2017
rs942065	Leg fat percentage right	Neale B	UKBB	rs942065	chr14:94032065	chr14:93565719	G	A	-	European	2017	-0.01092	0.001603	9.626e-12	-	331296	0	331296	1	IVNT	Neale-B_UKBB_EUR_2017
rs942065	Leg fat-free mass left	Neale B	UKBB	rs942065	chr14:94032065	chr14:93565719	G	A	-	European	2017	-0.01055	0.001666	2.442e-10	-	331258	0	331258	1	IVNT	Neale-B_UKBB_EUR_2017
rs942065	Leg fat-free mass right	Neale B	UKBB	rs942065	chr14:94032065	chr14:93565719	G	A	-	European	2017	-0.01039	0.001666	4.398e-10	-	331285	0	331285	1	IVNT	Neale-B_UKBB_EUR_2017
rs942065	Leg predicted mass left	Neale B	UKBB	rs942065	chr14:94032065	chr14:93565719	G	A	-	European	2017	-0.01055	0.001655	1.799e-10	-	331253	0	331253	1	IVNT	Neale-B_UKBB_EUR_2017
rs942065	Leg predicted mass right	Neale B	UKBB	rs942065	chr14:94032065	chr14:93565719	G	A	-	European	2017	-0.01036	0.001655	3.762e-10	-	331285	0	331285	1	IVNT	Neale-B_UKBB_EUR_2017
rs942065	Trunk fat mass	Neale B	UKBB	rs942065	chr14:94032065	chr14:93565719	G	A	EFO_0005409	European	2017	-0.01858	0.002548	3.057e-13	-	331093	0	331093	1	IVNT	Neale-B_UKBB_EUR_2017
rs942065	Trunk fat percentage	Neale B	UKBB	rs942065	chr14:94032065	chr14:93565719	G	A	-	European	2017	-0.01523	0.002326	5.735e-11	-	331113	0	331113	1	IVNT	Neale-B_UKBB_EUR_2017
rs942065	Waist circumference	Neale B	UKBB	rs942065	chr14:94032065	chr14:93565719	G	A	EFO_0004342	European	2017	-0.01725	0.002241	1.404e-14	-	336639	0	336639	1	IVNT	Neale-B_UKBB_EUR_2017
rs942065	Weight	Neale B	UKBB	rs942065	chr14:94032065	chr14:93565719	G	A	EFO_0004338	European	2017	-0.01714	0.002211	8.862e-15	-	336227	0	336227	1	IVNT	Neale-B_UKBB_EUR_2017
rs942065	Whole body fat mass	Neale B	UKBB	rs942065	chr14:94032065	chr14:93565719	G	A	-	European	2017	-0.01895	0.002469	1.65e-14	-	330762	0	330762	1	IVNT	Neale-B_UKBB_EUR_2017
rs10133111	Lymphocyte count	Astle W	27863252	rs10133111	chr14:103377321	chr14:102910984	A	G	EFO_0004586	European	2016	0.02896	0.004842	2.232e-09	+	173480	0	173480	2	IVNT	Astle-W_Blood-Cell-Traits_EUR_2016
rs10133111	Mean platelet volume	Astle W	27863252	rs10133111	chr14:103377321	chr14:102910984	A	G	EFO_0004586	European	2016	-0.02878	0.004864	3.284e-09	-	173480	0	173480	2	IVNT	Astle-W_Blood-Cell-Traits_EUR_2016
rs10133111	Body mass index	GIANT	29273807	rs10133111	chr14:103377321	chr14:102910984	A	G	EFO_0004340	European	2018	0.018	0.0029	3e-10	+	449889	0	449889	112	IVNT	GIANT_BMI_EUR_2018
rs10133111	Body mass index	GIANT	29273807	rs10133111	chr14:103377321	chr14:102910984	A	G	EFO_0004340	Mixed	2018	0.016	0.0026	9.4e-10	+	526508	0	526508	123	IVNT	GIANT_BMI_Mixed_2018
rs10133111	Arm fat mass left	Neale B	UKBB	rs10133111	chr14:103377321	chr14:102910984	A	G	-	European	2017	0.02026	0.003217	3.043e-10	+	331164	0	331164	1	IVNT	Neale-B_UKBB_EUR_2017
rs10133111	Arm fat mass right	Neale B	UKBB	rs10133111	chr14:103377321	chr14:102910984	A	G	-	European	2017	0.02019	0.003216	3.466e-10	+	331226	0	331226	1	IVNT	Neale-B_UKBB_EUR_2017
rs10133111	Arm fat percentage left	Neale B	UKBB	rs10133111	chr14:103377321	chr14:102910984	A	G	-	European	2017	0.0139	0.002485	2.214e-08	+	331198	0	331198	1	IVNT	Neale-B_UKBB_EUR_2017
rs10133111	Arm fat percentage right	Neale B	UKBB	rs10133111	chr14:103377321	chr14:102910984	A	G	-	European	2017	0.01482	0.002496	2.892e-09	+	331249	0	331249	1	IVNT	Neale-B_UKBB_EUR_2017
rs10133111	Arm predicted mass left	Neale B	UKBB	rs10133111	chr14:103377321	chr14:102910984	A	G	-	European	2017	0.01146	0.002079	3.504e-08	+	331146	0	331146	1	IVNT	Neale-B_UKBB_EUR_2017
rs10133111	Body fat percentage	Neale B	UKBB	rs10133111	chr14:103377321	chr14:102910984	A	G	EFO_0007800	European	2017	0.0153	0.002517	1.213e-09	+	331117	0	331117	1	IVNT	Neale-B_UKBB_EUR_2017
rs10133111	Body mass index	Neale B	UKBB	rs10133111	chr14:103377321	chr14:102910984	A	G	EFO_0004340	European	2017	0.02354	0.003247	4.235e-13	+	336107	0	336107	1	IVNT	Neale-B_UKBB_EUR_2017
rs10133111	Hip circumference	Neale B	UKBB	rs10133111	chr14:103377321	chr14:102910984	A	G	EFO_0005093	European	2017	0.01836	0.00325	1.605e-08	+	336601	0	336601	1	IVNT	Neale-B_UKBB_EUR_2017
rs10133111	Leg fat mass left	Neale B	UKBB	rs10133111	chr14:103377321	chr14:102910984	A	G	-	European	2017	0.01836	0.002594	1.484e-12	+	331275	0	331275	1	IVNT	Neale-B_UKBB_EUR_2017
rs10133111	Leg fat mass right	Neale B	UKBB	rs10133111	chr14:103377321	chr14:102910984	A	G	-	European	2017	0.01883	0.002624	7.234e-13	+	331293	0	331293	1	IVNT	Neale-B_UKBB_EUR_2017
rs10133111	Leg fat percentage left	Neale B	UKBB	rs10133111	chr14:103377321	chr14:102910984	A	G	-	European	2017	0.01312	0.002053	1.626e-10	+	331278	0	331278	1	IVNT	Neale-B_UKBB_EUR_2017
rs10133111	Leg fat percentage right	Neale B	UKBB	rs10133111	chr14:103377321	chr14:102910984	A	G	-	European	2017	0.01324	0.002079	1.921e-10	+	331296	0	331296	1	IVNT	Neale-B_UKBB_EUR_2017
rs10133111	Trunk fat mass	Neale B	UKBB	rs10133111	chr14:103377321	chr14:102910984	A	G	EFO_0005409	European	2017	0.02074	0.003305	3.452e-10	+	331093	0	331093	1	IVNT	Neale-B_UKBB_EUR_2017
rs10133111	Trunk fat percentage	Neale B	UKBB	rs10133111	chr14:103377321	chr14:102910984	A	G	-	European	2017	0.01753	0.003017	6.192e-09	+	331113	0	331113	1	IVNT	Neale-B_UKBB_EUR_2017
rs10133111	Waist circumference	Neale B	UKBB	rs10133111	chr14:103377321	chr14:102910984	A	G	EFO_0004342	European	2017	0.01982	0.002907	9.281e-12	+	336639	0	336639	1	IVNT	Neale-B_UKBB_EUR_2017
rs10133111	Weight	Neale B	UKBB	rs10133111	chr14:103377321	chr14:102910984	A	G	EFO_0004338	European	2017	0.01896	0.002868	3.813e-11	+	336227	0	336227	1	IVNT	Neale-B_UKBB_EUR_2017
rs10133111	Whole body fat mass	Neale B	UKBB	rs10133111	chr14:103377321	chr14:102910984	A	G	-	European	2017	0.02034	0.003202	2.129e-10	+	330762	0	330762	1	IVNT	Neale-B_UKBB_EUR_2017
rs9940128	Body mass index females	Akiyama M	28892062	rs9940128	chr16:53800754	chr16:53766842	A	G	EFO_0004340	East Asian	2017	0.06683	0.006234	8.25e-27	+	82438	0	82438	3	IVNT	Akiyama-M_BMI-F_EAS_2017
rs9940128	Body mass index males	Akiyama M	28892062	rs9940128	chr16:53800754	chr16:53766842	A	G	EFO_0004340	East Asian	2017	0.07038	0.00569	3.83e-35	+	90992	0	90992	3	IVNT	Akiyama-M_BMI-M_EAS_2017
rs9940128	Body mass index	Akiyama M	28892062	rs9940128	chr16:53800754	chr16:53766842	A	G	EFO_0004340	East Asian	2017	0.06834	0.004203	1.852e-59	+	173430	0	173430	3	IVNT	Akiyama-M_BMI_EAS_2017
rs9940128	Type II diabetes	DIAGRAM	26551672	rs9940128	chr16:53800754	chr16:53766842	A	G	EFO_0001360	European	2015	0.1293	0.01278	2.7e-24	+	84780	27206	57574	23	log OR	DIAGRAM_T2D-METABO_EUR_2015
rs9940128	Type II diabetes	DIAGRAM	22885922	rs9940128	chr16:53800754	chr16:53766842	A	G	EFO_0001360	European	2012	0.09531	0.01617	1.1e-08	+	69033	12171	56862	12	log OR	DIAGRAM_T2D_EUR_2012
rs9940128	Type II diabetes	DIAGRAM	28566273	rs9940128	chr16:53800754	chr16:53766842	A	G	EFO_0001360	European	2017	0.12	0.013	2.6e-22	+	159208	26676	132532	18	log OR	DIAGRAM_T2D_EUR_2017
rs9940128	Type II diabetes	DIAGRAM	24509480	rs9940128	chr16:53800754	chr16:53766842	A	G	EFO_0001360	Mixed	2014	0.08618	0.01165	1.1e-11	+	110452	26488	83964	4	log OR	DIAGRAM_T2D_Mixed_2014
rs9940128	Childhood BMI	EGGC	26604143	rs9940128	chr16:53800754	chr16:53766842	A	G	EFO_0004340	European	2016	0.0618	0.0083	9.247e-14	+	31112	0	31112	20	SDS	EGGC_Childhood-BMI_EUR_2016
rs9940128	Childhood obesity	EGGC	22484627	rs9940128	chr16:53800754	chr16:53766842	A	G	EFO_0001073	European	2012	0.1942	0.027	5.893e-13	+	13848	5530	8318	14	log OR	EGGC_Childhood-Obesity_EUR_2012
rs9940128	Body mass index in physically active females	GIANT	28448500	rs9940128	chr16:53800754	chr16:53766842	A	G	EFO_0004340	Mixed	2017	0.0653	0.0051	7.15e-38	+	88553	0	88553	53	IVNT	GIANT_BMI-Active-F_Mixed_2017
rs9940128	Body mass index in physically active males	GIANT	28448500	rs9940128	chr16:53800754	chr16:53766842	A	G	EFO_0004340	Mixed	2017	0.0705	0.0061	2.67e-31	+	61132	0	61132	52	IVNT	GIANT_BMI-Active-M_Mixed_2017
rs9940128	Body mass index in physically active indivdiuals	GIANT	28448500	rs9940128	chr16:53800754	chr16:53766842	A	G	EFO_0004340	European	2017	0.0709	0.0042	0	+	137182	0	137182	57	IVNT	GIANT_BMI-Active_EUR_2017
rs9940128	Body mass index in physically active indivdiuals	GIANT	28448500	rs9940128	chr16:53800754	chr16:53766842	A	G	EFO_0004340	Mixed	2017	0.0679	0.0041	0	+	149166	0	149166	60	IVNT	GIANT_BMI-Active_Mixed_2017
rs9940128	Body mass index in females greater than 50 years of age	GIANT	26426971	rs9940128	chr16:53800754	chr16:53766842	A	G	EFO_0004340	European	2015	0.076	0.0048	7.4e-57	+	103838	0	103838	114	IVNT	GIANT_BMI-F-GT-50_EUR_2015
rs9940128	Body mass index in females less than or equal to 50 years of age	GIANT	26426971	rs9940128	chr16:53800754	chr16:53766842	A	G	EFO_0004340	European	2015	0.087	0.0061	3.3e-46	+	64820	0	64820	114	IVNT	GIANT_BMI-F-LE-50_EUR_2015
rs9940128	Body mass index in females	GIANT	23754948	rs9940128	chr16:53800754	chr16:53766842	A	G	EFO_0004340	European	2013	0.075	0.0063	1.09e-32	+	67890	0	67890	46	IVNT	GIANT_BMI-F_EUR_2013
rs9940128	Body mass index in females	GIANT	25673413	rs9940128	chr16:53800754	chr16:53766842	A	G	EFO_0004340	Mixed	2015	0.0775	0.0041	1.198e-81	+	171379	0	171379	107	IVNT	GIANT_BMI-F_Mixed_2015
rs9940128	Body mass index in physically inactive females	GIANT	28448500	rs9940128	chr16:53800754	chr16:53766842	A	G	EFO_0004340	Mixed	2017	0.0855	0.0096	3.81e-19	+	26640	0	26640	53	IVNT	GIANT_BMI-Inactive-F_Mixed_2017
rs9940128	Body mass index in physically inactive males	GIANT	28448500	rs9940128	chr16:53800754	chr16:53766842	A	G	EFO_0004340	Mixed	2017	0.0765	0.0102	7.99e-14	+	21936	0	21936	52	IVNT	GIANT_BMI-Inactive-M_Mixed_2017
rs9940128	Body mass index in physically inactive indivdiuals	GIANT	28448500	rs9940128	chr16:53800754	chr16:53766842	A	G	EFO_0004340	European	2017	0.0885	0.0077	1.81e-30	+	41749	0	41749	57	IVNT	GIANT_BMI-Inactive_EUR_2017
rs9940128	Body mass index in physically inactive indivdiuals	GIANT	28448500	rs9940128	chr16:53800754	chr16:53766842	A	G	EFO_0004340	Mixed	2017	0.083	0.0073	1.32e-29	+	46332	0	46332	60	IVNT	GIANT_BMI-Inactive_Mixed_2017
rs9940128	Body mass index in males greater than 50 years of age	GIANT	26426971	rs9940128	chr16:53800754	chr16:53766842	A	G	EFO_0004340	European	2015	0.072	0.005	4.4e-47	+	90920	0	90920	114	IVNT	GIANT_BMI-M-GT-50_EUR_2015
rs9940128	Body mass index in males less than or equal to 50 years of age	GIANT	26426971	rs9940128	chr16:53800754	chr16:53766842	A	G	EFO_0004340	European	2015	0.097	0.0067	6e-47	+	49704	0	49704	114	IVNT	GIANT_BMI-M-LE-50_EUR_2015
rs9940128	Body mass index in males	GIANT	23754948	rs9940128	chr16:53800754	chr16:53766842	A	G	EFO_0004340	European	2013	0.082	0.0065	2.39e-36	+	58552	0	58552	46	IVNT	GIANT_BMI-M_EUR_2013
rs9940128	Body mass index in males	GIANT	25673413	rs9940128	chr16:53800754	chr16:53766842	A	G	EFO_0004340	Mixed	2015	0.0806	0.0041	7.568e-87	+	152313	0	152313	106	IVNT	GIANT_BMI-M_Mixed_2015
rs9940128	Body mass index in female non-smokers	GIANT	28443625	rs9940128	chr16:53800754	chr16:53766842	A	G	EFO_0004340	Mixed	2017	0.0602	0.0048	2.198e-36	+	111697	0	111697	73	IVNT	GIANT_BMI-Non-smokers-F_Mixed_2017
rs9940128	Body mass index in male non-smokers	GIANT	28443625	rs9940128	chr16:53800754	chr16:53766842	A	G	EFO_0004340	Mixed	2017	0.0737	0.0053	5.943e-44	+	77483	0	77483	72	IVNT	GIANT_BMI-Non-smokers-M_Mixed_2017
rs9940128	Body mass index in non-smokers	GIANT	28443625	rs9940128	chr16:53800754	chr16:53766842	A	G	EFO_0004340	European	2017	0.0729	0.004	4.16e-74	+	163338	0	163338	73	IVNT	GIANT_BMI-Non-smokers_EUR_2017
rs9940128	Body mass index in non-smokers	GIANT	28443625	rs9940128	chr16:53800754	chr16:53766842	A	G	EFO_0004340	Mixed	2017	0.0658	0.0037	5.034e-71	+	189180	0	189180	79	IVNT	GIANT_BMI-Non-smokers_Mixed_2017
rs9940128	Body mass index in female smokers	GIANT	28443625	rs9940128	chr16:53800754	chr16:53766842	A	G	EFO_0004340	Mixed	2017	0.0944	0.0094	9.084e-24	+	26288	0	26288	73	IVNT	GIANT_BMI-Smokers-F_Mixed_2017
rs9940128	Body mass index in male smokers	GIANT	28443625	rs9940128	chr16:53800754	chr16:53766842	A	G	EFO_0004340	Mixed	2017	0.089	0.01	3.886e-19	+	24498	0	24498	72	IVNT	GIANT_BMI-Smokers-M_Mixed_2017
rs9940128	Body mass index in smokers	GIANT	28443625	rs9940128	chr16:53800754	chr16:53766842	A	G	EFO_0004340	European	2017	0.0957	0.0073	6.037e-39	+	45666	0	45666	73	IVNT	GIANT_BMI-Smokers_EUR_2017
rs9940128	Body mass index in smokers	GIANT	28443625	rs9940128	chr16:53800754	chr16:53766842	A	G	EFO_0004340	Mixed	2017	0.0912	0.0069	9.154e-40	+	50786	0	50786	79	IVNT	GIANT_BMI-Smokers_Mixed_2017
rs9940128	Body mass index tails	GIANT	23563607	rs9940128	chr16:53800754	chr16:53766842	A	G	EFO_0004340	European	2013	0.3	0.026	9.9e-31	+	15735	7791	7943	51	log OR	GIANT_BMI-Tails_EUR_2013
rs9940128	Body mass index ajusted for physical activity in females	GIANT	28448500	rs9940128	chr16:53800754	chr16:53766842	A	G	EFO_0004340	Mixed	2017	0.0703	0.0046	0	+	115167	0	115167	53	IVNT	GIANT_BMI-adjusted-PA-F_Mixed_2017
rs9940128	Body mass index adjsuted for physical activity in males	GIANT	28448500	rs9940128	chr16:53800754	chr16:53766842	A	G	EFO_0004340	Mixed	2017	0.0745	0.0052	0	+	83932	0	83932	52	IVNT	GIANT_BMI-adjusted-PA-M_Mixed_2017
rs9940128	Body mass index adjusted for physical activity	GIANT	28448500	rs9940128	chr16:53800754	chr16:53766842	A	G	EFO_0004340	European	2017	0.0759	0.0038	0	+	179074	0	179074	57	IVNT	GIANT_BMI-adjusted-PA_EUR_2017
rs9940128	Body mass index adjusted for physical activity	GIANT	28448500	rs9940128	chr16:53800754	chr16:53766842	A	G	EFO_0004340	Mixed	2017	0.0723	0.0036	0	+	199100	0	199100	60	IVNT	GIANT_BMI-adjusted-PA_Mixed_2017
rs9940128	Body mass index adjusted for smoking in females	GIANT	28443625	rs9940128	chr16:53800754	chr16:53766842	A	G	EFO_0004340	Mixed	2017	0.0665	0.0043	1.008e-54	+	135451	0	135451	73	IVNT	GIANT_BMI-adjusted-Smoking-F_Mixed_2017
rs9940128	Body mass index adjusted for smoking in males	GIANT	28443625	rs9940128	chr16:53800754	chr16:53766842	A	G	EFO_0004340	Mixed	2017	0.0765	0.0047	1.207e-60	+	102234	0	102234	72	IVNT	GIANT_BMI-adjusted-Smoking-M_Mixed_2017
rs9940128	Body mass index adjusted for smoking	GIANT	28443625	rs9940128	chr16:53800754	chr16:53766842	A	G	EFO_0004340	European	2017	0.0776	0.0035	4.44e-110	+	207311	0	207311	73	IVNT	GIANT_BMI-adjusted-Smoking_EUR_2017
rs9940128	Body mass index adjusted for smoking	GIANT	28443625	rs9940128	chr16:53800754	chr16:53766842	A	G	EFO_0004340	Mixed	2017	0.071	0.0033	2.35e-105	+	237684	0	237684	79	IVNT	GIANT_BMI-adjusted-Smoking_Mixed_2017
rs9940128	Body mass index	Speliotes EK	20935630	rs9940128	chr16:53800754	chr16:53766842	A	G	EFO_0004340	European	2010	NA	NA	1.39e-57	NA	123732	0	123732	46	IVNT	GIANT_BMI_EUR_2010
rs9940128	Body mass index	GIANT	23754948	rs9940128	chr16:53800754	chr16:53766842	A	G	EFO_0004340	European	2013	0.07839	0.004524	2.872e-67	+	126443	0	126443	46	IVNT	GIANT_BMI_EUR_2013
rs9940128	Body mass index	GIANT	25673413	rs9940128	chr16:53800754	chr16:53766842	A	G	EFO_0004340	European	2015	0.0792	0.0031	3.45e-143	+	320981	0	320981	114	IVNT	GIANT_BMI_EUR_2015
rs9940128	Body mass index	GIANT	25673413	rs9940128	chr16:53800754	chr16:53766842	A	G	EFO_0004340	Mixed	2015	0.076	0.003	6.54e-144	+	338049	0	338049	125	IVNT	GIANT_BMI_Mixed_2015
rs9940128	Hip circumference in females	GIANT	25673412	rs9940128	chr16:53800754	chr16:53766842	A	G	EFO_0005093	Mixed	2015	0.068	0.0046	7.3e-50	+	124865	0	124865	101	IVNT	GIANT_Hip-F_Mixed_2015
rs9940128	Hip circumference in males	GIANT	25673412	rs9940128	chr16:53800754	chr16:53766842	A	G	EFO_0005093	Mixed	2015	0.064	0.0048	1.1e-39	+	100171	0	100171	101	IVNT	GIANT_Hip-M_Mixed_2015
rs9940128	Hip circumference	GIANT	25673412	rs9940128	chr16:53800754	chr16:53766842	A	G	EFO_0005093	European	2015	0.07	0.0036	6.1e-86	+	212583	0	212583	101	IVNT	GIANT_Hip_EUR_2015
rs9940128	Hip circumference	GIANT	25673412	rs9940128	chr16:53800754	chr16:53766842	A	G	EFO_0005093	Mixed	2015	0.066	0.0035	3e-78	+	226971	0	226971	101	IVNT	GIANT_Hip_Mixed_2015
rs9940128	Obesity class 1	GIANT	23563607	rs9940128	chr16:53800754	chr16:53766842	A	G	EFO_0001073	European	2013	0.21	0.013	4.7e-61	+	98312	32740	65572	51	log OR	GIANT_Obesity-C1_EUR_2013
rs9940128	Obesity class 2	GIANT	23563607	rs9940128	chr16:53800754	chr16:53766842	A	G	EFO_0001073	European	2013	0.28	0.02	1.7e-46	+	71695	9820	61876	51	log OR	GIANT_Obesity-C2_EUR_2013
rs9940128	Obesity class 3	GIANT	23563607	rs9940128	chr16:53800754	chr16:53766842	A	G	EFO_0001073	European	2013	0.36	0.035	5.5e-25	+	46968	2824	44145	51	log OR	GIANT_Obesity-C3_EUR_2013
rs9940128	Overweight	GIANT	23563607	rs9940128	chr16:53800754	chr16:53766842	A	G	EFO_0005935	European	2013	0.13	0.0093	2.3e-46	+	158291	92719	65573	51	log OR	GIANT_Overweight_EUR_2013
rs9940128	Waist circumference in females	GIANT	23754948	rs9940128	chr16:53800754	chr16:53766842	A	G	EFO_0004342	European	2013	0.069	0.0072	1.1e-21	+	47259	0	47259	46	IVNT	GIANT_WC-F_EUR_2013
rs9940128	Waist circumference in females	GIANT	25673412	rs9940128	chr16:53800754	chr16:53766842	A	G	EFO_0004342	Mixed	2015	0.068	0.0043	7.4e-55	+	134346	0	134346	101	IVNT	GIANT_WC-F_Mixed_2015
rs9940128	Waist circumference in males	GIANT	23754948	rs9940128	chr16:53800754	chr16:53766842	A	G	EFO_0004342	European	2013	0.077	0.0076	8.42e-24	+	38245	0	38245	46	IVNT	GIANT_WC-M_EUR_2013
rs9940128	Waist circumference in males	GIANT	25673412	rs9940128	chr16:53800754	chr16:53766842	A	G	EFO_0004342	Mixed	2015	0.07	0.0047	1e-51	+	109782	0	109782	101	IVNT	GIANT_WC-M_Mixed_2015
rs9940128	Waist circumference	GIANT	23754948	rs9940128	chr16:53800754	chr16:53766842	A	G	EFO_0004342	European	2013	0.07278	0.005227	4.466e-44	+	85504	0	85504	46	IVNT	GIANT_WC_EUR_2013
rs9940128	Waist circumference	GIANT	25673412	rs9940128	chr16:53800754	chr16:53766842	A	G	EFO_0004342	European	2015	0.073	0.0034	3.3e-99	+	231637	0	231637	101	IVNT	GIANT_WC_EUR_2015
rs9940128	Waist circumference	GIANT	25673412	rs9940128	chr16:53800754	chr16:53766842	A	G	EFO_0004342	Mixed	2015	0.069	0.0033	1.2e-94	+	243979	0	243979	101	IVNT	GIANT_WC_Mixed_2015
rs9940128	Waist hip ratio in females	GIANT	25673412	rs9940128	chr16:53800754	chr16:53766842	A	G	EFO_0004343	Mixed	2015	0.037	0.0044	9.7e-17	+	124352	0	124352	101	IVNT	GIANT_WHR-F_Mixed_2015
rs9940128	Waist hip ratio in males	GIANT	23754948	rs9940128	chr16:53800754	chr16:53766842	A	G	EFO_0004343	European	2013	0.057	0.0078	3.58e-13	+	34521	0	34521	46	IVNT	GIANT_WHR-M_EUR_2013
rs9940128	Waist hip ratio in males	GIANT	25673412	rs9940128	chr16:53800754	chr16:53766842	A	G	EFO_0004343	Mixed	2015	0.046	0.0048	9.6e-22	+	99774	0	99774	101	IVNT	GIANT_WHR-M_Mixed_2015
rs9940128	Waist hip ratio	GIANT	23754948	rs9940128	chr16:53800754	chr16:53766842	A	G	EFO_0004343	European	2013	0.0458	0.00533	8.394e-18	+	77192	0	77192	46	IVNT	GIANT_WHR_EUR_2013
rs9940128	Waist hip ratio	GIANT	25673412	rs9940128	chr16:53800754	chr16:53766842	A	G	EFO_0004343	European	2015	0.043	0.0034	9.5e-38	+	211757	0	211757	101	IVNT	GIANT_WHR_EUR_2015
rs9940128	Waist hip ratio	GIANT	25673412	rs9940128	chr16:53800754	chr16:53766842	A	G	EFO_0004343	Mixed	2015	0.041	0.0033	4.1e-36	+	226153	0	226153	101	IVNT	GIANT_WHR_Mixed_2015
rs9940128	Weight in females	GIANT	23754948	rs9940128	chr16:53800754	chr16:53766842	A	G	HP_0000868	European	2013	0.068	0.0063	1.02e-26	+	67526	0	67526	46	IVNT	GIANT_Weight-F_EUR_2013
rs9940128	Weight in males	GIANT	23754948	rs9940128	chr16:53800754	chr16:53766842	A	G	HP_0012041;HP_0000033	European	2013	0.069	0.0065	4.46e-26	+	58257	0	58257	46	IVNT	GIANT_Weight-M_EUR_2013
rs9940128	Weight	GIANT	23754948	rs9940128	chr16:53800754	chr16:53766842	A	G	EFO_0004338	European	2013	0.06848	0.004524	9.012e-52	+	125783	0	125783	46	IVNT	GIANT_Weight_EUR_2013
rs9940128	High density lipoprotein	GLGC	24097068	rs9940128	chr16:53800754	chr16:53766842	A	G	EFO_0004612	European	2013	-0.019	0.0035	1.265e-08	-	185420	0	185420	60	IVNT	GLGC_HDL_EUR_2013
rs9940128	BMI in adolescenceyoung adulthood	Graff M	23669352	rs9940128	chr16:53800754	chr16:53766842	A	G	HP_0003581;HP_0011421	European	2013	NA	NA	3.72e-23	NA	13627	-	-	-	-	GRASP
rs9940128	Body mass index	Heard Costa NL	19557197	rs9940128	chr16:53800754	chr16:53766842	A	G	EFO_0004340	European	2009	NA	NA	1.2e-21	NA	31373	-	-	-	-	GRASP
rs9940128	Body mass index	Speliotes EK	20935630	rs9940128	chr16:53800754	chr16:53766842	A	G	EFO_0004340	European	2010	NA	NA	1.39e-57	NA	123865	-	-	-	-	GRASP
rs9940128	Body mass index	Paternoster L	21935397	rs9940128	chr16:53800754	chr16:53766842	A	G	EFO_0004340	European	2011	NA	NA	9.8e-15	NA	5373	-	-	-	-	GRASP
rs9940128	Obesity Body mass index	Paternoster L	21935397	rs9940128	chr16:53800754	chr16:53766842	A	G	EFO_0001073	European	2011	NA	NA	1.04e-13	NA	5373	-	-	-	-	GRASP
rs9940128	Obesity with early age of onset age 2	EGGC	22484627	rs9940128	chr16:53800754	chr16:53766842	A	G	HP_0003674	European	2012	NA	NA	5.893e-13	NA	13848	-	-	-	-	GRASP
[truncated: 82 more rows]

## Sheet: Sup Tab S5. OSA to GERD_Sec
Supplementary Tables 2 S5. The secondary phenotypes of removed OSA-associated SNPs which have the potential to affect the causal relationship between OSA and GERD through pleiotropy from PhenoScanner.
[truncated: 57 more rows]

[truncated: 2 more sheets: Sup Tab S6. Ins to GERD_Sec, Sup Tab S7. Sno to GERD_Sec]
