# Supplementary material for: Causal association of gastroesophageal reflux disease with obstructive sleep apnea and sleep-related phenotypes: a bidirectional two-sample Mendelian randomization study
Source: Front Neurol. 2023 Nov 29;14:1283286. doi: 10.3389/fneur.2023.1283286 (PMC10716286; doi:10.3389/fneur.2023.1283286)
Supplement: Supplementary file 3 [file Data_Sheet_3.XLSX]

## Sheet: Sup Tab S1. GERD to OSA_SNPs
	Supplementary Tables 3 S1. Selected instrumental variables for gastroesophageal reflux disease and their associations with sleep apnoea.
	SNP	Effect_allele	Other_allele	Nearby gene	EAF	Gastroesophageal reflux disease				Sleep apnoea			F
						beta_exposure	se_exposure	pval_exposure		beta_outcome	se_outcome	pval_outcome
	rs10010963	T	C	C4orf45	0.3728	-0.0269803	0.00494665	4.92e-08		-0.0118	0.0132	0.3709	131.4
	rs1011407	G	A	BCL11A	0.1262	-0.0420618	0.00735917	1.09e-08		-0.05	0.0225	0.0262597	150.7
	rs10133111	A	G	TRAF3	0.1879	0.0417875	0.00650789	1.35338e-10		0.0232	0.015	0.1227	205.8
	rs1021363	G	A	SORCS3	0.662	-0.031217	0.00502204	5.1e-10		-0.0074	0.014	0.5936	168.4
	rs10837002	G	C	RP11-63D14.1	0.6481	0.0276491	0.00503665	4.03e-08		0.0074	0.0133	0.5779	134.6
	rs11762636	A	C	MAD1L1	0.2127	-0.0514827	0.00625598	1.88235e-16		-0.0639	0.014	4.90795e-06	342.9
	rs11953061	T	C	LMNB1	0.674	0.0281599	0.00508694	3.1e-08		0.007	0.0128	0.5869	134.5
	rs12204714	T	C	ESR1	0.3201	-0.028817	0.00499422	7.92e-09		-0.041	0.0129	0.001495	139.6
	rs12357321	A	G	CASC10	0.33	0.0317159	0.00523077	1.33325e-09		0.02	0.0136	0.1421	171.7
	rs12453010	T	C	snoZ178	0.6074	0.0296967	0.00493315	1.75e-09		0.0107	0.0129	0.4078	162.4
	rs12598916	G	C	GNPATP	0.7376	-0.0332614	0.00539171	6.87e-10		-0.0318	0.0142	0.0250599	165.4
	rs12967855	G	A	CELF4	0.3419	-0.0365451	0.00513354	1.09e-12		0.0022	0.0141	0.8741	232.1
	rs12997558	A	G	AC010739.1	0.3588	0.0278184	0.00502214	3.04e-08		0.0303	0.013	0.0193201	137.5
	rs13107325	T	C	SLC39A8	0.0795	0.0701443	0.00918312	2.19938e-14		0.063	0.0521	0.227	278.1
	rs1334297	A	G	PCDH17	0.2127	-0.0387984	0.00545512	1.1413e-12		-0.0079	0.014	0.5713	194.7
	rs13409451	G	A	ARHGAP15	0.6292	-0.0277081	0.00493183	1.93e-08		-0.0312	0.0131	0.0175999	138.3
	rs1431196	G	A	DCC	0.6004	0.0324197	0.00486448	2.65e-11		0.0132	0.0127	0.2963	194.7
	rs1479405	T	C	RERG	0.664	0.0314843	0.0051514	9.85e-10		-0.001	0.0136	0.9425	170.8
	rs1510719	C	T	MAML3	0.6332	-0.0388844	0.00494701	3.84e-15		-0.0319	0.013	0.01378	271.3
	rs1592757	C	G	RP11-6N13.1	0.6431	0.0311051	0.00502465	6e-10		0.0049	0.0131	0.706999	171.5
	rs1596747	G	A	PCGEM1	0.5288	0.0310869	0.00480742	1e-10		0.0149	0.0125	0.2313	186
	rs1716171	T	C	MPHOSPH9	0.7674	0.0383981	0.00590382	7.83e-11		0.015	0.0153	0.3255	203.3
	rs17379561	T	A	DPYD	0.8579	0.0530714	0.00686573	1.08e-14		0.0306	0.0149	0.03983	265.2
	rs1883842	G	T	PTPRT	0.2525	0.0308332	0.00536826	9.27e-09		0.0004	0.016	0.9785	138.6
	rs1937450	G	T	PDE4B	0.4602	0.0315845	0.00484484	7.06806e-11		0.0108	0.0126	0.3903	191.4
	rs2016933	G	C	MAGI1	0.2913	-0.0310253	0.00542057	1.04e-08		-0.0344	0.0146	0.0184901	153.4
	rs2023878	T	C	CRTC1	0.7863	-0.0362846	0.00611913	3.03501e-09		-0.0132	0.0142	0.3523	170.8
	rs2043539	A	G	TMEM106B	0.5934	0.0272058	0.00486485	2.24e-08		0.0089	0.0129	0.4893	137.9
	rs215614	A	G	PDE1C	0.659	-0.0328541	0.00497715	4.08413e-11		-0.0228	0.0139	0.1001	187.3
	rs2164300	T	C	AC112518.3	0.508	-0.0264751	0.00482677	4.13352e-08		0.0033	0.0125	0.7901	135.3
	rs2240326	A	G	RBM5	0.507	-0.0471681	0.00481335	1.13214e-22		-0.0099	0.0125	0.4294	429.7
	rs2396133	G	A	AC073071.1	0.504	0.0293547	0.00481787	1.10889e-09		-0.0036	0.0125	0.773101	166.3
	rs2396766	A	G	FOXP2	0.4085	0.0322057	0.00481878	2.34e-11		0.02	0.0125	0.1088	193.5
	rs2734839	T	C	DRD2	0.6133	-0.0283478	0.00492778	8.79e-09		-0.0348	0.0125	0.00525001	147.2
	rs2744961	T	C	C6orf106	0.3549	0.0292007	0.00501549	5.81126e-09		0.0057	0.0132	0.668399	150.7
	rs2782641	A	G	PTPRF	0.6292	0.0270882	0.00494583	4.32643e-08		-0.0026	0.0128	0.839	132.2
	rs2815749	G	A	RPL31P12	0.8191	0.0388767	0.0060216	1.07359e-10		0.0164	0.0179	0.3595	172.9
	rs2834005	C	T	AP000282.2	0.3072	0.0296997	0.0051734	9.42041e-09		-0.0094	0.014	0.5005	145
	rs2838771	C	G	ADARB1	0.6372	-0.0280984	0.00506571	2.90964e-08		-0.0082	0.0137	0.548399	140.9
	rs324769	T	C	RP11-384P14.1	0.5338	-0.0267699	0.00483328	3.04775e-08		-0.0016	0.0128	0.9	137.7
	rs329122	A	G	JADE2	0.4274	-0.0289529	0.00488358	3.05485e-09		-0.0164	0.0126	0.1911	158.4
	rs3766823	A	G	ADGRB2	0.159	0.0393599	0.00638545	7.09316e-10		0.0075	0.0151	0.6204	160
	rs3793577	G	A	ELAVL2	0.494	0.0270309	0.00484976	2.49436e-08		0.0111	0.0125	0.377	141
	rs3828917	T	G	-	0.9523	0.0671113	0.0120054	2.26945e-08		0.0733	0.0496	0.1395	158
	rs3863241	T	C	RP11-531A24.3	0.5507	0.0324982	0.00481521	1.48799e-11		0.0174	0.0126	0.1675	201.8
	rs4300861	T	C	LINC01830	0.6282	0.0307132	0.00494886	5.431e-10		0.0004	0.0126	0.9737	170.1
	rs4382592	G	T	MED27	0.7038	-0.0302679	0.00525091	8.19917e-09		-0.0189	0.0139	0.1734	147.5
	rs4713692	T	C	TBC1D22B	0.6243	-0.0276128	0.00498634	3.06507e-08		-0.0184	0.0131	0.159	138.1
	rs569356	G	A	OPRD1	0.1302	-0.037919	0.00690971	4.07005e-08		-0.0111	0.0184	0.5461	125.7
	rs6711584	A	G	AC013727.1	0.5089	0.0322545	0.00483974	2.65583e-11		0.0441	0.0125	0.000412696	200.8
	rs6722661	A	G	LINC01104	0.3549	-0.0322543	0.00500354	1.14623e-10		-0.0075	0.013	0.5657	183.9
	rs6780459	T	A	CD200R1L	0.2396	0.0305507	0.0055211	3.13993e-08		0.0511	0.0153	0.000811503	131.3
	rs7032155	A	C	LINC01613	0.6074	0.02775	0.00491358	1.62686e-08		0.0048	0.0129	0.706601	141.8
	rs7206608	G	C	CDH13	0.6869	0.0291541	0.005145	1.45761e-08		0.0112	0.013	0.3879	141.2
	rs7241572	A	G	RP11-154H12.3	0.16	0.0365511	0.00597464	9.49336e-10		0.0109	0.0152	0.4727	138.6
	rs7527682	G	A	GAPDHP75	0.4543	-0.026684	0.00482174	3.12831e-08		0.0166	0.0128	0.1964	136.3
	rs7541875	G	A	HNRNPA1P46	0.5895	0.0273972	0.00484976	1.61213e-08		0.0183	0.0128	0.151	140.3
	rs7600261	T	C	ERBB4	0.7326	0.0338034	0.00522051	9.47327e-11		0.0242	0.0135	0.0738006	172.9
	rs7612999	A	G	ARPP21	0.2386	0.0305231	0.00559546	4.89824e-08		0.0325	0.0148	0.0278997	130.7
	rs761777	G	A	ADGRA1	0.7087	0.0345341	0.00554469	4.71455e-10		-0.0105	0.014	0.4509	190.1
	rs7675588	A	C	RP11-576N17.4	0.7694	-0.0335228	0.00595438	1.80264e-08		0.0196	0.0167	0.241	154
	rs7685686	G	A	HTT	0.5666	-0.0279222	0.00489191	1.14427e-08		-0.0237	0.0125	0.0580003	147.8
	rs773109	A	G	RAB5B	0.3191	-0.0380572	0.00510213	8.71365e-14		-0.0135	0.0136	0.3188	243.1
	rs7942368	T	C	RP11-21L23.4	0.7525	-0.0339683	0.00591917	9.54135e-09		0.0042	0.0153	0.7865	165.9
	rs903678	A	G	IPO9	0.3032	0.0277378	0.00508463	4.89091e-08		-0.0143	0.0137	0.2955	125.5
	rs903959	A	T	AC138647.1	0.3678	0.0291631	0.00491608	2.9893e-09		0.0089	0.0128	0.4884	152.7
	rs9372625	A	G	RP11-436D23.1	0.4076	-0.037727	0.0049537	2.61818e-14		-0.0264	0.0134	0.0479999	265.5
	rs9373363	G	A	HIVEP2	0.7495	-0.0326836	0.00555966	4.13457e-09		0.0007	0.0132	0.9563	154.9
	rs9396740	A	G	RP1-130G2.1	0.2654	-0.031493	0.0055587	1.46562e-08		-0.0139	0.0155	0.3671	149.3
	rs942065	A	G	UNC79	0.3817	0.0307384	0.00500925	8.44559e-10		0.0021	0.0129	0.872	172.2
	rs9529055	A	G	PCDH9	0.4911	0.0266604	0.00481637	3.10549e-08		-0.0033	0.0125	0.792801	137.2
	rs9542729	G	C	B3GLCT	0.8002	-0.0363194	0.00599914	1.41205e-09		0.0134	0.014	0.3396	162.9
	rs9615905	T	C	-	0.5606	0.0275657	0.0048378	1.21233e-08		0.0227	0.0125	0.0696498	144.5
	rs9636202	A	G	PGPEP1	0.2435	-0.035044	0.00547191	1.51022e-10		-0.0072	0.015	0.6303	174.7
	rs9940128	A	G	FTO	0.4433	0.0332513	0.00486305	8.05749e-12		0.1011	0.0125	7.44218e-16	210.7
	Abbreviations: EAF, effect allele frequency; SNP, single-nucleotide polymorphism; SE, standard error.
	Annotation：The blue fonts represent what were excluded as outliers；the red fonts represent what were excluded to avoid potential polytropy.

## Sheet: Sup Tab S2. GERD to Doz_SNPs
	Supplementary Tables 3 S2. Selected instrumental variables for gastroesophageal reflux disease and their associations with daytime dozing.
	SNP	Effect_allele	Other_allele	Nearby gene	EAF	Gastroesophageal reflux disease				Dozing			F
						beta_exposure	se_exposure	pval_exposure		beta_outcome	se_outcome	pval_outcome
	rs10010963	T	C	C4orf45	0.3728	-0.0269803	0.00494665	4.91779e-08		0.00100003	0.01468	0.8775	131.4
	rs1011407	G	A	BCL11A	0.1262	-0.0420618	0.00735917	1.09343e-08		-0.0106392	0.02205	0.2663	150.7
	rs10133111	A	G	TRAF3	0.1879	0.0417875	0.00650789	1.35338e-10		0.00689371	0.01915	0.3942	205.8
	rs1021363	G	A	SORCS3	0.662	-0.031217	0.00502204	5.09976e-10		-0.00346053	0.0149	0.5983	168.4
	rs11762636	A	C	MAD1L1	0.2127	-0.0514827	0.00625598	1.88235e-16		-0.00397017	0.01854	0.6215	342.9
	rs11953061	T	C	LMNB1	0.674	0.0281599	0.00508694	3.09949e-08		0.00646604	0.01516	0.3401	134.5
	rs12204714	T	C	ESR1	0.3201	-0.028817	0.00499422	7.9241e-09		-0.00774778	0.01475	0.2219	139.6
	rs12357321	A	G	CASC10	0.33	0.0317159	0.00523077	1.33325e-09		-0.00921731	0.01569	0.1761	171.7
	rs12453010	T	C	snoZ178	0.6074	0.0296967	0.00493315	1.74606e-09		0.00689371	0.01467	0.2803	162.4
	rs12967855	G	A	CELF4	0.3419	-0.0365451	0.00513354	1.08793e-12		-0.0166155	0.01518	0.01274	232.1
	rs12997558	A	G	AC010739.1	0.3588	0.0278184	0.00502214	3.03941e-08		0.0149403	0.01486	0.02155	137.5
	rs13107325	T	C	SLC39A8	0.0795	0.0701443	0.00918312	2.19938e-14		0.0128372	0.02661	0.2674	278.1
	rs1334297	A	G	PCDH17	0.2127	-0.0387984	0.00545512	1.1413e-12		0.02512	0.01643	0.0004273	194.7
	rs13409451	G	A	ARHGAP15	0.6292	-0.0277081	0.00493183	1.92943e-08		0.00902574	0.01463	0.1507	138.3
	rs1431196	G	A	DCC	0.6004	0.0324197	0.00486448	2.65461e-11		0.0157788	0.01445	0.01213	194.7
	rs1479405	T	C	RERG	0.664	0.0314843	0.0051514	9.85213e-10		0.00603796	0.01524	0.3635	170.8
	rs1510719	C	T	MAML3	0.6332	-0.0388844	0.00494701	3.83619e-15		0.00560945	0.01469	0.3973	271.3
	rs1596747	G	A	PCGEM1	0.5288	0.0310869	0.00480742	1.00344e-10		-0.00625524	0.01426	0.3117	186
	rs1716171	T	C	MPHOSPH9	0.7674	0.0383981	0.00590382	7.82528e-11		0.00235155	0.0175	0.7556	203.3
	rs1883842	G	T	PTPRT	0.2525	0.0308332	0.00536826	9.26766e-09		0.00302947	0.01599	0.6551	138.6
	rs1937450	G	T	PDE4B	0.4602	0.0315845	0.00484484	7.06806e-11		0.00594694	0.01448	0.3456	191.4
	rs2023878	T	C	CRTC1	0.7863	-0.0362846	0.00611913	3.03501e-09		0.0149403	0.01802	0.05888	170.8
	rs2043539	A	G	TMEM106B	0.5934	0.0272058	0.00486485	2.24042e-08		0.0157788	0.0144	0.01168	137.9
	rs2106353	T	G	GRM8	0.8012	0.0367491	0.00572505	1.37177e-10		-0.00370728	0.0171	0.6177	166.1
	rs215614	A	G	PDE1C	0.659	-0.0328541	0.00497715	4.08413e-11		-0.00432137	0.01473	0.5175	187.3
	rs2164300	T	C	AC112518.3	0.508	-0.0264751	0.00482677	4.13352e-08		-0.0199467	0.01434	0.001436	135.3
	rs2240326	A	G	RBM5	0.507	-0.0471681	0.00481335	1.13214e-22		0.0115704	0.01426	0.05957	429.7
	rs2396133	G	A	AC073071.1	0.504	0.0293547	0.00481787	1.10889e-09		0.00216606	0.01433	0.7383	166.3
	rs2396766	A	G	FOXP2	0.4085	0.0322057	0.00481878	2.33507e-11		0.0153598	0.01431	0.01436	193.5
	rs2734839	T	C	DRD2	0.6133	-0.0283478	0.00492778	8.78537e-09		-0.0224284	0.01455	0.000395	147.2
	rs2744961	T	C	C6orf106	0.3549	0.0292007	0.00501549	5.81126e-09		0.00130093	0.01486	0.8204	150.7
	rs2782641	A	G	PTPRF	0.6292	0.0270882	0.00494583	4.32643e-08		0.00383871	0.01476	0.5491	132.2
	rs2815749	G	A	RPL31P12	0.8191	0.0388767	0.0060216	1.07359e-10		-0.00216606	0.01794	0.7911	172.9
	rs2834005	C	T	AP000282.2	0.3072	0.0296997	0.0051734	9.42041e-09		0.00518051	0.01528	0.4374	145
	rs324769	T	C	RP11-384P14.1	0.5338	-0.0267699	0.00483328	3.04775e-08		-0.0127808	0.01437	0.04034	137.7
	rs329122	A	G	JADE2	0.4274	-0.0289529	0.00488358	3.05485e-09		-0.0010871	0.01445	0.8629	158.4
	rs3766823	A	G	ADGRB2	0.159	0.0393599	0.00638545	7.09316e-10		-0.00722564	0.019	0.38	160
	rs3793577	G	A	ELAVL2	0.494	0.0270309	0.00484976	2.49436e-08		0.0070049	0.0146	0.2698	141
	rs3828917	T	G	-	0.9523	0.0671113	0.0120054	2.26945e-08		0.0132587	0.03519	0.3882	158
	rs3863241	T	C	RP11-531A24.3	0.5507	0.0324982	0.00481521	1.48799e-11		-0.000867722	0.01425	0.8907	201.8
	rs4300861	T	C	LINC01830	0.6282	0.0307132	0.00494886	5.431e-10		0.00774778	0.01466	0.2246	170.1
	rs4382592	G	T	MED27	0.7038	-0.0302679	0.00525091	8.19917e-09		0.00908424	0.01564	0.1814	147.5
	rs4713692	T	C	TBC1D22B	0.6243	-0.0276128	0.00498634	3.06507e-08		-0.00802121	0.01481	0.2134	138.1
	rs569356	G	A	OPRD1	0.1302	-0.037919	0.00690971	4.07005e-08		-0.002046	0.02064	0.8193	125.7
	rs6711584	A	G	AC013727.1	0.5089	0.0322545	0.00483974	2.65583e-11		0.0103	0.01446	0.09951	200.8
	rs6722661	A	G	LINC01104	0.3549	-0.0322543	0.00500354	1.14623e-10		-0.00515515	0.01489	0.4253	183.9
	rs7032155	A	C	LINC01613	0.6074	0.02775	0.00491358	1.62686e-08		0.011664	0.01469	0.06743	141.8
	rs7241572	A	G	RP11-154H12.3	0.16	0.0365511	0.00597464	9.49336e-10		0.00432137	0.018	0.5786	138.6
	rs7527682	G	A	GAPDHP75	0.4543	-0.026684	0.00482174	3.12831e-08		0.0009565	0.01427	0.8776	136.3
	rs7541875	G	A	HNRNPA1P46	0.5895	0.0273972	0.00484976	1.61213e-08		0.0149403	0.01434	0.01604	140.3
	rs7600261	T	C	ERBB4	0.7326	0.0338034	0.00522051	9.47327e-11		0.00560945	0.01546	0.3969	172.9
	rs7612999	A	G	ARPP21	0.2386	0.0305231	0.00559546	4.89824e-08		-0.0015227	0.01666	0.8339	130.7
	rs761777	G	A	ADGRA1	0.7087	0.0345341	0.00554469	4.71455e-10		-0.00239521	0.01634	0.7381	190.1
	rs7675588	A	C	RP11-576N17.4	0.7694	-0.0335228	0.00595438	1.80264e-08		-0.00518051	0.01758	0.5005	154
	rs7685686	G	A	HTT	0.5666	-0.0279222	0.00489191	1.14427e-08		0.000867722	0.01443	0.9	147.8
	rs773109	A	G	RAB5B	0.3191	-0.0380572	0.00510213	8.71365e-14		-0.0133626	0.01518	0.04257	243.1
	rs7942368	T	C	RP11-21L23.4	0.7525	-0.0339683	0.00591917	9.54135e-09		0.0115704	0.0176	0.1249	165.9
	rs903678	A	G	IPO9	0.3032	0.0277378	0.00508463	4.89091e-08		0.0136797	0.015	0.03481	125.5
	rs9372625	A	G	RP11-436D23.1	0.4076	-0.037727	0.0049537	2.61818e-14		0.00817418	0.01472	0.2029	265.5
	rs9373363	G	A	HIVEP2	0.7495	-0.0326836	0.00555966	4.13457e-09		0.00603796	0.01663	0.3975	154.9
	rs9396740	A	G	RP1-130G2.1	0.2654	-0.031493	0.0055587	1.46562e-08		-0.00850811	0.01655	0.2368	149.3
	rs942065	A	G	UNC79	0.3817	0.0307384	0.00500925	8.44559e-10		-0.00475116	0.01487	0.4466	172.2
	rs9529055	A	G	PCDH9	0.4911	0.0266604	0.00481637	3.10549e-08		0.00560945	0.01425	0.3815	137.2
	rs9615905	T	C	-	0.5606	0.0275657	0.0048378	1.21233e-08		0.0128372	0.01427	0.04142	144.5
	rs9636202	A	G	PGPEP1	0.2435	-0.035044	0.00547191	1.51022e-10		-0.00930604	0.0163	0.1889	174.7
	rs9940128	A	G	FTO	0.4433	0.0332513	0.00486305	8.05749e-12		0.00432137	0.0144	0.4696	210.7
	Abbreviations: EAF, effect allele frequency; SNP, single-nucleotide polymorphism; SE, standard error.

## Sheet: Sup Tab S3. GERD to Get_SNPs
	Supplementary Tables 3 S3. Selected instrumental variables for gastroesophageal reflux disease and their associations with ease of getting up in the morning.
	SNP	Effect_allele	Other_allele	Nearby gene	EAF	Gastroesophageal reflux disease				Ease of getting up			F
						beta_exposure	se_exposure	pval_exposure		beta_outcome	se_outcome	pval_outcome
	rs10010963	T	C	C4orf45	0.3728	-0.0269803	0.00494665	4.91779e-08		0.001693	0.001771	0.3391	131.4
	rs1011407	G	A	BCL11A	0.1262	-0.0420618	0.00735917	1.09343e-08		0.003022	0.002634	0.2513	150.7
	rs10133111	A	G	TRAF3	0.1879	0.0417875	0.00650789	1.35338e-10		3.75e-05	0.002321	0.9871	205.8
	rs1021363	G	A	SORCS3	0.662	-0.031217	0.00502204	5.09976e-10		0.002134	0.001802	0.2362	168.4
	rs11762636	A	C	MAD1L1	0.2127	-0.0514827	0.00625598	1.88235e-16		0.002028	0.002232	0.3635	342.9
	rs11953061	T	C	LMNB1	0.674	0.0281599	0.00508694	3.09949e-08		-0.001547	0.001831	0.3983	134.5
	rs12204714	T	C	ESR1	0.3201	-0.028817	0.00499422	7.9241e-09		0.0004973	0.001784	0.7804	139.6
	rs12357321	A	G	CASC10	0.33	0.0317159	0.00523077	1.33325e-09		0.002764	0.001886	0.1426	171.7
	rs12453010	T	C	snoZ178	0.6074	0.0296967	0.00493315	1.74606e-09		-0.008627	0.001774	1.16e-06	162.4
	rs12967855	G	A	CELF4	0.3419	-0.0365451	0.00513354	1.08793e-12		0.003154	0.001841	0.08675	232.1
	rs12997558	A	G	AC010739.1	0.3588	0.0278184	0.00502214	3.03941e-08		-0.003915	0.001802	0.02978	137.5
	rs13107325	T	C	SLC39A8	0.0795	0.0701443	0.00918312	2.19938e-14		0.012	0.003262	0.0002342	278.1
	rs1334297	A	G	PCDH17	0.2127	-0.0387984	0.00545512	1.1413e-12		-0.003064	0.001956	0.1173	194.7
	rs13409451	G	A	ARHGAP15	0.6292	-0.0277081	0.00493183	1.92943e-08		-0.001652	0.001768	0.3502	138.3
	rs1431196	G	A	DCC	0.6004	0.0324197	0.00486448	2.65461e-11		-0.003835	0.001747	0.02814	194.7
	rs1479405	T	C	RERG	0.664	0.0314843	0.0051514	9.85213e-10		0.0005237	0.001843	0.7763	170.8
	rs1510719	C	T	MAML3	0.6332	-0.0388844	0.00494701	3.83619e-15		0.0003121	0.001775	0.8604	271.3
	rs1596747	G	A	PCGEM1	0.5288	0.0310869	0.00480742	1.00344e-10		-0.0002415	0.00172	0.8883	186
	rs1716171	T	C	MPHOSPH9	0.7674	0.0383981	0.00590382	7.82528e-11		-0.006608	0.002109	0.001727	203.3
	rs1883842	G	T	PTPRT	0.2525	0.0308332	0.00536826	9.26766e-09		-0.002415	0.001934	0.2116	138.6
	rs1937450	G	T	PDE4B	0.4602	0.0315845	0.00484484	7.06806e-11		0.001508	0.001749	0.3887	191.4
	rs2023878	T	C	CRTC1	0.7863	-0.0362846	0.00611913	3.03501e-09		-0.001066	0.002193	0.6269	170.8
	rs2043539	A	G	TMEM106B	0.5934	0.0272058	0.00486485	2.24042e-08		-0.001096	0.001743	0.5294	137.9
	rs2106353	T	G	GRM8	0.8012	0.0367491	0.00572505	1.37177e-10		-0.001685	0.002058	0.4128	166.1
	rs215614	A	G	PDE1C	0.659	-0.0328541	0.00497715	4.08413e-11		0.002761	0.001779	0.1206	187.3
	rs2164300	T	C	AC112518.3	0.508	-0.0264751	0.00482677	4.13352e-08		0.00178	0.001731	0.3037	135.3
	rs2240326	A	G	RBM5	0.507	-0.0471681	0.00481335	1.13214e-22		-0.001117	0.001721	0.5164	429.7
	rs2396133	G	A	AC073071.1	0.504	0.0293547	0.00481787	1.10889e-09		-0.003377	0.001729	0.05083	166.3
	rs2396766	A	G	FOXP2	0.4085	0.0322057	0.00481878	2.33507e-11		-0.0002557	0.001729	0.8824	193.5
	rs2734839	T	C	DRD2	0.6133	-0.0283478	0.00492778	8.78537e-09		0.005932	0.001764	0.0007728	147.2
	rs2744961	T	C	C6orf106	0.3549	0.0292007	0.00501549	5.81126e-09		-0.002348	0.001795	0.1907	150.7
	rs2782641	A	G	PTPRF	0.6292	0.0270882	0.00494583	4.32643e-08		0.004369	0.001778	0.01402	132.2
	rs2815749	G	A	RPL31P12	0.8191	0.0388767	0.0060216	1.07e-10		-0.00243	0.002168	0.2625	172.9
	rs2834005	C	T	AP000282.2	0.3072	0.0296997	0.0051734	9.42e-09		-0.003061	0.001849	0.09779	145
	rs324769	T	C	RP11-384P14.1	0.5338	-0.0267699	0.00483328	3.05e-08		0.0009911	0.001732	0.5673	137.7
	rs329122	A	G	JADE2	0.4274	-0.0289529	0.00488358	3.05e-09		0.0005839	0.001743	0.7377	158.4
	rs3766823	A	G	ADGRB2	0.159	0.0393599	0.00638545	7.09e-10		-0.003232	0.002281	0.1565	160
	rs3793577	G	A	ELAVL2	0.494	0.0270309	0.00484976	2.49e-08		-0.004467	0.001761	0.01122	141
	rs3828917	T	G	-	0.9523	0.0671113	0.0120054	2.27e-08		0.002737	0.0043	0.5244	158
	rs3863241	T	C	RP11-531A24.3	0.5507	0.0324982	0.00481521	1.49e-11		-0.002001	0.00172	0.2447	201.8
	rs4300861	T	C	LINC01830	0.6282	0.0307132	0.00494886	5.43e-10		0.0001965	0.001772	0.9117	170.1
	rs4382592	G	T	MED27	0.7038	-0.0302679	0.00525091	8.2e-09		-0.002456	0.001878	0.1908	147.5
	rs4713692	T	C	TBC1D22B	0.6243	-0.0276128	0.00498634	3.07e-08		0.003567	0.001783	0.04542	138.1
	rs569356	G	A	OPRD1	0.1302	-0.037919	0.00690971	4.07005e-08		0.009649	0.002484	0.0001029	125.7
	rs6711584	A	G	AC013727.1	0.5089	0.0322545	0.00483974	2.65583e-11		0.00539	0.001746	0.002024	200.8
	rs6722661	A	G	LINC01104	0.3549	-0.0322543	0.00500354	1.15e-10		-0.001712	0.001795	0.3402	183.9
	rs7032155	A	C	LINC01613	0.6074	0.02775	0.00491358	1.63e-08		-0.002618	0.001768	0.1388	141.8
	rs7241572	A	G	RP11-154H12.3	0.16	0.0365511	0.00597464	9.49e-10		-0.006825	0.002181	0.001752	138.6
	rs7527682	G	A	GAPDHP75	0.4543	-0.026684	0.00482174	3.13e-08		-0.0004829	0.001723	0.7793	136.3
	rs7541875	G	A	HNRNPA1P46	0.5895	0.0273972	0.00484976	1.61e-08		-0.002762	0.001735	0.1113	140.3
	rs7600261	T	C	ERBB4	0.7326	0.0338034	0.00522051	9.47e-11		-0.000426	0.001871	0.8199	172.9
	rs7612999	A	G	ARPP21	0.2386	0.0305231	0.00559546	4.9e-08		-0.0004756	0.002006	0.8126	130.7
	rs761777	G	A	ADGRA1	0.7087	0.0345341	0.00554469	4.71e-10		-0.0005626	0.001969	0.775	190.1
	rs7675588	A	C	RP11-576N17.4	0.7694	-0.0335228	0.00595438	1.8e-08		0.003296	0.002128	0.1214	154
	rs7685686	G	A	HTT	0.5666	-0.0279222	0.00489191	1.14e-08		0.001416	0.001742	0.4161	147.8
	rs773109	A	G	RAB5B	0.3191	-0.0380572	0.00510213	8.71e-14		5.46e-05	0.001822	0.9761	243.1
	rs7942368	T	C	RP11-21L23.4	0.7525	-0.0339683	0.00591917	9.54e-09		-0.0009458	0.002142	0.6587	165.9
	rs903678	A	G	IPO9	0.3032	0.0277378	0.00508463	4.89e-08		-0.006622	0.001819	0.0002732	125.5
	rs9372625	A	G	RP11-436D23.1	0.4076	-0.037727	0.0049537	2.62e-14		-0.002527	0.001779	0.1554	265.5
	rs9373363	G	A	HIVEP2	0.7495	-0.0326836	0.00555966	4.13e-09		-0.004082	0.002011	0.04238	154.9
	rs9396740	A	G	RP1-130G2.1	0.2654	-0.031493	0.0055587	1.47e-08		-0.001278	0.001989	0.5205	149.3
	rs942065	A	G	UNC79	0.3817	0.0307384	0.00500925	8.45e-10		0.0001288	0.001797	0.9429	172.2
	rs9529055	A	G	PCDH9	0.4911	0.0266604	0.00481637	3.10549e-08		-0.006688	0.00172	0.0001012	137.2
	rs9615905	T	C	-	0.5606	0.0275657	0.0048378	1.21e-08		0.0005746	0.001724	0.739	144.5
	rs9636202	A	G	PGPEP1	0.2435	-0.035044	0.00547191	1.51e-10		-0.002502	0.001958	0.2014	174.7
	rs9940128	A	G	FTO	0.4433	0.0332513	0.00486305	8.05749e-12		0.01093	0.001739	3.25e-10	210.7
	Abbreviations:EAF, effect allele frequency; SNP, single-nucleotide polymorphism; SE, standard error.
	Annotation：The red fonts represent what were excluded to avoid potential polytropy

## Sheet: Sup Tab S4. GERD to Ins_SNPs
	Supplementary Tables 3 S4. Selected instrumental variables for gastroesophageal reflux disease and their associations with insomnia.
	SNP	Effect_allele	Other_allele	Nearby gene	EAF	Gastroesophageal reflux disease				Insomnia			F
						beta_exposure	se_exposure	pval_exposure		beta_outcome	se_outcome	pval_outcome
	rs10010963	T	C	C4orf45	0.3728	-0.0269803	0.00494665	4.91779e-08		-0.00389117	0.005248	0.07669	131.4
	rs1011407	G	A	BCL11A	0.1262	-0.0420618	0.00735917	1.09343e-08		0.00259798	0.007799	0.4514	150.7
	rs10133111	A	G	TRAF3	0.1879	0.0417875	0.00650789	1.35338e-10		0.00389117	0.00687	0.1846	205.8
	rs1021363	G	A	SORCS3	0.662	-0.031217	0.00502204	5.09976e-10		-0.00302947	0.005337	0.1682	168.4
	rs11762636	A	C	MAD1L1	0.2127	-0.0514827	0.00625598	1.88235e-16		-0.0102388	0.006636	0.0003818	342.9
	rs11953061	T	C	LMNB1	0.674	0.0281599	0.00508694	3.09949e-08		0.00518051	0.005423	0.03496	134.5
	rs12204714	T	C	ESR1	0.3201	-0.028817	0.00499422	7.9241e-09		-0.00173371	0.005286	0.4899	139.6
	rs12357321	A	G	CASC10	0.33	0.0317159	0.00523077	1.33325e-09		0.00389117	0.005585	0.09302	171.7
	rs12453010	T	C	snoZ178	0.6074	0.0296967	0.00493315	1.74606e-09		0.00817418	0.005253	0.0004211	162.4
	rs12967855	G	A	CELF4	0.3419	-0.0365451	0.00513354	1.08793e-12		-0.00216606	0.005456	0.3228	232.1
	rs12997558	A	G	AC010739.1	0.3588	0.0278184	0.00502214	3.03941e-08		0.00173371	0.005339	0.5109	137.5
	rs13107325	T	C	SLC39A8	0.0795	0.0701443	0.00918312	2.19938e-14		0.0111474	0.009619	0.007066	278.1
	rs1334297	A	G	PCDH17	0.2127	-0.0387984	0.00545512	1.1413e-12		-0.000434077	0.005796	0.9121	194.7
	rs13409451	G	A	ARHGAP15	0.6292	-0.0277081	0.00493183	1.92943e-08		-0.00616713	0.005244	0.006918	138.3
	rs1431196	G	A	DCC	0.6004	0.0324197	0.00486448	2.65461e-11		0.00646604	0.005176	0.003541	194.7
	rs1479405	T	C	RERG	0.664	0.0314843	0.0051514	9.85213e-10		0.00560945	0.005457	0.01581	170.8
	rs1510719	C	T	MAML3	0.6332	-0.0388844	0.00494701	3.83619e-15		-0.00366348	0.005261	0.1101	271.3
	rs1596747	G	A	PCGEM1	0.5288	0.0310869	0.00480742	1.00344e-10		0.00518051	0.005097	0.01556	186
	rs1716171	T	C	MPHOSPH9	0.7674	0.0383981	0.00590382	7.82528e-11		0.00974997	0.006267	0.0003477	203.3
	rs1883842	G	T	PTPRT	0.2525	0.0308332	0.00536826	9.26766e-09		0.00389117	0.005726	0.1161	138.6
	rs1937450	G	T	PDE4B	0.4602	0.0315845	0.00484484	7.06806e-11		0.00217692	0.005186	0.3376	191.4
	rs2023878	T	C	CRTC1	0.7863	-0.0362846	0.00611913	3.03501e-09		-0.00165346	0.006501	0.5535	170.8
	rs2043539	A	G	TMEM106B	0.5934	0.0272058	0.00486485	2.24042e-08		0.000867722	0.005163	0.661	137.9
	rs2106353	T	G	GRM8	0.8012	0.0367491	0.00572505	1.37177e-10		0.00346053	0.006092	0.1748	166.1
	rs215614	A	G	PDE1C	0.659	-0.0328541	0.00497715	4.08413e-11		-0.00346053	0.00527	0.1463	187.3
	rs2164300	T	C	AC112518.3	0.508	-0.0264751	0.00482677	4.13352e-08		-0.00475116	0.005129	0.03669	135.3
	rs2240326	A	G	RBM5	0.507	-0.0471681	0.00481335	1.13214e-22		-0.00846382	0.005102	0.0001336	429.7
	rs2396133	G	A	AC073071.1	0.504	0.0293547	0.00481787	1.10889e-09		0.00774778	0.005123	0.0003913	166.3
	rs2396766	A	G	FOXP2	0.4085	0.0322057	0.00481878	2.33507e-11		0.0107239	0.005121	2.23e-06	193.5
	rs2734839	T	C	DRD2	0.6133	-0.0283478	0.00492778	8.78537e-09		-0.00560945	0.005227	0.01534	147.2
	rs2744961	T	C	C6orf106	0.3549	0.0292007	0.00501549	5.81126e-09		0.00560945	0.005314	0.01317	150.7
	rs2782641	A	G	PTPRF	0.6292	0.0270882	0.00494583	4.32643e-08		0.00300702	0.005271	0.1901	132.2
	rs2815749	G	A	RPL31P12	0.8191	0.0388767	0.0060216	1.07359e-10		0.00704904	0.006437	0.01156	172.9
	rs2834005	C	T	AP000282.2	0.3072	0.0296997	0.0051734	9.42041e-09		-0.00147912	0.005478	0.529	145
	rs324769	T	C	RP11-384P14.1	0.5338	-0.0267699	0.00483328	3.04775e-08		-0.008641	0.005135	0.0001032	137.7
	rs329122	A	G	JADE2	0.4274	-0.0289529	0.00488358	3.05485e-09		0.000867722	0.005165	0.703	158.4
	rs3766823	A	G	ADGRB2	0.159	0.0393599	0.00638545	7.09316e-10		0.00774778	0.006743	0.00682	160
	rs3793577	G	A	ELAVL2	0.494	0.0270309	0.00484976	2.49436e-08		0.00104356	0.005219	0.6446	141
	rs3828917	T	G	-	0.9523	0.0671113	0.0120054	2.26945e-08		0.00302947	0.01273	0.5883	158
	rs3863241	T	C	RP11-531A24.3	0.5507	0.0324982	0.00481521	1.48799e-11		0.00895122	0.005098	5.09e-05	201.8
	rs4300861	T	C	LINC01830	0.6282	0.0307132	0.00494886	5.431e-10		0.00173371	0.005251	0.408	170.1
	rs4382592	G	T	MED27	0.7038	-0.0302679	0.00525091	8.19917e-09		-0.00902574	0.005559	0.0002319	147.5
	rs4713692	T	C	TBC1D22B	0.6243	-0.0276128	0.00498634	3.06507e-08		-0.00265731	0.005284	0.2504	138.1
	rs569356	G	A	OPRD1	0.1302	-0.037919	0.00690971	4.07005e-08		-0.0105947	0.007392	0.0009755	125.7
	rs6711584	A	G	AC013727.1	0.5089	0.0322545	0.00483974	2.65583e-11		0.00732095	0.005172	0.001112	200.8
	rs6722661	A	G	LINC01104	0.3549	-0.0322543	0.00500354	1.14623e-10		-0.00638744	0.005324	0.00574	183.9
	rs7032155	A	C	LINC01613	0.6074	0.02775	0.00491358	1.62686e-08		0.00581487	0.005241	0.0106	141.8
	rs7241572	A	G	RP11-154H12.3	0.16	0.0365511	0.00597464	9.49336e-10		0.00302947	0.006455	0.2937	138.6
	rs7527682	G	A	GAPDHP75	0.4543	-0.026684	0.00482174	3.12831e-08		-0.00130093	0.005106	0.5872	136.3
	rs7541875	G	A	HNRNPA1P46	0.5895	0.0273972	0.00484976	1.61213e-08		0.00860017	0.005137	0.0001436	140.3
	rs7600261	T	C	ERBB4	0.7326	0.0338034	0.00522051	9.47327e-11		0.00302947	0.005541	0.1907	172.9
	rs7612999	A	G	ARPP21	0.2386	0.0305231	0.00559546	4.89824e-08		0.00130093	0.005945	0.5731	130.7
	rs761777	G	A	ADGRA1	0.7087	0.0345341	0.00554469	4.71455e-10		0.00173371	0.005834	0.4722	190.1
	rs7675588	A	C	RP11-576N17.4	0.7694	-0.0335228	0.00595438	1.80264e-08		-0.00603796	0.006295	0.03132	154
	rs7685686	G	A	HTT	0.5666	-0.0279222	0.00489191	1.14427e-08		-0.00449643	0.005164	0.04573	147.8
	rs773109	A	G	RAB5B	0.3191	-0.0380572	0.00510213	8.71365e-14		-0.00691664	0.005406	0.003131	243.1
	rs7942368	T	C	RP11-21L23.4	0.7525	-0.0339683	0.00591917	9.54135e-09		-0.00283213	0.006352	0.3036	165.9
	rs903678	A	G	IPO9	0.3032	0.0277378	0.00508463	4.89091e-08		0.00646604	0.005386	0.004873	125.5
	rs9372625	A	G	RP11-436D23.1	0.4076	-0.037727	0.0049537	2.61818e-14		-0.00397017	0.005273	0.08312	265.5
	rs9373363	G	A	HIVEP2	0.7495	-0.0326836	0.00555966	4.13457e-09		-0.00366348	0.005966	0.1588	154.9
	rs9396740	A	G	RP1-130G2.1	0.2654	-0.031493	0.0055587	1.46562e-08		0.00173371	0.005894	0.5341	149.3
	rs942065	A	G	UNC79	0.3817	0.0307384	0.00500925	8.44559e-10		0.00130484	0.005327	0.5678	172.2
	rs9529055	A	G	PCDH9	0.4911	0.0266604	0.00481637	3.10549e-08		0.00346053	0.005098	0.1396	137.2
	rs9615905	T	C	-	0.5606	0.0275657	0.0048378	1.21233e-08		0.00130093	0.005111	0.5608	144.5
	rs9636202	A	G	PGPEP1	0.2435	-0.035044	0.00547191	1.51022e-10		-0.00208963	0.005805	0.4037	174.7
	rs9940128	A	G	FTO	0.4433	0.0332513	0.00486305	8.05749e-12		0.00130093	0.005153	0.5256	210.7
	Abbreviations: EAF, effect allele frequency; SNP, single-nucleotide polymorphism; SE, standard error.
	Annotation：The red fonts represent what were excluded to avoid potential polytropy.

## Sheet: Sup Tab S5. GERD to Mor_SNPs
	Supplementary Tables 3 S5. Selected instrumental variables for gastroesophageal reflux disease and their associations with morningness.
	SNP	Effect_allele	Other_allele	Nearby gene	EAF	Gastroesophageal reflux disease				Morningness			F
						beta_exposure	se_exposure	pval_exposure		beta_outcome	se_outcome	pval_outcome
	rs1011407	G	A	BCL11A	0.1262	-0.0420618	0.00735917	1.09e-08		0.00628	0.00343	0.06713	150.7
	rs10133111	A	G	TRAF3	0.1879	0.0417875	0.00650789	1.35e-10		-0.0006236	0.003021	0.8365	205.8
	rs1021363	G	A	SORCS3	0.662	-0.031217	0.00502204	5.1e-10		-0.0001083	0.002346	0.9632	168.4
	rs11762636	A	C	MAD1L1	0.2127	-0.0514827	0.00625598	1.88e-16		-0.004494	0.002906	0.122	342.9
	rs11953061	T	C	LMNB1	0.674	0.0281599	0.00508694	3.1e-08		0.001927	0.002384	0.419	134.5
	rs12204714	T	C	ESR1	0.3201	-0.028817	0.00499422	7.92e-09		-0.002485	0.002323	0.2848	139.6
	rs12357321	A	G	CASC10	0.33	0.0317159	0.00523077	1.33e-09		-0.001355	0.002456	0.581	171.7
	rs12453010	T	C	snoZ178	0.6074	0.0296967	0.00493315	1.74606e-09		-0.008054	0.00231	0.0004891	162.4
	rs12967855	G	A	CELF4	0.3419	-0.0365451	0.00513354	1.09e-12		0.001518	0.002398	0.5266	232.1
	rs12997558	A	G	AC010739.1	0.3588	0.0278184	0.00502214	3.04e-08		0.001085	0.002346	0.6438	137.5
	rs13107325	T	C	SLC39A8	0.0795	0.0701443	0.00918312	2.2e-14		0.0101	0.00425	0.01742	278.1
	rs1334297	A	G	PCDH17	0.2127	-0.0387984	0.00545512	1.14e-12		-0.006128	0.002547	0.01613	194.7
	rs13409451	G	A	ARHGAP15	0.6292	-0.0277081	0.00493183	1.92943e-08		-0.01429	0.002304	5.59e-10	138.3
	rs1431196	G	A	DCC	0.6004	0.0324197	0.00486448	2.65e-11		-0.002614	0.002275	0.2505	194.7
	rs1479405	T	C	RERG	0.664	0.0314843	0.0051514	9.85e-10		0.004619	0.002401	0.05438	170.8
	rs1510719	C	T	MAML3	0.6332	-0.0388844	0.00494701	3.84e-15		0.0004228	0.002311	0.8548	271.3
	rs1596747	G	A	PCGEM1	0.5288	0.0310869	0.00480742	1e-10		0.0008428	0.00224	0.7068	186
	rs1716171	T	C	MPHOSPH9	0.7674	0.0383981	0.00590382	7.83e-11		-0.001515	0.002748	0.5815	203.3
	rs1883842	G	T	PTPRT	0.2525	0.0308332	0.00536826	9.27e-09		-0.001491	0.002517	0.5535	138.6
	rs1937450	G	T	PDE4B	0.4602	0.0315845	0.00484484	7.07e-11		0.002689	0.00228	0.2383	191.4
	rs2023878	T	C	CRTC1	0.7863	-0.0362846	0.00611913	3.04e-09		-0.004779	0.002857	0.09438	170.8
	rs2043539	A	G	TMEM106B	0.5934	0.0272058	0.00486485	2.24e-08		0.004633	0.00227	0.04128	137.9
	rs2106353	T	G	GRM8	0.8012	0.0367491	0.00572505	1.37e-10		-0.0007221	0.002681	0.7877	166.1
	rs215614	A	G	PDE1C	0.659	-0.0328541	0.00497715	4.08413e-11		0.01023	0.002316	1.01e-05	187.3
	rs2164300	T	C	AC112518.3	0.508	-0.0264751	0.00482677	4.13e-08		-0.002993	0.002254	0.1842	135.3
	rs2240326	A	G	RBM5	0.507	-0.0471681	0.00481335	1.13e-22		0.003194	0.002241	0.1542	429.7
	rs2396133	G	A	AC073071.1	0.504	0.0293547	0.00481787	1.11e-09		-0.003092	0.002251	0.1696	166.3
	rs2396766	A	G	FOXP2	0.4085	0.0322057	0.00481878	2.34e-11		0.00648	0.00225	0.003974	193.5
	rs2734839	T	C	DRD2	0.6133	-0.0283478	0.00492778	8.79e-09		-0.007836	0.002298	0.0006499	147.2
	rs2744961	T	C	C6orf106	0.3549	0.0292007	0.00501549	5.81e-09		-0.001804	0.002336	0.4401	150.7
	rs2782641	A	G	PTPRF	0.6292	0.0270882	0.00494583	4.33e-08		-0.002713	0.002316	0.2413	132.2
	rs2815749	G	A	RPL31P12	0.8191	0.0388767	0.0060216	1.07e-10		-2.36e-05	0.002825	0.9933	172.9
	rs2834005	C	T	AP000282.2	0.3072	0.0296997	0.0051734	9.42e-09		-0.002117	0.002408	0.3793	145
	rs324769	T	C	RP11-384P14.1	0.5338	-0.0267699	0.00483328	3.05e-08		0.0002016	0.002255	0.9288	137.7
	rs329122	A	G	JADE2	0.4274	-0.0289529	0.00488358	3.05e-09		-0.0003669	0.00227	0.8716	158.4
	rs3766823	A	G	ADGRB2	0.159	0.0393599	0.00638545	7.09e-10		-0.002335	0.00297	0.4319	160
	rs3793577	G	A	ELAVL2	0.494	0.0270309	0.00484976	2.49e-08		-0.003101	0.002293	0.1763	141
	rs3828917	T	G	-	0.9523	0.0671113	0.0120054	2.27e-08		0.01384	0.005594	0.01338	158
	rs3863241	T	C	RP11-531A24.3	0.5507	0.0324982	0.00481521	1.49e-11		-0.00187	0.00224	0.4037	201.8
	rs4300861	T	C	LINC01830	0.6282	0.0307132	0.00494886	5.43e-10		0.0003687	0.002308	0.8731	170.1
	rs4382592	G	T	MED27	0.7038	-0.0302679	0.00525091	8.2e-09		-0.00367	0.002446	0.1335	147.5
	rs4713692	T	C	TBC1D22B	0.6243	-0.0276128	0.00498634	3.07e-08		-0.0001551	0.002321	0.9467	138.1
	rs569356	G	A	OPRD1	0.1302	-0.037919	0.00690971	4.07e-08		0.002585	0.00323	0.4235	125.7
	rs6711584	A	G	AC013727.1	0.5089	0.0322545	0.00483974	2.66e-11		0.005981	0.002274	0.00853	200.8
	rs6722661	A	G	LINC01104	0.3549	-0.0322543	0.00500354	1.15e-10		0.004258	0.002336	0.06835	183.9
	rs7032155	A	C	LINC01613	0.6074	0.02775	0.00491358	1.63e-08		0.004562	0.002303	0.04766	141.8
	rs7241572	A	G	RP11-154H12.3	0.16	0.0365511	0.00597464	9.49e-10		-0.002111	0.002838	0.4569	138.6
	rs7527682	G	A	GAPDHP75	0.4543	-0.026684	0.00482174	3.13e-08		0.0001813	0.002244	0.9356	136.3
	rs7541875	G	A	HNRNPA1P46	0.5895	0.0273972	0.00484976	1.61e-08		-0.0002426	0.002258	0.9145	140.3
	rs7600261	T	C	ERBB4	0.7326	0.0338034	0.00522051	9.47e-11		-0.001045	0.002438	0.6682	172.9
	rs7612999	A	G	ARPP21	0.2386	0.0305231	0.00559546	4.9e-08		0.003672	0.002611	0.1596	130.7
	rs761777	G	A	ADGRA1	0.7087	0.0345341	0.00554469	4.71e-10		-0.004507	0.002564	0.07875	190.1
	rs7675588	A	C	RP11-576N17.4	0.7694	-0.0335228	0.00595438	1.8e-08		0.003127	0.002769	0.2588	154
	rs7685686	G	A	HTT	0.5666	-0.0279222	0.00489191	1.14e-08		-0.002887	0.002268	0.2031	147.8
	rs773109	A	G	RAB5B	0.3191	-0.0380572	0.00510213	8.71e-14		0.0001671	0.002373	0.9439	243.1
	rs7942368	T	C	RP11-21L23.4	0.7525	-0.0339683	0.00591917	9.54e-09		0.00162	0.002789	0.5614	165.9
	rs903678	A	G	IPO9	0.3032	0.0277378	0.00508463	4.89091e-08		-0.008288	0.002369	0.0004691	125.5
	rs9372625	A	G	RP11-436D23.1	0.4076	-0.037727	0.0049537	2.62e-14		-0.002561	0.002316	0.2687	265.5
	rs9373363	G	A	HIVEP2	0.7495	-0.0326836	0.00555966	4.13e-09		-0.00461	0.002619	0.07834	154.9
	rs9396740	A	G	RP1-130G2.1	0.2654	-0.031493	0.0055587	1.47e-08		0.002363	0.00259	0.3615	149.3
	rs942065	A	G	UNC79	0.3817	0.0307384	0.00500925	8.45e-10		-0.003718	0.002341	0.1123	172.2
	rs9529055	A	G	PCDH9	0.4911	0.0266604	0.00481637	3.11e-08		-0.004082	0.00224	0.06845	137.2
	rs9615905	T	C	-	0.5606	0.0275657	0.0048378	1.21e-08		0.005465	0.002245	0.01492	144.5
	rs9636202	A	G	PGPEP1	0.2435	-0.035044	0.00547191	1.51022e-10		-0.01381	0.002552	6.2e-08	174.7
	rs9940128	A	G	FTO	0.4433	0.0332513	0.00486305	8.05749e-12		0.02048	0.002265	1.51e-19	210.7
	Abbreviations: EAF, effect allele frequency; SNP, single-nucleotide polymorphism; SE, standard error.
	Annotation：The red fonts represent what were excluded to avoid potential polytropy.

## Sheet: Sup Tab S6. GERD to Nap_SNPs
	Supplementary Tables 3 S6. Selected instrumental variables for gastroesophageal reflux disease and their associations with daytime napping.
	SNP	Effect_allele	Other_allele	Nearby gene	EAF	Gastroesophageal reflux disease				Daytime napping			F
						beta_exposure	se_exposure	pval_exposure		beta_outcome	se_outcome	pval_outcome
	rs10010963	T	C	C4orf45	0.3728	-0.0269803	0.00494665	4.91779e-08		0.00200236	0.01064	0.6676	205.2
	rs1011407	G	A	BCL11A	0.1262	-0.0420618	0.00735917	1.09343e-08		-0.0177288	0.01604	0.01101	235.2
	rs10133111	A	G	TRAF3	0.1879	0.0417875	0.00650789	1.35338e-10		0.00646604	0.01388	0.288	321.3
	rs1021363	G	A	SORCS3	0.662	-0.031217	0.00502204	5.09976e-10		0.00265731	0.01083	0.5693	262.9
	rs11762636	A	C	MAD1L1	0.2127	-0.0514827	0.00625598	1.88235e-16		0.00389117	0.01337	0.4832	535.4
	rs11953061	T	C	LMNB1	0.674	0.0281599	0.00508694	3.09949e-08		0.00817418	0.01097	0.08732	210.1
	rs12204714	T	C	ESR1	0.3201	-0.028817	0.00499422	7.9241e-09		0.00104356	0.01071	0.8228	217.9
	rs12357321	A	G	CASC10	0.33	0.0317159	0.00523077	1.33325e-09		-0.00952795	0.01138	0.05377	268.2
	rs12453010	T	C	snoZ178	0.6074	0.0296967	0.00493315	1.74606e-09		0.00689371	0.01063	0.1369	253.6
	rs12967855	G	A	CELF4	0.3419	-0.0365451	0.00513354	1.08793e-12		0.00696077	0.0111	0.1498	362.4
	rs12997558	A	G	AC010739.1	0.3588	0.0278184	0.00502214	3.03941e-08		0.00560945	0.0108	0.2302	214.6
	rs13107325	T	C	SLC39A8	0.0795	0.0701443	0.00918312	2.19938e-14		-0.00471589	0.01957	0.5774	434.3
	rs1334297	A	G	PCDH17	0.2127	-0.0387984	0.00545512	1.1413e-12		0.014933	0.01181	0.003623	304
	rs13409451	G	A	ARHGAP15	0.6292	-0.0277081	0.00493183	1.92943e-08		-0.000782434	0.01062	0.8625	216
	rs1431196	G	A	DCC	0.6004	0.0324197	0.00486448	2.65461e-11		0.00432137	0.01048	0.3267	304.1
	rs1479405	T	C	RERG	0.664	0.0314843	0.0051514	9.85213e-10		-0.00555086	0.01109	0.2489	266.7
	rs1510719	C	T	MAML3	0.6332	-0.0388844	0.00494701	3.83619e-15		0.00560945	0.01064	0.2162	423.5
	rs1596747	G	A	PCGEM1	0.5288	0.0310869	0.00480742	1.00344e-10		0	0.01034	0.9973	290.3
	rs1716171	T	C	MPHOSPH9	0.7674	0.0383981	0.00590382	7.82528e-11		-0.00860017	0.0126	0.11	317.4
	rs1883842	G	T	PTPRT	0.2525	0.0308332	0.00536826	9.26766e-09		0.00902574	0.01156	0.07088	216.3
	rs1937450	G	T	PDE4B	0.4602	0.0315845	0.00484484	7.06806e-11		0.0101943	0.0105	0.0256	298.8
	rs2023878	T	C	CRTC1	0.7863	-0.0362846	0.00611913	3.03501e-09		0.00817418	0.01311	0.1415	266.7
	rs2043539	A	G	TMEM106B	0.5934	0.0272058	0.00486485	2.24042e-08		0.00902574	0.01045	0.04359	215.3
	rs2106353	T	G	GRM8	0.8012	0.0367491	0.00572505	1.37177e-10		0.00432137	0.01233	0.3997	259.4
	rs215614	A	G	PDE1C	0.659	-0.0328541	0.00497715	4.08413e-11		-0.00518051	0.01067	0.254	292.5
	rs2164300	T	C	AC112518.3	0.508	-0.0264751	0.00482677	4.13352e-08		-0.00560945	0.01039	0.2256	211.2
	rs2240326	A	G	RBM5	0.507	-0.0471681	0.00481335	1.13214e-22		0.0103	0.01033	0.02089	671
	rs2396133	G	A	AC073071.1	0.504	0.0293547	0.00481787	1.10889e-09		-0.00445255	0.01038	0.3219	259.7
	rs2396766	A	G	FOXP2	0.4085	0.0322057	0.00481878	2.33507e-11		0.00689371	0.01038	0.1223	302.2
	rs2734839	T	C	DRD2	0.6133	-0.0283478	0.00492778	8.78537e-09		-0.00774778	0.01057	0.0875	229.8
	rs2744961	T	C	C6orf106	0.3549	0.0292007	0.00501549	5.81126e-09		0.00774778	0.01075	0.09256	235.4
	rs2782641	A	G	PTPRF	0.6292	0.0270882	0.00494583	4.32643e-08		-0.00130093	0.01068	0.787	206.4
	rs2815749	G	A	RPL31P12	0.8191	0.0388767	0.0060216	1.07359e-10		0.000869459	0.01302	0.878	270
	rs2834005	C	T	AP000282.2	0.3072	0.0296997	0.0051734	9.42041e-09		-0.00524305	0.01112	0.2783	226.3
	rs324769	T	C	RP11-384P14.1	0.5338	-0.0267699	0.00483328	3.04775e-08		-0.00718148	0.01041	0.1111	215
	rs329122	A	G	JADE2	0.4274	-0.0289529	0.00488358	3.05485e-09		-0.00418937	0.01048	0.357	247.3
	rs3766823	A	G	ADGRB2	0.159	0.0393599	0.00638545	7.09316e-10		0.000867722	0.01368	0.9126	249.8
	rs3793577	G	A	ELAVL2	0.494	0.0270309	0.00484976	2.49436e-08		0.00160987	0.01057	0.729	220.2
	rs3828917	T	G	-	0.9523	0.0671113	0.0120054	2.26945e-08		-0.0145735	0.02624	0.2014	246.7
	rs3863241	T	C	RP11-531A24.3	0.5507	0.0324982	0.00481521	1.48799e-11		0.000391041	0.01033	0.9331	315.1
	rs4300861	T	C	LINC01830	0.6282	0.0307132	0.00494886	5.431e-10		0.0199467	0.01059	1.33e-05	265.6
	rs4382592	G	T	MED27	0.7038	-0.0302679	0.00525091	8.19917e-09		0.00217692	0.0113	0.6571	230.3
	rs4713692	T	C	TBC1D22B	0.6243	-0.0276128	0.00498634	3.06507e-08		-0.00423322	0.01071	0.3632	215.6
	rs569356	G	A	OPRD1	0.1302	-0.037919	0.00690971	4.07005e-08		0.0094509	0.01482	0.1399	196.3
	rs6711584	A	G	AC013727.1	0.5089	0.0322545	0.00483974	2.65583e-11		-0.00353211	0.01049	0.4379	313.5
	rs6722661	A	G	LINC01104	0.3549	-0.0322543	0.00500354	1.14623e-10		-0.000869459	0.01078	0.8528	287.2
	rs7032155	A	C	LINC01613	0.6074	0.02775	0.00491358	1.62686e-08		0.00550688	0.01062	0.2335	221.4
	rs7241572	A	G	RP11-154H12.3	0.16	0.0365511	0.00597464	9.49336e-10		0.00518051	0.01302	0.343	216.5
	rs7527682	G	A	GAPDHP75	0.4543	-0.026684	0.00482174	3.12831e-08		-0.000867722	0.01034	0.8139	212.8
	rs7541875	G	A	HNRNPA1P46	0.5895	0.0273972	0.00484976	1.61213e-08		0.00689371	0.01041	0.1195	219
	rs7600261	T	C	ERBB4	0.7326	0.0338034	0.00522051	9.47327e-11		0.0136797	0.01117	0.005415	269.9
	rs7612999	A	G	ARPP21	0.2386	0.0305231	0.00559546	4.89824e-08		0.00860017	0.012	0.1061	204.1
	rs761777	G	A	ADGRA1	0.7087	0.0345341	0.00554469	4.71455e-10		0.00130093	0.01182	0.7726	296.9
	rs7675588	A	C	RP11-576N17.4	0.7694	-0.0335228	0.00595438	1.80264e-08		-0.00646604	0.01274	0.2277	240.4
	rs7685686	G	A	HTT	0.5666	-0.0279222	0.00489191	1.14427e-08		-0.0070049	0.01048	0.1231	230.8
	rs773109	A	G	RAB5B	0.3191	-0.0380572	0.00510213	8.71365e-14		-0.0110399	0.01099	0.02088	379.5
	rs7942368	T	C	RP11-21L23.4	0.7525	-0.0339683	0.00591917	9.54135e-09		-0.00270101	0.0129	0.6304	259.1
	rs903678	A	G	IPO9	0.3032	0.0277378	0.00508463	4.89091e-08		0.0273496	0.01082	4.78e-09	196
	rs9372625	A	G	RP11-436D23.1	0.4076	-0.037727	0.0049537	2.61818e-14		0	0.01069	0.9714	414.5
	rs9373363	G	A	HIVEP2	0.7495	-0.0326836	0.00555966	4.13457e-09		-0.00572685	0.01211	0.2775	241.8
	rs9396740	A	G	RP1-130G2.1	0.2654	-0.031493	0.0055587	1.46562e-08		-0.0116194	0.01201	0.02592	233.1
	rs942065	A	G	UNC79	0.3817	0.0307384	0.00500925	8.44559e-10		8.68676e-05	0.0108	0.9877	268.9
	rs9529055	A	G	PCDH9	0.4911	0.0266604	0.00481637	3.10549e-08		-0.000825944	0.01033	0.8531	214.2
	rs9615905	T	C	-	0.5606	0.0275657	0.0048378	1.21233e-08		0.0107239	0.01035	0.01836	225.7
	rs9636202	A	G	PGPEP1	0.2435	-0.035044	0.00547191	1.51022e-10		-0.00753485	0.0118	0.1424	272.8
	rs9940128	A	G	FTO	0.4433	0.0332513	0.00486305	8.05749e-12		-0.00607904	0.01045	0.1809	329
	Abbreviations: EAF, effect allele frequency; SNP, single-nucleotide polymorphism; SE, standard error.

## Sheet: Sup Tab S7. GERD to Dur_SNPs
	Supplementary Tables 3 S7. Selected instrumental variables for gastroesophageal reflux disease and their associations with sleep duration.
	SNP	Effect_allele	Other_allele	Nearby gene	EAF	Gastroesophageal reflux disease				Sleep duration			F
						beta_exposure	se_exposure	pval_exposure		beta_outcome	se_outcome	pval_outcome
	rs10010963	T	C	C4orf45	0.3728	-0.0269803	0.00494665	4.92e-08		-0.004612	0.00252	0.06716	131.4
	rs1011407	G	A	BCL11A	0.1262	-0.0420618	0.00735917	1.09e-08		-0.006483	0.003745	0.08347	150.7
	rs10133111	A	G	TRAF3	0.1879	0.0417875	0.00650789	1.35e-10		0.002003	0.0033	0.5439	205.8
	rs1021363	G	A	SORCS3	0.662	-0.031217	0.00502204	5.1e-10		-0.002384	0.002563	0.3523	168.4
	rs11762636	A	C	MAD1L1	0.2127	-0.0514827	0.00625598	1.88235e-16		0.01899	0.003173	2.17e-09	342.9
	rs11953061	T	C	LMNB1	0.674	0.0281599	0.00508694	3.1e-09		0.0004188	0.002604	0.8722	134.5
	rs12204714	T	C	ESR1	0.3201	-0.028817	0.00499422	7.92e-09		-0.001078	0.002537	0.6708	139.6
	rs12357321	A	G	CASC10	0.33	0.0317159	0.00523077	1.33325e-09		-0.0116	0.002681	1.51e-05	171.7
	rs12453010	T	C	snoZ178	0.6074	0.0296967	0.00493315	1.75e-09		-0.00741	0.002523	0.003313	162.4
	rs12967855	G	A	CELF4	0.3419	-0.0365451	0.00513354	1.09e-12		0.0001506	0.002619	0.9541	232.1
	rs12997558	A	G	AC010739.1	0.3588	0.0278184	0.00502214	3.04e-08		0.004893	0.002562	0.05617	137.5
	rs13107325	T	C	SLC39A8	0.0795	0.0701443	0.00918312	2.19938e-14		-0.03055	0.004638	4.47e-11	278.1
	rs1334297	A	G	PCDH17	0.2127	-0.0387984	0.00545512	1.14e-12		0.0008874	0.002782	0.7497	194.7
	rs13409451	G	A	ARHGAP15	0.6292	-0.0277081	0.00493183	1.93e-08		0.001801	0.002514	0.4738	138.3
	rs1431196	G	A	DCC	0.6004	0.0324197	0.00486448	2.65e-11		-0.001987	0.002484	0.4237	194.7
	rs1479405	T	C	RERG	0.664	0.0314843	0.0051514	9.85e-10		-0.00512	0.002622	0.05081	170.8
	rs1510719	C	T	MAML3	0.6332	-0.0388844	0.00494701	3.84e-15		0.008068	0.002524	0.001389	271.3
	rs1596747	G	A	PCGEM1	0.5288	0.0310869	0.00480742	1e-10		-0.00142	0.002446	0.5614	186
	rs1716171	T	C	MPHOSPH9	0.7674	0.0383981	0.00590382	7.83e-11		-0.01213	0.002999	5.22e-05	203.3
	rs1883842	G	T	PTPRT	0.2525	0.0308332	0.00536826	9.27e-09		-0.001305	0.00275	0.6351	138.6
	rs1937450	G	T	PDE4B	0.4602	0.0315845	0.00484484	7.06806e-11		-0.01235	0.002489	6.94e-07	191.4
	rs2023878	T	C	CRTC1	0.7863	-0.0362846	0.00611913	3.04e-09		0.002571	0.003117	0.4095	170.8
	rs2043539	A	G	TMEM106B	0.5934	0.0272058	0.00486485	2.24042e-08		0.009307	0.002478	0.0001726	137.9
	rs2106353	T	G	GRM8	0.8012	0.0367491	0.00572505	1.37e-10		0.002319	0.002927	0.4283	166.1
	rs215614	A	G	PDE1C	0.659	-0.0328541	0.00497715	4.08e-11		-0.004795	0.00253	0.05804	187.3
	rs2164300	T	C	AC112518.3	0.508	-0.0264751	0.00482677	4.13e-08		0.0004347	0.002462	0.8599	135.3
	rs2240326	A	G	RBM5	0.507	-0.0471681	0.00481335	1.13e-22		0.006077	0.002447	0.01302	429.7
	rs2396133	G	A	AC073071.1	0.504	0.0293547	0.00481787	1.11e-09		-0.001541	0.002458	0.5309	166.3
	rs2396766	A	G	FOXP2	0.4085	0.0322057	0.00481878	2.33507e-11		-0.0125	0.002458	3.63e-07	193.5
	rs2734839	T	C	DRD2	0.6133	-0.0283478	0.00492778	8.78537e-09		-0.01182	0.00251	2.5e-06	147.2
	rs2744961	T	C	C6orf106	0.3549	0.0292007	0.00501549	5.81e-09		0.001833	0.002552	0.4726	150.7
	rs2782641	A	G	PTPRF	0.6292	0.0270882	0.00494583	4.33e-08		-0.005788	0.002529	0.02209	132.2
	rs2815749	G	A	RPL31P12	0.8191	0.0388767	0.0060216	1.07e-10		-0.006919	0.003084	0.02484	172.9
	rs2834005	C	T	AP000282.2	0.3072	0.0296997	0.0051734	9.42e-09		0.002631	0.002629	0.3169	145
	rs324769	T	C	RP11-384P14.1	0.5338	-0.0267699	0.00483328	3.05e-08		0.004327	0.002463	0.07904	137.7
	rs329122	A	G	JADE2	0.4274	-0.0289529	0.00488358	3.05485e-09		-0.01225	0.002479	7.76e-07	158.4
	rs3766823	A	G	ADGRB2	0.159	0.0393599	0.00638545	7.09e-10		-0.003616	0.003244	0.265	160
	rs3793577	G	A	ELAVL2	0.494	0.0270309	0.00484976	2.49e-08		-0.007067	0.002504	0.00477	141
	rs3828917	T	G	-	0.9523	0.0671113	0.0120054	2.27e-08		-0.005646	0.006114	0.3558	158
	rs3863241	T	C	RP11-531A24.3	0.5507	0.0324982	0.00481521	1.49e-11		-0.01064	0.002446	1.36e-05	201.8
	rs4300861	T	C	LINC01830	0.6282	0.0307132	0.00494886	5.43e-10		-0.003591	0.00252	0.1542	170.1
	rs4382592	G	T	MED27	0.7038	-0.0302679	0.00525091	8.2e-09		0.003989	0.002671	0.1353	147.5
	rs4713692	T	C	TBC1D22B	0.6243	-0.0276128	0.00498634	3.07e-08		0.002249	0.002535	0.3749	138.1
	rs569356	G	A	OPRD1	0.1302	-0.037919	0.00690971	4.07e-08		0.002333	0.003533	0.509	125.7
	rs6711584	A	G	AC013727.1	0.5089	0.0322545	0.00483974	2.66e-11		-0.003707	0.002483	0.1355	200.8
	rs6722661	A	G	LINC01104	0.3549	-0.0322543	0.00500354	1.15e-10		-0.001047	0.002552	0.6816	183.9
	rs7032155	A	C	LINC01613	0.6074	0.02775	0.00491358	1.63e-08		-0.0002103	0.002513	0.9333	141.8
	rs7241572	A	G	RP11-154H12.3	0.16	0.0365511	0.00597464	9.49e-10		-0.003235	0.003101	0.2967	138.6
	rs7527682	G	A	GAPDHP75	0.4543	-0.026684	0.00482174	3.13e-08		0.001134	0.00245	0.6434	136.3
	rs7541875	G	A	HNRNPA1P46	0.5895	0.0273972	0.00484976	1.61e-08		-0.00558	0.002467	0.02369	140.3
	rs7600261	T	C	ERBB4	0.7326	0.0338034	0.00522051	9.47e-11		0.0007967	0.002661	0.7646	172.9
	rs7612999	A	G	ARPP21	0.2386	0.0305231	0.00559546	4.9e-09		-3.79e-05	0.002854	0.9894	130.7
	rs761777	G	A	ADGRA1	0.7087	0.0345341	0.00554469	4.71e-10		-0.002789	0.0028	0.3192	190.1
	rs7675588	A	C	RP11-576N17.4	0.7694	-0.0335228	0.00595438	1.8e-09		0.00233	0.003026	0.4414	154
	rs7685686	G	A	HTT	0.5666	-0.0279222	0.00489191	1.14e-08		-0.0002669	0.002477	0.9142	147.8
	rs773109	A	G	RAB5B	0.3191	-0.0380572	0.00510213	8.71e-14		-0.000126	0.002591	0.9612	243.1
	rs7942368	T	C	RP11-21L23.4	0.7525	-0.0339683	0.00591917	9.54e-09		-0.005813	0.003045	0.05629	165.9
	rs903678	A	G	IPO9	0.3032	0.0277378	0.00508463	4.89e-08		-0.01082	0.002587	2.88e-05	125.5
	rs9372625	A	G	RP11-436D23.1	0.4076	-0.037727	0.0049537	2.62e-14		0.004032	0.002529	0.1109	265.5
	rs9373363	G	A	HIVEP2	0.7495	-0.0326836	0.00555966	4.13e-09		0.003239	0.002862	0.2578	154.9
	rs9396740	A	G	RP1-130G2.1	0.2654	-0.031493	0.0055587	1.47e-08		-0.002446	0.002828	0.3872	149.3
	rs942065	A	G	UNC79	0.3817	0.0307384	0.00500925	8.45e-10		-0.004023	0.002557	0.1157	172.2
	rs9529055	A	G	PCDH9	0.4911	0.0266604	0.00481637	3.11e-08		0.004053	0.002446	0.0976	137.2
	rs9615905	T	C	-	0.5606	0.0275657	0.0048378	1.21e-08		0.002285	0.002452	0.3515	144.5
	rs9636202	A	G	PGPEP1	0.2435	-0.035044	0.00547191	1.51e-10		0.005505	0.002785	0.04811	174.7
	rs9940128	A	G	FTO	0.4433	0.0332513	0.00486305	8.05749e-12		-0.01696	0.002473	6.9e-12	210.7
	Abbreviations: EAF, effect allele frequency; SNP, single-nucleotide polymorphism; SE, standard error.
	Annotation：The blue fonts represent what were excluded as outliers；the red fonts represent what were excluded to avoid potential polytropy.

## Sheet: Sup Tab S8. GERD to Sno_SNPs
	Supplementary Tables 3 S8. Selected instrumental variables for gastroesophageal reflux disease and their associations with Snoring.
	SNP	Effect_allele	Other_allele	Nearby gene	EAF	Gastroesophageal reflux disease				Snoring			F
						beta_exposure	se_exposure	pval_exposure		beta_outcome	se_outcome	pval_outcome
	rs10010963	T	C	C4orf45	0.3728	-0.0269803	0.00494665	4.91779e-08		-0.00603796	0.005136	0.005891	131.4
	rs1011407	G	A	BCL11A	0.1262	-0.0420618	0.00735917	1.09343e-08		-0.00235155	0.00765	0.4817	150.7
	rs10133111	A	G	TRAF3	0.1879	0.0417875	0.00650789	1.35338e-10		0.00902574	0.006717	0.001928	205.8
	rs1021363	G	A	SORCS3	0.662	-0.031217	0.00502204	5.09976e-10		-0.000434077	0.005225	0.7763	168.4
	rs11762636	A	C	MAD1L1	0.2127	-0.0514827	0.00625598	1.88235e-16		-0.000521466	0.006474	0.8514	342.9
	rs11953061	T	C	LMNB1	0.674	0.0281599	0.00508694	3.09949e-08		0.00346053	0.00531	0.1372	134.5
	rs12204714	T	C	ESR1	0.3201	-0.028817	0.00499422	7.9241e-09		-0.00389117	0.005171	0.1003	139.6
	rs12357321	A	G	CASC10	0.33	0.0317159	0.00523077	1.33325e-09		-0.000173753	0.005472	0.9436	171.7
	rs12453010	T	C	snoZ178	0.6074	0.0296967	0.00493315	1.74606e-09		0.00216606	0.005146	0.2915	162.4
	rs12967855	G	A	CELF4	0.3419	-0.0365451	0.00513354	1.08793e-12		-0.00689371	0.005345	0.003075	232.1
	rs12997558	A	G	AC010739.1	0.3588	0.0278184	0.00502214	3.03941e-08		0.00389117	0.005226	0.07761	137.5
	rs13107325	T	C	SLC39A8	0.0795	0.0701443	0.00918312	2.19938e-14		0.00432137	0.009456	0.2814	278.1
	rs1334297	A	G	PCDH17	0.2127	-0.0387984	0.00545512	1.1413e-12		-0.00774778	0.00567	0.001588	194.7
	rs13409451	G	A	ARHGAP15	0.6292	-0.0277081	0.00493183	1.92943e-08		0.000434077	0.005128	0.8876	138.3
	rs1431196	G	A	DCC	0.6004	0.0324197	0.00486448	2.65461e-11		-0.00130484	0.005069	0.5501	194.7
	rs1479405	T	C	RERG	0.664	0.0314843	0.0051514	9.85213e-10		-0.00226422	0.005349	0.3311	170.8
	rs1510719	C	T	MAML3	0.6332	-0.0388844	0.00494701	3.83619e-15		-0.00100003	0.00515	0.6578	271.3
	rs1596747	G	A	PCGEM1	0.5288	0.0310869	0.00480742	1.00344e-10		0.00603796	0.004991	0.005777	186
	rs1716171	T	C	MPHOSPH9	0.7674	0.0383981	0.00590382	7.82528e-11		0.000217202	0.006116	0.9402	203.3
	rs1883842	G	T	PTPRT	0.2525	0.0308332	0.00536826	9.26766e-09		0.00389117	0.005608	0.1147	138.6
	rs1937450	G	T	PDE4B	0.4602	0.0315845	0.00484484	7.06806e-11		0.00139197	0.005075	0.5266	191.4
	rs2023878	T	C	CRTC1	0.7863	-0.0362846	0.00611913	3.03501e-09		0.000867722	0.006362	0.8033	170.8
	rs2043539	A	G	TMEM106B	0.5934	0.0272058	0.00486485	2.24042e-08		-8.68676e-05	0.005058	0.9608	137.9
	rs2106353	T	G	GRM8	0.8012	0.0367491	0.00572505	1.37177e-10		0.00173371	0.005971	0.5277	166.1
	rs215614	A	G	PDE1C	0.659	-0.0328541	0.00497715	4.08413e-11		-0.00389117	0.005159	0.07562	187.3
	rs2164300	T	C	AC112518.3	0.508	-0.0264751	0.00482677	4.13352e-08		-0.00216606	0.005021	0.3393	135.3
	rs2240326	A	G	RBM5	0.507	-0.0471681	0.00481335	1.13214e-22		-0.00709318	0.004993	0.001038	429.7
	rs2396133	G	A	AC073071.1	0.504	0.0293547	0.00481787	1.10889e-09		-0.00195874	0.005017	0.3647	166.3
	rs2396766	A	G	FOXP2	0.4085	0.0322057	0.00481878	2.33507e-11		0.00216606	0.005013	0.2889	193.5
	rs2734839	T	C	DRD2	0.6133	-0.0283478	0.00492778	8.78537e-09		-0.00173371	0.005118	0.408	147.2
	rs2744961	T	C	C6orf106	0.3549	0.0292007	0.00501549	5.81126e-09		0.00689371	0.005204	0.002507	150.7
	rs2782641	A	G	PTPRF	0.6292	0.0270882	0.00494583	4.32643e-08		-0.000434077	0.005161	0.7983	132.2
	rs2815749	G	A	RPL31P12	0.8191	0.0388767	0.0060216	1.07359e-10		0.00208963	0.006291	0.4443	172.9
	rs2834005	C	T	AP000282.2	0.3072	0.0296997	0.0051734	9.42041e-09		0.000867722	0.005364	0.7478	145
	rs324769	T	C	RP11-384P14.1	0.5338	-0.0267699	0.00483328	3.04775e-08		-0.00550688	0.005028	0.012	137.7
	rs329122	A	G	JADE2	0.4274	-0.0289529	0.00488358	3.05485e-09		-0.00213327	0.005057	0.3342	158.4
	rs3766823	A	G	ADGRB2	0.159	0.0393599	0.00638545	7.09316e-10		-0.000521466	0.006616	0.8509	160
	rs3793577	G	A	ELAVL2	0.494	0.0270309	0.00484976	2.49436e-08		-0.00130093	0.005108	0.5165	141
	rs3828917	T	G	-	0.9523	0.0671113	0.0120054	2.26945e-08		0.00987563	0.01245	0.0689	158
	rs3863241	T	C	RP11-531A24.3	0.5507	0.0324982	0.00481521	1.48799e-11		0.00361969	0.004992	0.09337	201.8
	rs4300861	T	C	LINC01830	0.6282	0.0307132	0.00494886	5.431e-10		0	0.005141	0.9774	170.1
	rs4382592	G	T	MED27	0.7038	-0.0302679	0.00525091	8.19917e-09		-0.00518051	0.005448	0.03252	147.5
	rs4713692	T	C	TBC1D22B	0.6243	-0.0276128	0.00498634	3.06507e-08		-0.0064756	0.005174	0.00388	138.1
	rs569356	G	A	OPRD1	0.1302	-0.037919	0.00690971	4.07005e-08		-0.00353211	0.007211	0.2575	125.7
	rs6711584	A	G	AC013727.1	0.5089	0.0322545	0.00483974	2.65583e-11		0.00475116	0.005064	0.0254	200.8
	rs6722661	A	G	LINC01104	0.3549	-0.0322543	0.00500354	1.14623e-10		-0.00912859	0.00521	5.27e-05	183.9
	rs7032155	A	C	LINC01613	0.6074	0.02775	0.00491358	1.62686e-08		-0.00302947	0.005127	0.1639	141.8
	rs7241572	A	G	RP11-154H12.3	0.16	0.0365511	0.00597464	9.49336e-10		-0.00200236	0.006325	0.4643	138.6
	rs7527682	G	A	GAPDHP75	0.4543	-0.026684	0.00482174	3.12831e-08		0.00581487	0.005	0.007277	136.3
	rs7541875	G	A	HNRNPA1P46	0.5895	0.0273972	0.00484976	1.61213e-08		0.00216606	0.005034	0.3086	140.3
	rs7600261	T	C	ERBB4	0.7326	0.0338034	0.00522051	9.47327e-11		0.000867722	0.005426	0.7771	172.9
	rs7612999	A	G	ARPP21	0.2386	0.0305231	0.00559546	4.89824e-08		-0.000477987	0.005823	0.8484	130.7
	rs761777	G	A	ADGRA1	0.7087	0.0345341	0.00554469	4.71455e-10		0.00560945	0.005707	0.02185	190.1
	rs7675588	A	C	RP11-576N17.4	0.7694	-0.0335228	0.00595438	1.80264e-08		-0.00216606	0.006169	0.417	154
	rs7685686	G	A	HTT	0.5666	-0.0279222	0.00489191	1.14427e-08		-0.00467199	0.005054	0.03342	147.8
	rs773109	A	G	RAB5B	0.3191	-0.0380572	0.00510213	8.71365e-14		-0.00616713	0.00529	0.0072	243.1
	rs7942368	T	C	RP11-21L23.4	0.7525	-0.0339683	0.00591917	9.54135e-09		-0.000608438	0.006219	0.8246	165.9
	rs903678	A	G	IPO9	0.3032	0.0277378	0.00508463	4.89091e-08		-0.00174066	0.005281	0.4441	125.5
	rs9372625	A	G	RP11-436D23.1	0.4076	-0.037727	0.0049537	2.61818e-14		-0.00638744	0.005164	0.00435	265.5
	rs9373363	G	A	HIVEP2	0.7495	-0.0326836	0.00555966	4.13457e-09		0.00259798	0.005833	0.2865	154.9
	rs9396740	A	G	RP1-130G2.1	0.2654	-0.031493	0.0055587	1.46562e-08		-0.00506726	0.005775	0.04382	149.3
	rs942065	A	G	UNC79	0.3817	0.0307384	0.00500925	8.44559e-10		0.00397017	0.005216	0.07929	172.2
	rs9529055	A	G	PCDH9	0.4911	0.0266604	0.00481637	3.10549e-08		-0.00056495	0.004991	0.7869	137.2
	rs9615905	T	C	-	0.5606	0.0275657	0.0048378	1.21233e-08		0.00432137	0.005005	0.05269	144.5
	rs9636202	A	G	PGPEP1	0.2435	-0.035044	0.00547191	1.51022e-10		-0.00291956	0.005687	0.2337	174.7
	rs9940128	A	G	FTO	0.4433	0.0332513	0.00486305	8.05749e-12		0.0128372	0.005044	2.74e-09	210.7
	Abbreviations: EAF, effect allele frequency; SNP, single-nucleotide polymorphism; SE, standard error.
	Annotation：The red fonts represent what were excluded to avoid potential polytropy.
