# Supplementary material for: Causal association of gastroesophageal reflux disease with obstructive sleep apnea and sleep-related phenotypes: a bidirectional two-sample Mendelian randomization study
Source: Front Neurol. 2023 Nov 29;14:1283286. doi: 10.3389/fneur.2023.1283286 (PMC10716286; doi:10.3389/fneur.2023.1283286)
Supplement: Supplementary file 4 [file Data_Sheet_4.XLSX]

## Sheet: Sup Tab S1. OSA to GERD_SNPs
	Supplementary Tables 4 S1. Selected instrumental variables for sleep apnoea and their associations with gastroesophageal reflux disease.
	SNP	Effect_allele	Other_allele	Nearby gene	EAF	Sleep apnoea				Gastroesophageal reflux disease			F
						beta_exposure	se_exposure	pval_exposure		beta_outcome	se_outcome	pval_outcome
	rs1023230	T	C	AL354808.2	0.1561	-0.1107	0.0232	1.83e-06		-0.0188698	0.00683993	0.00580176	706
	rs10507084	T	C	RMST	0.9175	0.1085	0.0163	2.8e-11		0.0120344	0.0102903	0.242207	389.1
	rs10860169	G	A	RP11-541G9.2	0.6421	-0.0653	0.0137	2.01e-06		-0.00452062	0.00497897	0.363908	428
	rs10928560	T	C	RP11-1193F23.1	0.7416	-0.0878	0.0158	2.8e-08		-0.00990359	0.00641587	0.122683	645.8
	rs11758441	T	C	RP11-344J7.4	0.5527	0.0602	0.0129	2.98e-06		0.00776843	0.00483584	0.10818	391.2
	rs12682930	T	G	RNU6-996P	0.9294	-0.1262	0.0262	1.49e-06		-0.00279788	0.00986558	0.776717	456.5
	rs193546	A	G	RGS6	0.3101	0.0739	0.0143	2.27e-07		-0.00204617	0.00537104	0.703231	510.5
	rs1959185	A	G	RNU6ATAC28P	0.1412	0.0856	0.0182	2.58e-06		-0.00459442	0.00699763	0.511458	388
	rs2725231	G	A	PKD2	0.7575	-0.0766	0.0166	4e-06		0.0111761	0.00574504	0.0517333	470.8
	rs4837016	A	G	RP11-184B22.2	0.4245	-0.0706	0.0125	1.527e-08		0.0145916	0.0048625	0.00269234	532.1
	rs4961731	T	C	BNC2	0.0835	0.0959	0.02	1.62e-06		0.0068117	0.00979999	0.48701	307.2
	rs527014	T	C	GLIS1	0.0298	0.1246	0.0238	1.536e-07		-0.0247578	0.0133478	0.0636209	195.8
	rs6021831	G	C	-	0.6153	-0.0632	0.0136	3.47e-06		-0.0125782	0.00494639	0.0109933	412.9
	rs6845679	T	C	CCSER1	0.4473	0.0588	0.0127	3.53e-06		0.00110206	0.00488159	0.82139	373.2
	rs72632980	C	T	C11orf58	0.1531	0.1148	0.0241	1.87e-06		0.00514641	0.00602894	0.393317	747.4
	rs770267	G	A	STARD13	0.8141	0.0769	0.0166	3.83e-06		0.00191857	0.00639541	0.764182	390.8
	rs9510253	T	A	FTH1P7	0.8628	0.0821	0.0176	3.08e-06		0.0122447	0.00753222	0.104025	348.4
	rs9937053	A	G	FTO	0.4433	0.102	0.0125	4.31917e-16		0.0328618	0.00486199	1.39027e-11	1125
	rs996762	G	C	AC007131.2	0.8539	-0.0801	0.0163	8.69e-07		-0.0134624	0.00664985	0.042922	349.5
	Abbreviations: EAF, effect allele frequency; SNP, single-nucleotide polymorphism; SE, standard error.
	Annotation：The blue fonts represent what were excluded as outliers；the red fonts represent what were excluded to avoid potential polytropy.

## Sheet: Sup Tab S2. Doz to GERD_SNPs
	Supplementary Tables 4 S2. Selected instrumental variables for daytime dozing and their associations with gastroesophageal reflux disease.
	SNP	Effect_allele	Other_allele	Nearby gene	EAF	Daytime dozing				Gastroesophageal reflux disease				F
						beta_exposure	se_exposure	pval_exposure		eaf_outcome	beta_outcome	se_outcome	pval_outcome
	rs10942512	A	C	CTD-2232E5.2	0.2853	-0.0338583	0.01594	9.95e-07		NA	0.000175556	0.00529566	0.973554	180.8
	rs12648029	C	T	FAM114A1	0.0427	0.0733517	0.03594	2.68e-06		NA	0.0196997	0.0124094	0.112404	170.1
	rs17158740	A	G	DOCK4	0.0765	0.0629578	0.02724	1.1e-07		NA	-0.00738032	0.00978737	0.45081	216.6
	rs17432675	C	T	LMOD1	0.3549	-0.0325456	0.01563	1.62e-06		NA	-0.0149079	0.00514925	0.00378958	187.6
	rs1846644	C	T	KSR2	0.5626	0.0310043	0.01442	8.63e-07		NA	0.000141796	0.00489822	0.976906	183
	rs3122163	C	T	HCRTR2	0.2137	0.0346285	0.01676	2.16e-06		NA	0.0066814	0.00571525	0.242384	155.8
	rs993109	T	C	RP11-679C8.2	0.3857	0.0289777	0.01458	4.83e-06		NA	-0.00095376	0.00495383	0.847327	153.9
	Abbreviations: EAF, effect allele frequency; SNP, single-nucleotide polymorphism; SE, standard error.

## Sheet: Sup Tab S3. Get to GERD_SNPs
	Supplementary Tables 4 S3. Selected instrumental variables for ease of getting up in the morning and their associations with gastroesophageal reflux disease.
	SNP	Effect_allele	Other_allele	Nearby gene	EAF	Ease of getting up				Gastroesophageal reflux disease			F
						beta_exposure	se_exposure	pval_exposure		beta_outcome	se_outcome	pval_outcome
	rs10175975	T	C	LINC01793	0.7853	0.01337	0.00226	3.3e-09		0.00129846	0.00629189	0.836501	23.3
	rs11643192	A	C	PMFBP1	0.3917	-0.01074	0.001769	1.27e-09		0.00112624	0.00493969	0.819648	21.2
	rs12515274	A	G	TMEM161B-AS1	0.2535	-0.01227	0.001977	5.42e-10		0.00956495	0.00551898	0.0830778	22
	rs12601968	T	G	snoZ178	0.7028	-0.01118	0.001837	1.15759e-09		0.0265031	0.00512944	2.38061e-07	20.2
	rs13116306	T	C	TAPT1-AS1	0.5656	-0.009924	0.001761	1.75e-08		-0.00817764	0.00489546	0.0948296	18.7
	rs1420607	A	G	RP11-22D3.1	0.7425	0.01308	0.00194	1.56e-11		0.00370332	0.00540477	0.493222	25.3
	rs1459192	T	C	AC010376.1	0.3499	-0.01023	0.001835	2.48e-08		0.000879014	0.00512356	0.863781	18.4
	rs1606803	T	C	AC062029.1	0.6978	0.01194	0.001898	3.16e-10		-0.00925137	0.00529963	0.0808697	23.2
	rs17822102	G	A	GNPATP	0.668	0.01105	0.001806	9.44639e-10		-0.029521	0.00505561	5.24383e-09	20.9
	rs2037387	T	C	NRXN1	0.4394	0.01039	0.001752	3.02e-09		0.0109471	0.00488627	0.0250662	20.5
	rs2053457	C	T	PREPL	0.7187	-0.01597	0.001997	1.27e-15		-0.0139303	0.00557748	0.012504	39.8
	rs2193749	T	C	ARID2	0.496	-0.009704	0.001725	1.85e-08		-0.0119437	0.00481724	0.0131617	18.2
	rs2653349	A	G	HCRTR2	0.1839	0.02339	0.0021	8.19e-29		0.00850895	0.00584461	0.145431	63.4
	rs2944822	T	C	CALN1	0.499	0.01014	0.001728	4.41e-09		0.0133166	0.00483542	0.00588787	19.8
	rs301806	C	T	RERE	0.4732	-0.009518	0.001743	4.74e-08		0.0120145	0.00488203	0.0138567	17.4
	rs3735478	T	G	ZMIZ2	0.6958	-0.01069	0.00189	1.54865e-08		-0.0151959	0.00528268	0.00402053	18.7
	rs406952	C	T	SUCLA2P2	0.665	0.01012	0.001775	1.19e-08		0.00257407	0.00495825	0.603657	17.6
	rs4671328	T	G	LINC01122	0.5696	0.01068	0.001751	1.06e-09		0.00427873	0.00486459	0.379093	21.6
	rs4790352	G	A	PAFAH1B1	0.9394	-0.01809	0.003145	8.82e-09		0.0175723	0.00878649	0.0455081	14.4
	rs4853283	G	A	LRRTM4	0.5537	-0.01427	0.001734	1.88e-16		0.000448922	0.00484437	0.926167	38.8
	rs4884166	A	G	MIR5007	0.1879	-0.01228	0.002151	1.14e-08		0.00896695	0.00603226	0.137147	17.8
	rs4958316	A	C	CTB-95D12.1	0.2813	0.01495	0.0019	3.59e-15		0.000892354	0.00529918	0.866273	34.9
	rs9399613	T	C	SAMD5	0.6899	-0.01093	0.001923	1.31713e-08		0.023845	0.00532809	7.62923e-06	19.7
	rs9995419	A	G	TOMM22P4	0.2266	0.01144	0.002021	1.51e-08		-0.00654991	0.00567375	0.248326	17.7
	Abbreviations: EAF, effect allele frequency; SNP, single-nucleotide polymorphism; SE, standard error.
	Annotation：The red fonts represent what were excluded to avoid potential polytropy.

## Sheet: Sup Tab S4. Ins to GERD_SNPs
	Supplementary Tables 4 S4. Selected instrumental variables for insomnia and their associations with gastroesophageal reflux disease.
	SNP	Effect_allele	Other_allele	Nearby gene	EAF	Insomnia				Gastroesophageal reflux disease			F
						beta_exposure	se_exposure	pval_exposure		beta_outcome	se_outcome	pval_outcome
	rs10132715	G	A	LRFN5	0.5179	0.0107239	0.005147	1.71e-06		0.0240288	0.00483377	6.66e-07	22.2
	rs10838708	A	G	PSMC3	0.4503	-0.0115748	0.00517	2.43e-07		-0.00338541	0.00484682	0.484877	25.6
	rs10865954	T	C	KLHDC8B	0.674	0.0111474	0.005394	2.65e-06		0.0220799	0.00510894	1.55e-05	21.1
	rs11134442	A	G	HMP19	0.3917	0.0107239	0.005285	3.74e-06		0.00596092	0.00498996	0.23225	21.2
	rs11202681	C	T	RP11-129G17.2	0.166	0.0136797	0.006721	3.54e-06		0.00655962	0.00641375	0.306429	20
	rs11643079	T	C	ZNF423	0.8658	0.0149403	0.0073	2.69e-06		0.0162439	0.00691748	0.0188624	20.1
	rs11693221	T	C	MEIS1	0.9533	0.0534626	0.01265	2.38e-05		-0.00232253	0.0115978	0.84128	98.4
	rs12047993	A	G	RNU6-1211P	0.2684	-0.0131387	0.005871	2.64e-07		-0.00319775	0.00544598	0.557086	26.2
	rs12603818	C	T	RPL7P48	0.2704	-0.0121104	0.005999	3.32e-06		-0.0020074	0.00561707	0.720811	22.4
	rs12956443	A	C	RP11-762J3.1	0.4165	-0.0106837	0.005146	1.68e-06		-0.00858827	0.00484325	0.0761883	21.4
	rs1327938	T	C	RPP40P2	0.3509	-0.0128255	0.00547	6.38e-08		-0.0159895	0.0050915	0.001687	29
	rs1348244	C	T	snoU13	0.8161	-0.0136762	0.006713	2.72e-06		-0.0157162	0.00626113	0.0120687	21.7
	rs1399296	A	G	RP11-678D18.1	0.2237	0.0132587	0.005865	2.76e-07		0.00293485	0.00555139	0.597035	23.6
	rs1456193	T	C	RP11-384F7.2	0.1928	-0.0162384	0.006676	2.13e-08		-0.0224892	0.00624554	0.000317182	31.7
	rs1476535	C	T	FOXP2	0.504	-0.0115302	0.005209	5.1682e-09		-0.02849	0.00487703	0.0268618	25.7
	rs1509966	A	G	RP11-436D10.3	0.4692	0.0107239	0.005107	1.44e-06		0.00975214	0.00481669	0.0429025	22.1
	rs1547668	A	G	MLN	0.2018	0.0132587	0.006303	8.91e-07		0.0182692	0.00598409	0.00226594	21.9
	rs17327201	C	T	AC013442.1	0.1581	0.0136797	0.00682	4.88e-06		0.00637553	0.00648453	0.325514	19.3
	rs17363806	C	T	RP11-8L2.1	0.0358	-0.0270108	0.01247	6.23e-07		-0.010067	0.0114013	0.377253	19.5
	rs1886715	C	A	GPR139	0.2406	-0.013721	0.006209	3.47e-07		-0.00523679	0.00580893	0.367318	26.6
	rs2748219	C	T	MYO18B	0.665	-0.0108618	0.005406	3.73e-06		-0.0142613	0.00507399	0.00494376	20.3
	rs2944778	T	G	AC079250.1	0.2406	0.0124154	0.005874	1.56e-06		-0.00065248	0.00555785	0.906545	21.8
	rs2956210	A	G	NDUFAF6	0.2763	0.0119931	0.005539	8.14e-07		0.00390098	0.00523404	0.456084	22.2
	rs3733421	T	C	NR3C2	0.4573	0.0103	0.005245	4.2e-06		0.0128643	0.0049132	0.00883644	20.4
	rs4308128	C	A	DPP10	0.494	-0.0105057	0.005103	2.12e-06		-0.00596063	0.00481172	0.21543	21.3
	rs4731905	A	C	CHCHD3	0.2435	0.0119931	0.005867	3.22e-06		0.0160759	0.00553773	0.00369637	20.5
	rs4916720	T	C	RPS3AP22	0.5129	0.0103	0.00513	4.37e-06		0.000384516	0.00482915	0.936536	20.5
	rs4986172	T	C	ACBD4	0.6203	0.0161974	0.005357	5.2e-12		0.0177263	0.00507037	0.000472188	47.8
	rs608475	T	C	RP3-359N14.1	0.2614	-0.0132283	0.005832	1.68e-07		-0.0023698	0.00548464	0.665684	26.1
	rs6938026	G	A	CUL9	0.827	0.0161974	0.006239	2.72e-09		0.0245256	0.00590891	3.32e-05	29
	rs6984111	C	T	MSRA	0.172	0.0187005	0.007393	4.25e-09		0.00370508	0.00655033	0.571643	38.5
	rs7203524	G	T	GNAO1	0.4473	-0.0109954	0.005131	7.79e-07		0.00045565	0.00484245	0.925034	23.1
	rs7669368	A	G	RP11-576N17.4	0.333	0.0115704	0.005463	1.49e-06		0.00179287	0.00516879	0.728693	23
	rs7710039	C	T	RASGRF2	0.3002	-0.011664	0.005763	3.22e-06		-0.00313065	0.0053866	0.561111	22.1
	rs7738649	G	A	MDGA1	0.7475	-0.0121551	0.006004	3.06e-06		-0.0099725	0.00561127	0.0755309	21.6
	rs9389842	A	G	AL356739.1	0.3529	-0.0107727	0.005434	4.79e-06		-0.000303657	0.00511353	0.952647	20.5
	rs9846998	G	A	MFSD1	0.6103	-0.011664	0.005172	2e-07		-0.0127465	0.00485054	0.0085923	25
	rs996482	T	C	SGO1-AS1	0.6978	0.0111474	0.005477	4.24e-06		0.0117264	0.00517057	0.0233348	20.3
	Abbreviations: EAF, effect allele frequency; SNP, single-nucleotide polymorphism; SE, standard error.
	Annotation：The blue fonts represent what were excluded as outliers；the red fonts represent what were excluded to avoid potential polytropy.

## Sheet: Sup Tab S5. Mor to GERD_SNPs
	Supplementary Tables 4 S5. Selected instrumental variables for morningness and their associations with gastroesophageal reflux disease.
	SNP	Effect_allele	Other_allele	Nearby gene	EAF	Morningness				Gastroesophageal reflux disease			F
						beta_exposure	se_exposure	pval_exposure		beta_outcome	se_outcome	pval_outcome
	rs9395520	T	C	PHACTR1	0.6789	0.01797	0.002435	1.58436e-13		-0.0226818	0.00522937	1.44189e-05	48.7
	rs2971970	T	G	EXOC4	0.7982	0.0168	0.002716	6.18796e-10		0.0224832	0.00582897	0.000114718	31.4
	rs2916142	T	C	PITPNC1	0.5736	0.01349	0.002299	4.41699e-09		0.0168193	0.00487246	0.000556624	30.8
	rs3808477	T	C	TRPS1	0.7614	0.01738	0.002495	3.26237e-12		-0.018218	0.00534884	0.000659279	37.9
	rs7196720	T	C	RBBP6	0.5398	0.01254	0.002241	2.2e-08		0.0136306	0.00481404	0.00463423	27
	rs6131942	A	G	PCSK2	0.4135	-0.01363	0.002281	2.29e-09		-0.0127648	0.00488864	0.00902491	31.1
	rs4899502	G	A	LIN52	0.665	0.01356	0.002411	1.86e-08		0.0132417	0.00519168	0.0107549	28.3
	rs7598252	G	A	AC007381.3	0.5169	-0.01277	0.002276	2.01e-08		-0.0121862	0.00483352	0.0116961	28.1
	rs2291589	G	T	RP11-220I1.5	0.6362	-0.01652	0.002308	8.2e-13		-0.0123089	0.00495614	0.0130074	43.7
	rs9964420	A	C	SEC11C	0.3012	-0.02015	0.002458	2.45e-16		-0.0125433	0.00523774	0.0166296	59.1
	rs11032362	A	G	CD59	0.0944	0.02754	0.003882	1.3e-12		-0.0166555	0.00838063	0.0468799	44.8
	rs2701524	C	T	MEIS2	0.5905	-0.01259	0.002299	4.34e-08		0.00900085	0.00490348	0.0664164	26.5
	rs13167796	A	G	TMEM161B-AS1	0.2465	-0.0147	0.002604	1.65e-08		0.00960862	0.00556227	0.0840847	27.7
	rs2712056	T	C	ATAD2B	0.7962	0.01619	0.002882	1.94e-08		0.010465	0.0061871	0.0907564	29.4
	rs17697212	C	T	HS6ST3	0.1879	-0.01618	0.002824	1.01e-08		0.0101051	0.00600386	0.0923559	27.6
	rs10518440	G	A	PIGK	0.1561	0.03102	0.003042	2.04e-24		-0.010219	0.00652814	0.117495	87.6
	rs2653349	A	G	HCRTR2	0.1839	0.02946	0.002734	4.5e-27		0.00850895	0.00584461	0.145431	90
	rs12927162	G	A	CASC16	0.7425	-0.02337	0.002503	9.93e-21		0.00735833	0.00537769	0.171216	72.2
	rs4588790	T	C	TFEC	0.5924	-0.01297	0.002306	1.86e-08		0.00605328	0.0049458	0.220981	28.1
	rs10737452	C	T	EIF4G3	0.3827	0.01588	0.00231	6.22e-12		-0.00571663	0.00495754	0.248862	41.2
	rs9597250	A	C	RP11-415G4.1	0.166	-0.01778	0.002874	6.15e-10		0.00697078	0.00614642	0.256744	30.2
	rs8072507	C	T	CA10	0.3012	0.01502	0.002479	1.37e-09		-0.00578676	0.00532353	0.27703	32.8
	rs17448682	T	C	DDI2	0.7773	0.01598	0.002654	1.73e-09		0.00564201	0.00570098	0.322342	30.6
	rs11004141	T	C	PCDH15	0.8658	-0.01838	0.003213	1.06e-08		-0.00276911	0.0069371	0.689765	27.1
	rs12054920	T	C	MEF2C	0.5308	-0.01556	0.002242	3.91e-12		-0.00167022	0.00481525	0.728696	41.7
	rs13081924	T	C	LINC00690	0.8618	-0.01897	0.003387	2.13e-08		0.00236435	0.00719604	0.742486	29.6
	rs2881955	T	C	RNU6-248P	0.7485	0.01443	0.002506	8.5e-09		0.00163572	0.00536568	0.760482	27.1
	rs9348050	T	C	PDE10A	0.5417	0.01327	0.002245	3.4e-09		0.00122524	0.00481235	0.799029	30.2
	rs4245555	C	T	GRB10	0.3877	0.01733	0.002309	6.12e-14		0.000904811	0.00490636	0.853687	49.3
	rs4936289	G	A	ZBTB16	0.6431	0.01308	0.002302	1.33e-08		0.00041039	0.00494568	0.933868	27.1
	Abbreviations: EAF, effect allele frequency; SNP, single-nucleotide polymorphism; SE, standard error.
	Annotation：The blue fonts represent what were excluded as outliers.

## Sheet: Sup Tab S6. Nap to GERD_SNPs
	Supplementary Tables 4 S6. Selected instrumental variables for daytime napping and their associations with gastroesophageal reflux disease.
	SNP	Effect_allele	Other_allele	Nearby gene	EAF	Daytime napping				Gastroesophageal reflux disease			F
						beta_exposure	se_exposure	pval_exposure		beta_outcome	se_outcome	pval_outcome
	rs13264488	T	C	NDUFAF6	0.8837	-0.0381519	0.01924	4.93e-06		0.0111687	0.00863645	0.195942	115.7
	rs249907	G	A	PPP2R2B	0.2048	0.0253059	0.01224	1.93e-06		-0.00722557	0.00577412	0.210799	80.6
	rs2522346	C	T	AC079799.2	0.9105	0.0402066	0.0184	5.47e-07		0.001502	0.00893105	0.866444	101.9
	rs2653344	T	C	HCRTR2	0.8161	0.0310043	0.01243	1.11e-08		0.00861479	0.0058595	0.141501	111.6
	rs2994943	A	G	CTBS	0.669	-0.0219108	0.01096	4.18e-06		-0.00987883	0.00506817	0.0512728	82.2
	rs9879974	G	A	LINC02050	0.9414	-0.0461437	0.02327	4.96e-06		-0.0139738	0.0103754	0.178036	90.8
	Abbreviations: EAF, effect allele frequency; SNP, single-nucleotide polymorphism; SE, standard error.

## Sheet: Sup Tab S7. Dur to GERD_SNPs
	Supplementary Tables 4 S7. Selected instrumental variables for sleep duration and their associations with gastroesophageal reflux disease.
	SNP	Effect_allele	Other_allele	Nearby gene	EAF	Sleep duration				Gastroesophageal reflux disease			F
						beta_exposure	se_exposure	pval_exposure		beta_outcome	se_outcome	pval_outcome
	rs10973207	T	G	EBLN3P	0.8529	0.02033	0.003391	2.03133e-09		0.0149834	0.00663073	0.0238401	39.9
	rs11076146	G	T	GNAO1	0.4443	0.0146	0.002461	2.98e-09		0.000745188	0.00484255	0.877702	40.5
	rs11621908	T	C	FXNP1	0.9185	-0.0266	0.004548	4.95e-09		-0.00279825	0.00880793	0.750715	40.7
	rs11650677	A	G	SHISA6	0.3648	0.01484	0.00258	8.82e-09		-0.00668744	0.00508255	0.188253	39.2
	rs12607679	C	T	TCF4	0.2654	-0.01825	0.002821	9.84338e-11		0.0282464	0.00549099	2.68765e-07	49.9
	rs1263056	G	A	BUD13	0.5189	-0.01355	0.002471	4.17e-08		0.0041863	0.00482844	0.385937	35.2
	rs13329140	A	G	SEMA6D	0.2495	-0.0188	0.002888	7.53e-11		-0.00310864	0.00567415	0.583788	50.9
	rs1668331	T	G	FOXP2	0.6491	-0.01578	0.00254	5.21e-10		0.00604935	0.00497808	0.22429	43.6
	rs16834426	A	G	HACD2	0.2604	0.01557	0.002763	1.74876e-08		0.0200733	0.00542754	0.000216949	35.9
	rs3823624	C	T	MAD1L1	0.2107	0.01934	0.003188	1.30728e-09		-0.0496205	0.00627894	2.72957e-15	47.8
	rs4688116	G	T	RP11-384F7.1	0.4046	-0.01375	0.002508	4.19e-08		0.00106335	0.00490921	0.828517	35
	rs4767550	G	A	KSR2	0.5557	0.01492	0.002507	2.66e-09		0.000839789	0.00490221	0.863981	42.2
	rs540431	G	A	DAB1	0.4702	-0.01442	0.002465	4.92e-09		-0.00429465	0.00483339	0.374252	39.8
	rs7915425	T	C	AC012391.1	0.8111	0.02028	0.003221	3.05e-10		-0.000587699	0.00634661	0.926221	48.4
	rs884712	G	T	PDE4B	0.4891	0.0138	0.002498	3.30577e-08		-0.0279561	0.00483768	7.52266e-09	36.6
	rs9362971	C	T	RP11-374I15.1	0.3668	-0.01456	0.002567	1.41e-08		-0.00978533	0.00505385	0.0528416	37.8
	rs9843801	C	T	PCCB	0.3042	0.01601	0.002584	5.79822e-10		0.0119904	0.00506575	0.0179348	41.7
	Abbreviations: EAF, effect allele frequency; SNP, single-nucleotide polymorphism; SE, standard error.
	Annotation：The blue fonts represent what were excluded as outliers.

## Sheet: Sup Tab S8. Sno to GERD_SNPs
	Supplementary Tables 4 S8. Selected instrumental variables for snoring and their associations with gastroesophageal reflux disease.
	SNP	Effect_allele	Other_allele	Nearby gene	EAF	Snoring				Gastroesophageal reflux disease			F
						beta_exposure	se_exposure	pval_exposure		beta_outcome	se_outcome	pval_outcome
	rs10062026	A	G	ADGRV1	0.3171	-0.0126466	0.005204	2.08e-08		-0.00649679	0.00500645	0.194396	24.9
	rs1016013	A	G	C9orf3	0.6123	-0.0137659	0.005145	7.22e-10		-0.0139137	0.00492026	0.00468637	32.4
	rs12427782	T	G	LINC00598	0.5089	-0.0127808	0.005055	5.77e-09		-0.00235698	0.00482697	0.625341	29.4
	rs13258368	A	G	LACTB2	0.4354	0.0161974	0.005022	1.49e-13		0.0105372	0.00484487	0.0296358	46.4
	rs180110	G	A	AC002539.2	0.3698	-0.0129597	0.00507	3.87e-09		-0.00014955	0.0048928	0.975616	28.2
	rs2307111	C	T	POC5	0.6044	-0.0150229	0.005108	1.34e-11		-0.0246363	0.0049264	5.70719e-07	38.8
	rs2664299	C	T	BCL11B	0.5855	-0.0144837	0.005067	4.48e-11		-0.0106843	0.00488825	0.0288366	36.7
	rs2981329	C	T	UNC5D	0.7525	0.0145205	0.00579	7.74e-09		0.00916641	0.00551128	0.0962706	28.3
	rs592333	G	A	DLEU7	0.4423	0.0178677	0.005012	1.08e-16		-0.00814405	0.00485214	0.0932598	56.7
	rs7005777	G	T	AC105242.1	0.2893	-0.0145735	0.005572	1.78e-09		0.0111836	0.00534096	0.0362658	31.4
	rs9376959	T	C	SIM1	0.8459	0.0174507	0.007075	1.73e-08		0.00396458	0.00683536	0.561907	28.6
	rs947612	G	A	KCNQ5	0.7714	0.0145205	0.005761	9.92e-09		0.0124368	0.00557635	0.0257289	26.8
	Abbreviations: EAF, effect allele frequency; SNP, single-nucleotide polymorphism; SE, standard error.
	Annotation：The blue fonts represent what were excluded as outliers；the red fonts represent what were excluded to avoid potential polytropy.
