# Supplementary material for: Causal association of gastroesophageal reflux disease with obstructive sleep apnea and sleep-related phenotypes: a bidirectional two-sample Mendelian randomization study
Source: Front Neurol. 2023 Nov 29;14:1283286. doi: 10.3389/fneur.2023.1283286 (PMC10716286; doi:10.3389/fneur.2023.1283286)
Supplement: Supplementary file 5 [file Data_Sheet_5.XLSX]

## Sheet: Supplementary Tables 5 S1
	Supplementary Tables 5 S1.Associations between genetically predicted OSA,SRPs and risk of gastroesophageal reflux disease after eliminating outliers.
	Outcomes	No. SNP	OR (95%CI)	P value for association	Heterogeneity tests		Test for directional horizontal pleiotropy
					Q statistics	P vaule of Q statistics	Intercept of MR-Egger	Standard error	P value for MR-Egger intercept
	Sleep apnoea
	IVW (random)	74	1.53(1.37-1.70)	5.31551e-15	88.9067	0.0992784
	MR-Egger	74	2.44(1.32-4.52)	0.0057763	86.1538	0.122063	-0.0154962	0.0102165	0.133699
	Weighted median	74	1.43(1.24-1.65)	1.53693e-06
	Daytime dozing
	IVW (random)	66	1.11(0.99-1.25)	0.0680273	22.7207	0.99
	MR-Egger	66	0.68(0.36-1.29)	0.248194	20.415	0.99	0.0161788	0.0106546	0.133817
	Weighted median	66	1.14(0.98-1.33)	0.0943093
	Ease of getting up
	IVW (random)	60	0.97(0.95-0.99)	0.0037527	108.898	8.34502e-05
	MR-Egger	60	1.06(0.94-1.20)	0.310318	104.691	0.000168313	-0.00301437	0.00197459	0.132301
	Weighted median	60	0.98(0.96-1.01)	0.174019
	Insomnia
	IVW (random)	66	1.14(1.10-1.19)	1.33211e-10	18.9054	0.99
	MR-Egger	66	1.12(0.89-1.41)	0.323067	18.8801	0.99	0.000608524	0.00382274	0.874024
	Weighted median	66	1.13(1.07-1.19)	2.3554e-05
	Morningness
	IVW (random)	60	1.02(0.99-1.04)	0.243651	114.644	1.94795e-05
	MR-Egger	60	1.05(0.91-1.21)	0.49196	114.18	1.53392e-05	-0.00116678	0.00240405	0.629265
	Weighted median	60	0.99(0.96-1.02)	0.605028
	Daytime napping
	IVW (random)	66	1.07(0.98-1.16)	0.1092	29.755	0.99
	MR-Egger	66	0.65(0.41-1.03)	0.0702518	25.077	0.99	0.0167807	0.00775854	0.0342937
	Weighted median	66	1.03(0.92-1.15)	0.625373
	Sleep duration
	IVW (random)	57	0.94(0.91-0.97)	0.000367535	129.886	8.37453e-08
	MR-Egger	57	0.87(0.71-1.08)	0.206385	128.634	7.79924e-08	0.0025275	0.00345508	0.46756
	Weighted median	57	0.94(0.91-0.97)	0.000698672
	Snoring
	IVW (random)	66	1.09(1.04-1.13)	6.28276e-05	25.5652	0.99
	MR-Egger	66	1.15(0.92-1.44)	0.213614	25.2657	0.99	-0.00204877	0.00374367	0.586101
	Weighted median	66	1.07(1.02-1.14)	0.00976093

## Sheet: Supplementary Tables 5 S2
	Supplementary Tables 5 S2.Associations between genetically predicted gastroesophageal reflux disease and risk of OSA and SRPs after eliminating outliers.
	Exposures	No. SNP	OR (95%CI)	P value for association	Heterogeneity tests		Test for directional horizontal pleiotropy
					Q statistics	P vaule of Q statistics	Intercept of MR-Egger	Standard error	P value for MR-Egger intercept
	Sleep apnoea
	IVW (random)	16	1.07(1.02-1.12)	0.00507266	22.1636	0.103585
	MR-Egger	16	1.07(0.87-1.32)	0.513463	22.1598	0.0753906	-0.000417278	0.00845165	0.96132
	Weighted median	16	1.06(1.00-1.12)	0.0477106
	Daytime dozing
	IVW (random)	7	1.11（0.96-1.30）	0.169173	9.79161	0.133707
	MR-Egger	7	1.08（0.59-1.99）	0.811879	9.7732	0.0819225	0.00109797	0.011315	0.926468
	Weighted median	7	1.00（0.83-1.21）	0.988995
	Ease of getting up
	IVW (random)	20	1.14（0.84-1.53）	0.402839	49.4021	0.000160409
	MR-Egger	20	1.08（0.31-3.76）	0.910103	49.3812	9.35788e-05	0.000700874	0.0080213	0.931337
	Weighted median	20	1.17（0.87-1.58）	0.304751
	Insomnia
	IVW (random)	37	1.95(1.60-2.37)	1.93675e-11	76.34	0.000100719
	MR-Egger	37	1.03(0.55-1.96)	0.919403	68.2754	0.000642291	0.00873683	0.00429696	0.0496646
	Weighted median	37	1.29(1.02-1.64)	0.0362078
	Morningness
	IVW (random)	26	1.07（0.87-1.30）	0.52842	67.8219	8.06245e-06
	MR-Egger	26	0.66（0.32-1.40）	0.291289	63.3871	2.09219e-05	0.00839268	0.00647677	0.207365
	Weighted median	26	1.06（0.86-1.30）	0.585839
	Daytime napping
	IVW (random)	6	1.10（0.86-1.41）	0.456628	9.93981	0.0769589
	MR-Egger	6	0.92（0.31-2.73）	0.888345	9.67834	0.0462091	0.00560139	0.0170394	0.758849
	Weighted median	6	1.14（0.86-1.51）	0.356198
	Sleep duration
	IVW (random)	11	1.07（0.87-1.32）	0.497077	13.546	0.259141
	MR-Egger	11	1.84（.056-6.04）	0.337756	12.5264	0.251372	-0.0088215	0.00977759	0.388157
	Weighted median	11	1.06（0.82-1.36）	0.672304
	Snoring
	IVW (random)	9	1.74(1.37-2.21)	4.40334e-06	6.42374	0.599878
	MR-Egger	9	3.17(0.28-35.28)	0.380072	6.18569	0.518243	-0.00855459	0.0175333	0.640526
	Weighted median	9	1.79(1.23-2.60)	0.0024915

## Sheet: Supplementary Tables 5 S3
	Supplementary Tables 5 S3.Associations between genetically predicted OSA,SRPs and risk of gastroesophageal reflux disease after eliminating outliers and the secondary traits SNPs.
	Outcomes	No. SNP	OR (95%CI)	P value for association	Heterogeneity tests		Test for directional horizontal pleiotropy
					Q statistics	P vaule of Q statistics	Intercept of MR-Egger	Standard error	P value for MR-Egger intercept
	Sleep apnoea
	IVW (random)	50	1.49(1.32-1.68)	1.60541e-10	50.4341	0.416552
	MR-Egger	50	1.79(0.78-4.12)	0.175203	50.2284	0.385196	-0.00589573	0.0132986	0.659515
	Weighted median	50	1.44(1.21-1.72)	4.60832e-05
	Daytime dozing
	IVW (random)	66	1.11(0.99-1.25)	0.0680273	22.7207	1
	MR-Egger	66	0.68(0.36-1.29)	0.248194	20.415	1	0.0161788	0.0106546	0.133817
	Weighted median	66	1.14(0.98-1.33)	0.0943093
	Ease of getting up
	IVW (random)	60	0.97(0.95-0.99)	0.0037527	108.898	8.34502e-05
	MR-Egger	60	1.06(0.94-1.20)	0.310318	104.691	0.000168313	-0.00301437	0.00197459	0.132301
	Weighted median	60	0.98(0.96-1.01)	0.174019
	Insomnia
	IVW (random)	55	1.14(1.09-1.20)	1.15921e-08	17.0344	1
	MR-Egger	55	1.07(0.80-1.44)	0.648314	16.8487	0.999999	0.00209444	0.00486124	0.668328
	Weighted median	55	1.12(1.05-1.19)	0.000254243
	Morningness
	IVW (random)	60	1.02(0.99-1.04)	0.243651	114.644	1.94795e-05
	MR-Egger	60	1.05(0.91-1.21)	0.49196	114.18	1.53392e-05	-0.00116678	0.00240405	0.629265
	Weighted median	60	0.99(0.96-1.02)	0.605028
	Daytime napping
	IVW (random)	66	1.07(0.98-1.16)	0.1092	29.755	0.999948
	MR-Egger	66	0.65(0.41-1.03)	0.0702518	25.077	0.999997	0.0167807	0.00775854	0.0342937
	Weighted median	66	1.03(0.92-1.15)	0.625373
	Sleep duration
	IVW (random)	50	0.95(0.91-0.98)	0.00538553	123.327	2.43891e-08
	MR-Egger	50	0.93(0.72-1.21)	0.586848	123.269	1.52273e-08	0.000631038	0.00421063	0.881497
	Weighted median	50	0.96(0.92-0.99)	0.0197756
	Snoring
	IVW (random)	41	1.06(1.01-1.12)	0.0215325	12.9415	0.999985
	MR-Egger	41	1.10(0.76-1.59)	0.628299	12.9152	0.999974	-0.00095942	0.00592166	0.872128
	Weighted median	41	1.99(0.99-1.14)	0.10824

## Sheet: Supplementary Tables 5 S4
	Supplementary Tables 5 S4.Associations between genetically predicted gastroesophageal reflux disease and risk of OSA and SRPs after eliminating outliers and the secondary traits SNPs.
	Exposures	No. SNP	OR (95%CI)	P value for association	Heterogeneity tests		Test for directional horizontal pleiotropy
					Q statistics	P vaule of Q statistics	Intercept of MR-Egger	Standard error	P value for MR-Egger intercept
	Sleep apnoea
	IVW (random)	15	1.06（1.01-1.11）	0.0137789	19.0477	0.163134
	MR-Egger	15	1.12（0.92-1.37）	0.285541	18.5655	0.137202	-0.0049516	0.00852158	0.571133
	Weighted median	15	1.05（0.99-1.12）	0.0786302
	Daytime dozing
	IVW (random)	7	1.11（0.96-1.30）	0.169173	9.79161	0.133707
	MR-Egger	7	1.08（0.59-1.99）	0.811879	9.7732	0.0819225	0.00109797	0.011315	0.926468
	Weighted median	7	1.00（0.83-1.21）	0.988995
	Ease of getting up
	IVW (random)	20	1.14（0.84-1.53）	0.402839	49.4021	0.000160409
	MR-Egger	20	1.08（0.31-3.76）	0.910103	49.3812	9.35788e-05	0.000700874	0.0080213	0.931337
	Weighted median	20	1.17（0.87-1.58）	0.304751
	Insomnia
	IVW (random)	35	2.01（1.64-2.46）	1.9226e-11	73.5625	9.76581e-05
	MR-Egger	35	1.07（0.55-2.08）	0.84446	65.989	0.000560697	0.00863582	0.00443745	0.0601971
	Weighted median	35	1.30（1.00-1.68）	0.0476988
	Morningness
	IVW (random)	26	1.07（0.87-1.30）	0.52842	67.8219	8.06245e-06
	MR-Egger	26	0.66（0.32-1.40）	0.291289	63.3871	2.09219e-05	0.00839268	0.00647677	0.207365
	Weighted median	26	1.06（0.86-1.30）	0.585839
	Daytime napping
	IVW (random)	6	1.10（0.86-1.41）	0.456628	9.93981	0.0769589
	MR-Egger	6	0.92（0.31-2.73）	0.888345	9.67834	0.0462091	0.00560139	0.0170394	0.758849
	Weighted median	6	1.14（0.86-1.51）	0.356198
	Sleep duration
	IVW (random)	12	1.07（0.87-1.32）	0.497077	13.546	0.259141
	MR-Egger	12	1.84（.056-6.04）	0.337756	12.5264	0.251372	-0.0088215	0.00977759	0.388157
	Weighted median	12	1.06（0.82-1.36）	0.672304
	Snoring
	IVW (random)	8	1.69（1.31-2.16）	4.17395e-05	5.73972	0.570448
	MR-Egger	8	2.93（0.26-32.89）	0.417183	5.53672	0.47703	-0.00790796	0.0175516	0.668134
	Weighted median	8	1.71（1.18-2.48）	0.004935
